# Supplementary material for: An open resource combining multi-contrast MRI and microscopy in the macaque brain
Source: Nat Commun. 2023 Jul 19;14:4320. doi: 10.1038/s41467-023-39916-1 (PMC10356772; doi:10.1038/s41467-023-39916-1)
Supplement: Supplementary file 4 — Source Data [file 41467_2023_39916_MOESM4_ESM.xlsx]

## Sheet: Figure 1b
fibre population	1	1	1	1	1	1	1	1	1	1	1	1	1	2	2	2	2	2	2	2	2	2	2	2	2	2	3	3	3	3	3	3	3	3	3	3	3	3	3
b-vallue	4000	4000	4000	7000	7000	7000	7000	7000	10000	10000	10000	10000	10000	4000	4000	4000	7000	7000	7000	7000	7000	10000	10000	10000	10000	10000	4000	4000	4000	7000	7000	7000	7000	7000	10000	10000	10000	10000	10000
# gradient directions	64	128	250	64	128	250	500	1000	64	128	250	500	1000	64	128	250	64	128	250	500	1000	64	128	250	500	1000	64	128	250	64	128	250	500	1000	64	128	250	500	1000
	2.66014	2.69275	1.32071	5.73094	7.78891	3.962	2.80344	1.97635	12.4485	5.08346	2.46092	1.90032	2.12412	NaN	80.5535	17.1551	7.3211	11.9506	4.31125	3.63313	10.6831	64.5113	24.5818	12.4273	7.82378	9.47027	NaN	NaN	NaN	NaN	19.8366	NaN	7.81716	NaN	NaN	NaN	NaN	NaN	NaN
	7.60888	2.8369	4.39298	21.4658	9.40795	2.98596	2.4718	1.67117	8.09384	6.36889	11.082	3.77932	3.1365	7.76832	14.8562	16.1877	63.0851	15.9436	8.39485	7.36189	4.17959	15.8891	15.0354	14.884	9.10472	6.45194	14.7369	NaN	11.6286	NaN	16.6058	NaN	NaN	4.1047	NaN	NaN	20.3224	NaN	7.05438
	4.70719	3.28879	2.21267	5.72858	4.2997	2.05919	1.99095	1.91581	4.24635	3.37754	2.49136	2.02613	1.74069	16.6082	12.1271	8.34356	18.3693	9.83319	7.86065	6.29868	3.08312	8.88098	13.411	8.72051	7.08358	4.05077	NaN	NaN	NaN	NaN	9.73498	NaN	NaN	3.44861	11.7578	NaN	NaN	NaN	3.84822
	2.98216	1.43012	1.31418	8.25257	6.3177	3.35591	1.81628	2.24925	7.04411	3.8666	3.56617	2.40224	0.996226	13.9967	8.50009	5.86548	26.6467	19.6676	11.3512	6.23587	3.49872	11.7773	11.0626	12.1205	3.14778	3.92351	17.6427	NaN	NaN	NaN	47.0707	NaN	NaN	4.10021	NaN	NaN	NaN	4.12887	NaN
	2.22414	1.86372	1.5557	5.23375	2.50218	2.12633	1.10571	2.44401	7.60112	5.42766	2.62264	1.317	0.832982	6.60978	6.49293	6.85632	11.4924	6.03517	8.96305	5.00476	5.89538	10.0908	7.748	11.2949	7.55336	4.2882	NaN	NaN	NaN	23.464	9.2946	NaN	NaN	4.40082	NaN	NaN	NaN	NaN	NaN
	4.66312	6.83191	3.36831	4.41424	2.67262	3.63593	0.73887	0.811083	3.00381	3.28485	1.71361	1.03854	0.668225	15.0779	25.6353	13.501	11.9434	9.47264	10.3887	3.29384	4.28642	11.9252	9.53568	5.04916	3.1636	2.13478	NaN	NaN	NaN	19.3738	13.5323	15.4846	NaN	4.06736	NaN	17.794	NaN	NaN	NaN
	3.90254	2.00457	1.98879	2.58755	1.17819	2.05842	1.44496	0.834391	4.21487	4.61919	1.63602	1.76769	1.28983	14.8248	9.95991	7.30087	10.3218	6.52357	5.08962	5.19769	3.93607	48.6719	10.5535	6.67294	7.18532	4.6814	NaN	NaN	NaN	NaN	NaN	4.84816	8.55035	4.16561	67.9668	14.4764	NaN	7.00785	6.59228
	6.01242	2.87181	2.97546	1.999	1.24443	2.21435	0.608129	0.333378	2.45264	1.47538	1.85235	0.924715	0.765662	8.17431	5.56859	5.13607	10.6604	11.4457	19.5762	5.4523	4.13669	35.5463	19.3686	15.5061	5.96338	4.21324	NaN	NaN	NaN	NaN	NaN	17.1409	NaN	NaN	NaN	NaN	NaN	9.82039	7.99466
	1.74091	3.97789	0.845573	1.58288	3.85935	0.531923	0.419181	0.325057	1.59888	1.097	0.808425	1.91397	0.355533	NaN	11.4236	NaN	NaN	13.3262	NaN	15.7632	9.93842	NaN	NaN	NaN	10.2649	18.8687	NaN	NaN	NaN	NaN	NaN	NaN	NaN	NaN	NaN	NaN	NaN	NaN	NaN
	4.78434	2.53165	2.8814	3.46351	4.19825	1.91704	2.60662	1.18051	4.85281	5.30474	2.42309	4.67571	1.68574	10.2214	6.53384	5.8835	20.1619	10.6247	10.8075	3.12669	4.58868	22.1151	10.2776	11.5998	8.04191	2.6507	NaN	NaN	5.33024	NaN	9.95133	NaN	3.76941	NaN	NaN	10.7163	NaN	9.887	3.85651
	6.86821	5.89575	3.66271	3.80272	3.29824	1.86645	1.72612	1.53429	10.6516	4.42284	10.2829	2.56552	2.60617	10.5688	22.0486	8.49577	16.6349	10.8451	8.2825	6.03163	5.42686	13.8704	15.581	18.0147	12.2746	3.30269	NaN	NaN	NaN	NaN	NaN	NaN	NaN	NaN	NaN	NaN	NaN	NaN	4.78524
	4.71484	2.93632	2.34602	3.09687	2.26425	1.34319	2.12136	0.611978	1.99361	4.17326	1.72454	0.970758	0.863208	13.4886	6.4113	7.06639	9.84642	11.5583	10.8365	5.3446	4.58693	NaN	25.7003	11.6157	8.968	7.71282	NaN	9.36383	NaN	NaN	NaN	NaN	8.61197	NaN	NaN	NaN	NaN	NaN	NaN
	2.05052	1.06367	0.857978	5.48798	8.3356	2.30647	2.33188	1.30251	9.52353	5.30751	1.71828	1.32264	1.07902	12.9859	9.11167	6.46293	19.9894	8.0638	9.06133	8.86577	4.94871	42.9994	16.5127	5.66407	5.02504	4.13517	NaN	NaN	NaN	NaN	9.1524	NaN	NaN	NaN	NaN	12.3371	NaN	NaN	NaN
	3.15901	1.36401	1.60328	5.71728	3.07676	2.5318	3.74946	2.36248	6.51659	3.19947	5.26786	2.13936	1.67643	NaN	NaN	21.4807	22.4518	10.6548	8.97765	3.8294	2.75719	20.0892	9.79055	10.4853	7.62836	5.76218	NaN	NaN	NaN	NaN	NaN	NaN	4.54135	3.27339	NaN	NaN	12.0497	NaN	NaN
	4.29208	4.86373	2.65859	7.03564	6.56865	4.28208	1.74832	1.86687	9.91493	4.39962	3.82833	2.22633	1.8962	10.3152	11.2253	6.27726	17.4161	10.7947	11.4626	2.52034	2.24568	19.5967	6.7268	11.0145	2.79302	2.45408	NaN	11.9708	NaN	NaN	NaN	NaN	2.81348	2.91175	NaN	6.97131	NaN	3.50196	3.15486
	6.12388	3.68663	4.87632	10.5484	9.91534	5.1127	4.54653	1.87409	41.7812	9.00167	5.02422	4.2031	3.01643	16.4231	7.80452	10.5962	21.1057	16.2816	10.4711	8.6027	2.06668	57.2123	13.5219	9.61337	6.75488	4.12431	NaN	NaN	NaN	NaN	NaN	NaN	NaN	2.44976	NaN	NaN	NaN	NaN	3.94486
	6.37369	5.13782	4.46752	2.84407	2.27839	1.71999	1.14347	0.872676	2.96339	2.96821	1.23828	1.61568	1.46273	13.2366	7.01065	9.68931	15.5669	8.708	5.68986	7.96834	2.24254	9.45286	6.09908	6.75366	3.88247	3.59314	NaN	7.93039	NaN	NaN	NaN	NaN	NaN	3.21595	NaN	12.0375	NaN	8.04984	5.45471
	3.91852	6.32133	2.62927	9.56154	2.05881	1.71521	1.08588	0.886249	3.23337	2.23002	1.73765	1.26517	0.767448	9.38293	7.221	6.45513	83.3228	30.6865	34.2482	28.0227	7.72736	NaN	NaN	37.1437	23.996	10.6366	NaN	7.54611	NaN	NaN	NaN	NaN	NaN	7.48585	NaN	NaN	NaN	NaN	NaN
	2.0663	2.95254	1.43545	6.58216	2.47473	8.20858	1.69212	2.19713	5.43304	2.61711	1.84249	1.33954	4.0326	10.3951	9.12346	6.77804	19.5049	6.93373	12.092	3.8208	4.77393	18.7616	7.89968	5.27043	4.62322	5.16926	NaN	16.0554	NaN	NaN	NaN	8.44627	NaN	3.74899	NaN	NaN	NaN	NaN	3.939
	4.8344	2.67723	2.36256	5.68469	4.80069	3.93691	2.93885	1.96394	13.3334	7.89864	3.57221	2.5085	2.18086	8.31985	6.1168	5.07462	8.64845	11.7178	9.55886	6.35379	2.40452	18.8783	17.6306	8.00604	5.46275	3.03751	NaN	NaN	NaN	7.10117	NaN	NaN	NaN	2.67584	NaN	NaN	NaN	NaN	2.44825
	3.22543	2.71123	2.0075	10.1388	5.23252	4.30962	3.02427	2.02632	22.9765	7.03179	4.80909	4.52056	2.37191	9.87098	7.24343	5.64334	17.7844	9.49529	6.76164	5.94241	3.32555	47.5932	7.56844	9.85997	7.46574	2.48325	NaN	NaN	NaN	NaN	NaN	NaN	NaN	NaN	NaN	7.01965	NaN	NaN	2.81237
	2.12449	2.97348	1.00288	7.23516	8.73491	5.16114	1.95775	1.18383	7.51833	3.748	3.15126	2.50733	1.15216	18.1663	7.61819	6.19546	12.082	18.4542	8.26755	3.90736	3.0242	19.0756	9.75756	6.10011	5.74948	3.80364	NaN	6.48214	NaN	NaN	15.3558	7.10009	3.69872	NaN	NaN	NaN	NaN	NaN	NaN
	2.84352	1.74271	1.32456	3.43239	1.87116	1.38847	1.00386	1.2738	3.0906	2.68117	1.45978	0.86434	0.73887	NaN	NaN	NaN	32.9847	21.0984	6.36883	3.21095	4.01542	20.9228	8.61156	13.9734	12.2526	2.9583	NaN	NaN	NaN	NaN	NaN	NaN	6.85841	6.00103	NaN	NaN	NaN	NaN	5.86515
	3.53352	2.8409	1.4824	8.02152	3.63108	2.15731	2.2575	2.17214	8.731	5.53449	2.84978	3.14043	1.30086	NaN	31.8877	12.3258	11.6632	5.50662	5.2686	3.74805	4.24579	16.7115	7.34975	7.32775	5.05722	3.8861	NaN	NaN	NaN	15.8407	6.17263	NaN	5.25796	6.04283	20.3905	10.1003	NaN	4.50993	NaN
	2.73967	1.79559	1.58585	5.33957	3.17989	2.32212	1.45535	1.6245	6.65078	4.72393	3.52809	2.41913	1.38988	32.0016	10.4473	10.5581	9.00789	4.75094	3.48751	2.6784	2.09536	13.3678	7.44695	5.02442	3.38674	2.56468	NaN	NaN	13.2749	NaN	NaN	NaN	NaN	NaN	NaN	NaN	NaN	NaN	NaN
	3.19623	3.43616	1.82692	4.87222	4.47777	2.67708	1.72692	1.17969	6.08444	3.786	3.2864	1.86614	1.26316	24.2225	9.88477	4.98122	9.4364	7.44044	3.90104	2.67547	2.15386	9.08034	6.1092	4.77951	4.00575	2.69043	NaN	NaN	8.30106	NaN	NaN	NaN	NaN	NaN	NaN	NaN	NaN	NaN	NaN
	9.43223	6.3205	4.52532	3.10583	1.83195	1.28237	0.824482	0.541764	4.68245	1.79842	1.60985	0.886911	0.659679	27.7656	15.4925	9.36842	11.6354	10.1861	6.87603	4.1208	3.04388	11.7863	9.90824	6.33908	5.10031	3.4953	NaN	NaN	NaN	NaN	NaN	NaN	NaN	NaN	37.2298	NaN	NaN	NaN	NaN
	5.15552	5.48176	2.75172	2.67796	2.0845	1.49998	0.966921	0.654916	4.84157	2.64479	1.93107	1.50246	0.927884	18.0069	5.89841	10.0983	17.4945	13.9229	7.79521	6.04332	3.24027	19.4562	11.9236	7.97381	6.65579	4.31493	NaN	7.74344	NaN	NaN	NaN	NaN	NaN	NaN	NaN	NaN	NaN	10.9731	NaN
	2.50726	2.70978	2.1244	6.50623	1.5311	6.73394	2.86013	0.778838	4.19437	2.18901	2.33263	1.53327	1.54078	NaN	16.6638	16.6402	24.79	6.77318	5.10131	2.64967	3.99003	53.4712	11.6226	11.6327	8.23807	8.75024	NaN	NaN	NaN	75.5436	NaN	7.57494	5.57137	NaN	NaN	12.5384	11.8033	11.3869	9.36874
	11.3349	3.14473	3.41736	8.85836	3.54564	1.82692	0.518133	1.13712	1.99371	2.5342	3.28712	1.34727	1.7627	81.307	11.6546	5.21834	9.95434	3.69899	2.56689	9.5501	3.51424	NaN	6.80037	7.2914	2.65594	2.18131	NaN	NaN	NaN	NaN	17.2218	13.3035	NaN	6.02112	NaN	NaN	7.50056	11.9229	7.74998
	3.28634	2.28653	2.06488	1.84281	1.4722	0.92196	0.746772	0.50629	5.33987	6.28453	1.5399	0.922597	0.607807	14.0703	13.3156	12.8308	10.5842	9.2091	7.02183	4.37027	3.50012	10.3732	6.45163	13.0099	8.76842	5.38642	NaN	NaN	NaN	21.4649	NaN	NaN	NaN	NaN	NaN	13.2401	NaN	NaN	NaN
	9.68067	4.21268	3.54497	5.08916	3.63286	2.59284	2.16284	1.14876	9.58433	14.3901	4.29514	3.80019	1.96294	30.5486	10.3726	8.73521	8.74438	13.6145	9.63227	8.09032	2.03509	17.2506	22.937	21.3152	12.7504	4.23674	NaN	NaN	NaN	7.52167	NaN	NaN	NaN	2.38121	12.892	NaN	NaN	NaN	4.02438
	5.95467	7.21374	6.10454	7.36857	6.4263	4.51709	2.90016	2.05052	8.89313	14.6228	7.00115	3.90731	2.38023	8.61505	7.93457	7.68922	14.1121	8.01089	10.4179	6.38786	2.37512	16.4133	58.1161	29.1809	16.1141	5.0305	NaN	9.31756	NaN	NaN	NaN	NaN	NaN	4.10809	NaN	NaN	NaN	NaN	5.16187
	4.51709	8.6968	3.27841	7.56683	4.01683	2.34877	2.00604	1.83152	3.67978	3.14392	2.87787	1.90896	1.82456	10.3121	33.3576	4.34645	87.2971	14.9681	14.7486	9.02915	6.40557	NaN	20.7019	10.3121	7.04462	7.79213	NaN	NaN	NaN	NaN	NaN	NaN	NaN	NaN	NaN	NaN	NaN	NaN	NaN
	2.42979	1.78794	1.2095	3.6786	4.78541	1.25928	2.24611	2.22449	4.37175	4.1236	3.41999	1.98199	2.50811	17.2082	15.3629	9.88231	30.8922	6.86187	10.7162	2.64279	2.70422	20.5162	25.6535	6.73525	2.80944	3.46922	NaN	NaN	NaN	NaN	NaN	NaN	7.47848	6.74654	NaN	NaN	15.6889	5.30973	6.32893
	10.1787	4.03148	2.34092	2.43285	1.59765	1.13935	0.7913	0.909782	3.71336	2.15104	1.40917	1.26749	0.698576	21.7856	7.46282	4.18151	14.3153	10.3125	6.39531	4.22651	4.14388	30.94	14.1847	11.2802	9.70758	5.09174	NaN	NaN	NaN	NaN	NaN	NaN	NaN	3.78077	NaN	NaN	NaN	NaN	NaN
	6.17267	2.84916	2.09872	4.60249	3.30967	3.24317	3.03299	2.0179	11.3103	4.37838	3.40916	2.65033	2.30087	12.3055	3.93029	11.1478	14.9071	8.42457	9.40818	9.88624	4.46414	26.378	8.6245	9.7304	8.18139	4.25096	NaN	7.67578	NaN	NaN	NaN	NaN	NaN	5.2106	22.3258	8.14129	NaN	NaN	5.04939
	4.3713	2.25464	1.97199	18.2849	5.35328	5.80458	4.36157	2.43719	12.0533	7.21232	5.6233	3.24986	2.99519	19.6423	8.39417	9.28281	19.3189	5.49622	5.63385	4.75188	3.35322	14.5879	7.49405	7.37414	3.60961	3.23682	NaN	NaN	NaN	NaN	NaN	NaN	NaN	NaN	NaN	NaN	6.05434	NaN	4.6277
	12.6204	14.602	4.93412	5.81075	4.22165	3.02122	2.62689	1.81876	7.55149	6.10557	3.18948	2.64641	2.21532	22.8905	19.253	5.76041	8.66846	8.14589	4.72534	2.93745	2.38483	13.184	6.23247	3.26207	3.00908	3.30114	NaN	20.2	NaN	NaN	18.7244	NaN	NaN	6.23152	NaN	NaN	NaN	NaN	6.47114
	17.7441	4.19461	5.09877	1.98396	1.07101	0.971161	0.611338	0.421044	4.5675	1.69316	1.68493	0.973978	0.653719	17.8994	4.65303	4.36058	NaN	9.86312	9.85465	5.92212	5.28554	86.243	13.1387	9.82295	6.39108	5.27266	22.278	NaN	NaN	NaN	NaN	NaN	NaN	NaN	NaN	17.7373	NaN	NaN	NaN
	5.01313	2.93138	2.14475	5.01294	3.49861	2.60173	1.5247	1.467	4.94938	4.57162	2.41208	1.81111	1.66483	13.3884	8.81519	5.67986	14.9807	10.997	5.4625	3.16892	2.65314	13.5406	8.10334	5.76548	6.32958	5.22532	NaN	NaN	NaN	NaN	NaN	NaN	NaN	NaN	NaN	NaN	NaN	12.5985	9.80714
	1.49069	1.35783	0.824482	8.8775	4.36964	3.0814	2.07556	1.85804	4.55376	2.85753	1.39185	2.76909	1.0668	NaN	15.2417	11.5708	11.0216	5.89285	4.74004	2.41565	1.97576	12.4569	11.3986	6.6083	3.75364	1.83739	NaN	NaN	NaN	NaN	11.9381	8.13448	8.28017	5.97373	NaN	NaN	NaN	5.59615	NaN
	4.58616	2.96214	3.05294	3.6259	2.89482	2.35684	1.73303	1.2986	4.32101	4.01654	1.79951	1.60572	1.31775	12.7825	8.927	9.94912	19.3958	11.2837	10.5455	7.32469	4.29555	16.458	24.416	10.5795	9.61942	8.38185	NaN	NaN	NaN	NaN	NaN	NaN	NaN	3.77227	17.2711	NaN	NaN	NaN	NaN
	10.8571	3.51012	3.07428	8.59482	4.28144	3.25016	2.47409	1.26052	10.1014	3.77055	7.26601	4.10832	1.78454	18.1195	5.8856	6.40781	16.0786	8.7457	6.70803	5.14217	2.0681	20.0495	7.5538	20.3726	9.30738	2.683	NaN	NaN	NaN	NaN	NaN	NaN	NaN	2.402	NaN	7.50015	NaN	NaN	3.52381
	22.8558	8.18017	11.1125	11.9575	5.79742	6.174	3.01038	4.27915	11.9374	5.57158	3.66602	2.8578	1.40611	22.6367	10.6355	13.9318	13.2126	5.53757	6.23967	2.76428	3.79865	10.8696	4.89589	4.18811	2.75193	1.84079	NaN	12.4348	NaN	NaN	NaN	NaN	NaN	5.06852	NaN	NaN	6.13447	NaN	NaN
	6.1233	3.32808	2.94783	3.20992	2.30478	2.06232	1.39283	1.30925	4.06173	2.62212	1.64282	1.22317	1.30446	6.79113	4.57183	3.16681	14.973	9.21156	7.32614	5.44669	2.84668	10.7516	6.44859	6.84753	4.73479	3.09396	NaN	NaN	NaN	NaN	NaN	NaN	NaN	6.22315	NaN	16.4805	NaN	NaN	6.50563
	10.648	6.18837	2.97828	5.34174	1.29089	0.692386	1.17886	0.543926	2.54991	1.7548	0.882931	0.658491	0.739399	12.6692	8.1021	3.78382	7.46645	21.2188	11.5176	6.89822	6.36735	84.6526	34.8725	13.3267	8.62063	8.74509	NaN	18.2157	9.42903	NaN	NaN	NaN	9.29707	7.39085	NaN	NaN	NaN	7.64493	NaN
	7.81866	11.262	10.136	6.78799	7.26955	3.16193	3.16168	2.0323	11.0806	7.03573	5.45582	3.02148	2.41759	7.41545	13.9946	11.3732	27.0318	23.0623	9.58409	4.62279	5.66763	19.8832	10.1874	4.64098	3.55005	2.97532	NaN	NaN	NaN	NaN	NaN	NaN	5.25501	NaN	NaN	NaN	NaN	NaN	5.28335
	14.0105	5.83771	4.10933	5.3174	3.63006	2.55213	1.91254	1.36114	8.4307	6.42312	3.21163	3.12312	1.82134	17.9168	8.01462	4.72165	12.6568	7.13193	5.56243	4.26191	3.37713	14.4409	22.8013	7.72194	9.35618	5.11661	NaN	NaN	NaN	NaN	NaN	NaN	NaN	NaN	19.2578	NaN	NaN	NaN	NaN
	7.04715	5.99155	4.66174	32.5962	7.01644	4.81276	3.63884	4.20104	14.0643	7.20228	6.02148	5.29217	4.008	8.26591	7.32788	6.23769	34.7952	8.61188	5.15381	3.86954	4.64853	14.2501	11.3491	5.84952	4.55243	4.49497	NaN	NaN	NaN	32.7363	NaN	NaN	NaN	7.52405	NaN	NaN	8.13122	7.00695	6.31246
	10.5882	5.30168	3.0253	10.5708	5.50061	3.25552	4.61414	2.77361	12.6616	11.0154	10.1712	4.15431	3.71689	13.0534	8.71003	16.0098	26.8905	14.0733	7.23099	3.57604	3.32478	NaN	26.884	11.084	4.46124	4.69861	NaN	NaN	15.3036	NaN	NaN	NaN	6.78186	6.50035	NaN	87.3937	29.7497	NaN	12.4098
	4.9593	7.29197	4.06871	4.52134	5.06187	4.97102	3.54713	2.78031	3.97449	3.64287	4.45351	5.68124	4.26517	10.803	28.1259	8.55267	10.7674	4.34618	10.2051	4.05806	3.37319	NaN	14.7372	13.4329	10.3942	4.51588	NaN	31.0747	12.6523	84.4706	NaN	16.4852	14.4452	12.8247	NaN	NaN	NaN	9.20767	9.07913
	2.79617	1.29996	1.83611	7.56136	4.14798	3.12061	3.15641	2.40338	8.33948	5.44867	4.08672	2.89732	1.97209	22.8032	12.4859	19.2791	11.6724	8.09204	6.66015	6.5285	3.50129	13.5756	12.6158	6.28285	4.37605	3.93492	NaN	NaN	18.5164	NaN	NaN	NaN	NaN	NaN	NaN	NaN	6.82588	3.65639	NaN
	2.35867	1.07064	0.798929	7.18321	8.39372	4.6338	4.25653	2.98045	6.14258	4.43284	6.30512	3.70412	3.05768	31.4222	23.5974	10.6878	11.3705	8.84456	5.93749	5.34914	2.84124	6.46065	4.23716	7.64801	5.52407	3.27333	NaN	NaN	NaN	12.7748	11.1484	NaN	7.48441	NaN	8.54222	4.81267	NaN	NaN	NaN
	1.89445	1.54965	1.17686	6.78515	7.89317	9.53009	4.62995	3.32808	69.5332	7.26199	5.89531	5.1548	3.44026	7.85768	5.88083	4.04801	NaN	18.8156	22.4497	6.96444	6.75532	83.0077	26.3832	16.8213	15.5953	8.90088	NaN	NaN	NaN	NaN	NaN	NaN	NaN	NaN	NaN	NaN	NaN	NaN	NaN
	3.03551	1.80016	1.63578	75.9452	16.7326	8.10736	6.96123	4.52675	9.7211	7.02085	6.79145	6.01418	4.77233	19.6644	9.33191	6.9513	78.4135	20.0799	9.35851	6.49788	4.76826	NaN	10.9882	10.1481	6.30024	5.60245	NaN	NaN	NaN	NaN	NaN	12.6687	7.71528	NaN	NaN	NaN	NaN	NaN	NaN
	5.39423	4.02302	2.90313	36.2999	9.52543	3.88277	3.12531	6.78562	8.66578	6.93028	4.46642	3.00407	3.16545	14.2632	12.2313	6.98306	42.7421	11.989	6.08872	5.19686	10.7052	14.0525	8.50492	5.44629	4.24279	3.84949	NaN	NaN	NaN	NaN	11.4164	NaN	NaN	24.1312	NaN	NaN	NaN	NaN	NaN
	3.3346	2.58293	1.16785	7.69774	4.65442	4.9309	4.89105	2.52422	11.3923	6.29837	4.61185	4.24206	3.81778	11.8607	6.46784	3.4591	9.96729	8.82234	8.14845	6.15183	4.10565	20.3161	11.0713	5.62166	5.96144	6.21114	NaN	NaN	NaN	NaN	NaN	NaN	6.50098	NaN	NaN	NaN	NaN	NaN	NaN
	3.85813	2.70067	0.978588	3.30227	1.66354	2.02091	0.706652	0.474365	3.07243	1.49711	1.21144	1.7752	0.633656	16.647	11.627	6.78359	51.0429	8.62209	13.2782	4.85757	4.66737	NaN	18.6862	12.9135	13.1639	5.15522	NaN	26.4163	NaN	59.7453	NaN	8.18396	NaN	NaN	NaN	NaN	NaN	10.0364	NaN
	9.77385	4.79187	1.97893	1.68516	1.20333	1.07064	0.673476	0.503578	4.08955	4.80155	1.40444	1.32574	0.935445	25.1407	17.0091	9.28171	4.99038	4.14014	3.02666	2.04066	1.25601	8.6688	7.41847	4.59542	4.94684	2.77664	NaN	NaN	NaN	NaN	NaN	NaN	NaN	NaN	NaN	NaN	NaN	23.2916	4.13697
	9.37624	5.83539	4.17199	2.84586	6.63519	2.14275	2.01315	1.94169	4.37596	2.74602	3.29527	1.55293	1.01452	14.3343	8.5036	5.73856	19.5258	40.7781	16.1747	14.521	17.206	36.3713	17.4626	24.0681	5.82066	8.0816	NaN	NaN	NaN	NaN	NaN	NaN	NaN	NaN	NaN	NaN	NaN	7.5682	NaN
	9.706	5.1847	7.70869	4.70815	3.53773	4.10155	2.95532	1.61592	12.5141	4.58108	4.63979	2.63277	1.5631	37.0359	22.2928	30.4705	13.7518	6.2994	8.25921	6.52017	3.48048	28.7711	11.9046	6.87093	5.48012	3.45145	NaN	NaN	NaN	NaN	NaN	NaN	NaN	NaN	NaN	NaN	5.65444	NaN	NaN
	2.9657	2.86307	1.53837	4.628	2.30206	1.35364	1.07301	0.667053	4.48139	2.9194	1.75747	1.07956	0.805272	18.2059	6.17422	4.54756	7.04169	3.26225	2.36885	1.8744	1.43231	6.40912	2.91578	2.30902	1.70514	0.955521	38.5758	NaN	NaN	23.5101	NaN	NaN	13.6131	12.6627	NaN	NaN	13.3405	10.8968	NaN
	5.80242	5.97399	2.60692	5.27912	3.64175	2.02226	1.58474	0.923869	3.8808	3.57314	3.14348	1.62233	1.17536	14.7017	7.88563	7.97942	8.58874	5.26522	3.88106	2.49544	1.55293	12.7098	8.82461	6.67194	4.0163	2.39122	NaN	NaN	NaN	NaN	NaN	NaN	11.0328	NaN	NaN	NaN	NaN	NaN	NaN
	3.25612	1.77454	1.4334	7.23362	4.53959	2.26995	1.00736	1.08858	3.79122	5.56715	4.2715	1.75312	1.39395	8.78666	4.56373	4.22364	27.1659	10.9468	7.68546	4.82572	3.73575	18.5526	9.00156	10.5406	4.71671	4.46107	NaN	NaN	NaN	NaN	20.3813	NaN	NaN	NaN	NaN	11.0656	17.2506	6.29684	4.32509
	2.46657	2.30987	1.29498	24.9345	5.04046	4.24971	2.72311	1.68737	12.0754	7.11072	3.99273	3.08781	2.01237	14.7997	18.9191	12.0198	41.0001	6.27782	6.34842	3.57352	2.15104	20.8851	10.0073	6.70116	4.10766	2.6085	NaN	11.8821	NaN	NaN	NaN	NaN	NaN	NaN	NaN	NaN	6.56008	NaN	3.53762
	8.34621	4.24944	2.17367	6.48268	2.64368	3.43678	5.62821	1.65245	20.7262	2.87535	5.17154	1.6755	2.61307	33.486	17.6401	9.23674	20.4707	14.5457	3.59461	18.9626	6.01118	44.3281	17.0377	13.516	9.18956	5.58234	NaN	NaN	NaN	NaN	NaN	6.13443	18.361	5.68362	49.7291	NaN	11.1887	NaN	10.7077
	7.76536	4.26076	3.292	3.83512	2.5911	3.1186	2.83649	2.5707	4.71302	4.30002	3.93562	2.29363	1.76003	8.24815	6.2045	3.83773	7.24671	4.58069	12.1535	5.01181	3.24594	85.8543	6.29255	4.79183	2.88167	2.61876	NaN	NaN	NaN	NaN	NaN	NaN	7.7601	6.14117	NaN	NaN	NaN	NaN	3.11426
	10.2795	4.16194	3.56453	7.90127	4.65299	3.16922	2.70081	3.45644	4.65728	6.47251	3.27058	2.6713	1.38197	11.6904	3.51363	3.0275	8.95159	4.47492	4.14671	4.01205	3.27931	NaN	7.91602	4.6737	6.90112	3.26219	NaN	NaN	NaN	NaN	NaN	12.5032	7.26706	15.9956	NaN	NaN	NaN	16.8618	7.09517
	1.51465	2.71014	1.50974	3.78346	2.27753	1.78794	1.18018	1.02125	4.44744	3.16638	2.07037	1.33603	1.00386	18.5796	7.61667	4.55247	6.14813	4.49697	3.07097	2.02042	1.49436	6.54479	5.2103	2.60316	2.18758	1.53238	NaN	NaN	NaN	NaN	NaN	NaN	NaN	NaN	NaN	NaN	NaN	9.30005	8.05498
	3.16743	2.32801	1.92671	6.6012	2.24001	1.33163	0.949563	1.39185	2.90427	5.61496	2.79764	1.1752	0.832513	28.3623	10.3742	7.99119	60.4424	27.8236	13.1384	8.03463	3.72315	15.4103	79.1294	17.8853	8.46483	6.60687	83.3841	9.96845	10.9967	NaN	NaN	NaN	NaN	4.90049	NaN	11.9436	14.0731	NaN	NaN
	2.75847	1.54902	1.4379	4.47746	2.40167	1.86477	1.73596	0.788327	4.8856	3.05633	2.32978	1.32264	0.985562	14.7853	8.12543	6.10111	17.2794	5.47157	7.99701	3.69751	3.69077	19.3578	12.4461	7.83368	5.57211	2.83973	NaN	NaN	NaN	NaN	8.33889	NaN	4.61308	NaN	NaN	NaN	NaN	5.72919	2.95373
	3.08261	1.9029	2.24881	5.61136	3.14716	2.99199	1.66201	1.02182	6.31348	3.78817	2.65151	1.81725	1.07247	15.0337	8.89221	6.12932	6.56375	4.11984	3.44867	2.32456	1.61774	9.146	5.89295	5.09931	2.74702	1.57284	NaN	NaN	NaN	NaN	NaN	NaN	NaN	NaN	NaN	NaN	5.38576	NaN	NaN
	5.16331	4.78557	3.01123	7.64835	7.26207	4.10861	2.41403	1.16113	3.8755	3.61595	2.14466	2.25099	1.21144	12.6167	12.4061	6.4226	11.9243	7.38267	4.84331	2.13139	1.55557	25.0839	15.8089	12.1673	3.78486	1.89496	NaN	NaN	NaN	NaN	NaN	NaN	6.15756	4.33594	NaN	NaN	NaN	5.87656	4.51566
	9.33564	8.99204	5.47955	2.48994	2.26883	1.80125	0.931042	0.642549	2.05709	2.56239	1.129	0.756664	0.603607	15.4221	24.4437	12.2798	NaN	13.3733	10.1026	4.5108	3.7057	NaN	19.0358	12.5462	5.18572	4.50537	NaN	NaN	NaN	NaN	NaN	6.36643	5.5492	6.39436	NaN	NaN	NaN	6.37984	4.16664
	15.6059	5.24221	3.52515	4.91594	4.58706	2.56926	1.73065	1.47645	9.24573	4.5098	2.66491	1.56273	1.22509	15.9857	11.4684	7.91051	9.86488	8.75394	6.31876	3.82955	2.7473	31.7643	13.0777	4.66716	3.63173	2.49552	84.2375	NaN	NaN	NaN	NaN	NaN	NaN	8.67256	NaN	NaN	NaN	NaN	NaN
	1.31567	0.925561	0.905902	4.80962	1.78202	2.03903	1.33501	1.34115	3.09136	2.4963	2.24646	1.5348	1.65162	16.5925	7.9085	5.74023	43.1686	7.86711	4.90197	3.60826	4.4208	10.8204	7.81773	6.10698	5.98766	3.29871	NaN	NaN	13.631	87.0409	NaN	NaN	NaN	13.6569	NaN	NaN	NaN	NaN	15.1244
	3.97395	5.60116	3.44674	6.6785	2.51972	1.44252	0.993275	0.737013	2.73072	7.11055	1.95905	1.27072	0.556727	18.4371	11.7869	6.0315	25.7209	14.3281	7.39051	6.23841	3.84502	20.3732	28.7152	9.44171	6.81446	4.21059	NaN	NaN	6.32474	25.6176	NaN	NaN	NaN	NaN	NaN	27.9581	13.7733	9.27227	NaN
	7.55414	2.40224	4.15379	4.17054	3.15554	2.51038	1.64794	1.2321	4.66191	3.74303	2.54507	2.06819	1.25554	13.7406	6.19986	13.5915	10.7773	7.60875	6.81978	4.55707	3.29568	22.3137	14.4495	6.23637	4.89661	4.05362	NaN	4.62233	NaN	NaN	NaN	NaN	NaN	NaN	NaN	NaN	9.35648	NaN	NaN
	7.36114	6.25498	4.26342	6.65358	5.55534	3.74831	2.55221	2.37273	6.96238	6.69243	4.79436	3.72326	2.49096	13.4002	8.756	4.83983	12.4564	8.71546	5.35687	4.2064	3.45003	10.4083	11.6406	9.52968	6.87532	3.78682	NaN	NaN	NaN	NaN	NaN	NaN	NaN	NaN	NaN	NaN	NaN	NaN	NaN
	10.021	15.4183	6.00743	3.23828	3.9278	2.02013	2.03817	1.32692	4.65316	4.47405	2.65572	2.658	1.58967	13.0223	21.4799	7.4292	NaN	14.9995	10.2281	8.23452	6.3319	NaN	12.7202	13.1988	9.39825	5.59867	NaN	28.0871	NaN	NaN	NaN	NaN	NaN	NaN	NaN	20.0706	NaN	NaN	4.46217
	6.14041	4.45857	1.54978	2.83269	1.98268	0.767193	0.984171	0.545722	3.14018	1.82413	1.19501	1.44834	0.980187	14.4911	8.09042	4.83768	22.0247	20.5266	8.77266	5.90209	5.166	39.2332	15.3449	5.69147	6.56017	3.03648	NaN	19.3435	NaN	NaN	NaN	NaN	6.89216	4.24067	NaN	NaN	9.38062	NaN	NaN
	3.54116	3.00811	2.28705	4.50424	4.62427	2.96617	1.75881	1.85087	6.60773	3.70422	2.46466	2.46514	1.48583	5.40439	5.46759	4.80856	32.0089	5.93495	4.94403	2.86819	2.82494	15.2273	9.53316	6.7785	5.66818	2.53574	NaN	NaN	NaN	NaN	NaN	NaN	NaN	NaN	NaN	NaN	NaN	NaN	NaN
	4.77479	4.94894	5.06496	2.12523	3.80442	3.35106	3.5479	1.39816	3.61249	2.08497	2.3785	1.48464	1.13332	8.1824	5.90953	10.0063	9.53803	23.2573	14.3002	23.9045	8.86818	17.3803	8.2623	12.4918	6.06049	6.42245	NaN	NaN	NaN	NaN	NaN	NaN	NaN	NaN	NaN	NaN	NaN	NaN	NaN
	43.6444	7.27847	6.2636	4.60364	3.76738	2.12734	1.4234	1.13763	16.4194	3.66656	2.34443	2.98551	2.26391	87.6106	15.118	6.67579	19.7231	12.1283	9.97705	7.33313	5.92136	33.7621	6.65095	6.99019	10.6782	5.82093	NaN	NaN	NaN	NaN	9.08298	NaN	NaN	NaN	NaN	NaN	NaN	NaN	6.82349
	6.23756	5.51715	5.98448	7.43867	8.30023	4.93566	4.78405	2.05538	11.4031	8.17032	7.21847	3.86047	2.7003	13.0916	11.9766	11.9224	8.09345	6.02314	5.33458	6.1978	3.00387	13.4591	10.1814	6.94848	4.51176	2.6254	NaN	NaN	NaN	NaN	NaN	NaN	20.1952	NaN	NaN	NaN	NaN	12.0111	NaN
	5.81113	4.26002	3.2492	17.1468	10.4149	6.25868	4.79449	3.55485	55.7327	12.0882	5.81908	4.4433	3.21552	9.35593	6.62783	5.75534	NaN	14.7389	7.4795	10.3156	10.2083	72.6118	NaN	8.69398	6.31755	4.33504	NaN	NaN	NaN	NaN	36.4257	9.60333	NaN	NaN	NaN	NaN	8.69351	9.54812	6.14299
	3.95527	5.45884	8.19578	7.70212	3.69024	2.68219	1.76136	1.63638	17.7011	5.41642	2.88873	2.23274	1.50558	6.80418	10.235	8.49785	8.65124	5.0897	4.56922	2.78172	2.6521	37.947	8.04528	5.67309	3.61574	2.59902	NaN	NaN	10.4058	NaN	NaN	NaN	NaN	NaN	83.4	NaN	NaN	NaN	NaN
	11.617	4.23383	5.92232	3.69072	3.02394	2.28353	1.06165	0.878932	5.76959	4.69953	4.11614	2.25334	1.09074	34.5132	5.72409	5.6762	23.8335	9.5751	7.65407	6.84547	6.28665	13.6039	9.58445	9.55979	11.8969	3.99694	NaN	NaN	NaN	NaN	14.1149	10.6394	NaN	NaN	NaN	NaN	NaN	NaN	5.94449
	2.37199	3.58354	1.38268	5.31231	3.84145	3.27764	1.62991	1.21563	7.96994	8.12888	2.81473	2.70219	1.53315	NaN	83.6773	12.9629	18.0774	13.2566	10.6203	5.15465	2.66616	32.9499	11.2783	5.5234	12.3769	4.87029	NaN	NaN	NaN	NaN	NaN	NaN	NaN	3.28599	NaN	11.3235	7.2025	NaN	NaN
	2.15231	4.78639	4.0309	16.2322	9.04755	4.60449	3.33454	2.5222	9.23421	8.36811	4.74962	4.95595	3.90781	NaN	7.9791	3.64653	29.3202	15.2127	12.6274	9.44107	3.73575	25.6165	18.9004	13.6925	12.5119	6.70075	NaN	NaN	5.69905	NaN	NaN	NaN	NaN	3.44441	NaN	NaN	NaN	NaN	7.34208
	6.67165	3.07396	2.46037	5.33193	8.6184	5.49308	3.87939	2.70183	6.95686	3.99787	2.84551	2.0073	1.4478	13.7331	6.47808	4.04438	NaN	11.1668	8.01927	4.86099	3.58791	NaN	NaN	NaN	NaN	NaN	NaN	NaN	NaN	NaN	NaN	NaN	NaN	NaN	NaN	NaN	NaN	NaN	NaN
	3.21875	2.31824	1.41996	11.1105	8.84829	9.06644	3.92421	2.82314	9.73456	6.79197	4.9272	3.91492	3.66148	11.8253	5.92788	13.2148	12.9212	8.4269	11.9281	5.56673	3.57676	17.4701	9.362	9.09881	4.90584	5.31412	NaN	6.33323	NaN	NaN	NaN	20.5023	NaN	NaN	NaN	NaN	81.0299	NaN	NaN
	5.83274	4.56034	3.79576	19.77	13.5695	6.59211	3.78532	2.67554	6.40221	5.91155	4.11452	2.79862	2.93905	12.6252	11.4188	15.0214	36.2322	20.4065	11.5993	6.41227	5.02504	10.4858	7.1429	6.13881	6.35644	4.72812	NaN	NaN	NaN	NaN	NaN	NaN	NaN	NaN	NaN	NaN	NaN	NaN	NaN
	2.01693	3.17626	1.79798	9.18372	10.3565	5.03318	5.4124	2.37067	15.3841	5.57063	6.65758	5.82844	5.14255	NaN	21.1695	13.653	11.7279	15.128	9.59489	6.77236	3.88499	30.0601	10.0174	14.5286	11.2695	5.85163	NaN	NaN	NaN	12.5996	NaN	NaN	7.72743	NaN	NaN	NaN	NaN	NaN	7.60638
	5.37418	3.79947	2.49701	16.0764	8.76271	4.25515	4.18563	2.74545	19.847	7.44953	6.49676	6.32602	3.57725	14.2625	6.53102	4.82024	17.5066	10.7778	4.82548	5.19448	4.10999	26.5913	8.10692	6.14143	7.93326	4.22457	NaN	NaN	NaN	NaN	NaN	9.6228	NaN	5.4234	NaN	NaN	NaN	NaN	5.06794
	4.30061	3.5395	3.13	11.3901	5.59643	4.16184	3.71652	2.398	15.8194	8.89817	7.0976	5.11236	3.90214	8.16229	8.74215	7.69493	53.1467	20.1932	12.4497	13.1646	8.69441	27.2835	19.2934	11.839	9.97608	10.7552	NaN	NaN	NaN	NaN	NaN	NaN	NaN	NaN	NaN	20.123	NaN	13.5623	NaN
	6.11734	6.70098	3.71146	5.67154	4.44907	2.06905	1.70042	1.9257	28.9493	3.57971	3.35486	1.58807	1.59949	10.5936	17.63	10.8861	10.8484	6.70698	4.5915	2.63158	2.85177	77.3836	6.54194	3.78191	2.15731	2.31554	NaN	NaN	NaN	NaN	NaN	NaN	7.91475	7.35879	NaN	NaN	10.6263	NaN	6.12481
	5.78357	8.43058	5.84036	9.94574	4.30857	3.54829	1.91632	1.40472	8.53635	5.97432	3.98443	2.77178	3.80771	9.4705	10.8635	10.9946	11.6108	6.1616	3.60744	2.36372	1.56035	8.91105	8.26755	4.96653	3.03925	3.94442	NaN	NaN	NaN	NaN	NaN	11.1313	5.08662	4.28962	NaN	NaN	5.307	NaN	9.32226
	3.17404	2.43172	1.63111	3.94174	7.2032	3.76972	1.74327	0.804056	8.66766	5.02948	2.67818	1.57843	1.06128	15.3007	6.06356	7.83682	NaN	33.5748	5.72211	3.29325	1.26887	12.8671	4.84638	4.92243	3.3576	1.97388	NaN	8.0877	NaN	NaN	NaN	8.03881	5.29128	2.6881	37.5967	NaN	9.46502	6.65151	3.79612
	4.57676	2.57283	2.34201	5.08627	3.57396	2.51863	1.71543	1.22045	7.15067	5.02913	3.61205	2.66205	1.63339	11.2261	4.1207	6.55706	14.6299	8.88564	8.12664	5.77346	4.25837	27.4128	16.138	11.7399	5.51939	5.62103	NaN	NaN	NaN	NaN	NaN	NaN	NaN	NaN	NaN	NaN	NaN	5.35811	NaN
	4.25579	2.66778	1.6245	2.17826	1.97507	1.3413	1.76602	1.43967	2.94909	1.73528	1.69189	1.18696	0.756146	20.74	10.6182	8.07971	27.1648	16.3465	12.6921	8.27365	4.72149	NaN	19.0295	15.7505	10.4749	6.18491	NaN	NaN	NaN	NaN	NaN	NaN	11.2815	5.05823	NaN	NaN	NaN	NaN	NaN
	6.05256	3.09497	2.8848	5.71361	3.17854	1.91479	1.57321	1.32471	7.23579	3.34275	2.14804	3.82459	1.50519	4.88002	2.74972	2.91376	9.51298	5.33105	5.14476	3.50286	2.50694	10.6252	6.31463	5.42907	6.06857	2.89543	NaN	NaN	NaN	NaN	NaN	NaN	NaN	3.50017	NaN	NaN	NaN	8.62978	5.877
	5.5757	3.27668	2.29482	6.96466	3.92006	3.16415	1.522	1.70903	7.57922	4.76518	3.18008	2.16329	1.82649	15.0453	16.9579	7.25228	13.9585	8.81953	6.17778	3.43194	2.42495	20.7492	12.8246	8.87221	5.0838	4.01907	11.1837	NaN	7.86916	NaN	NaN	NaN	NaN	2.17439	NaN	NaN	NaN	NaN	NaN
	3.46628	1.82274	1.77982	3.91482	2.25802	1.75781	1.73144	0.674927	7.05308	4.52069	1.92458	1.44929	0.726046	8.32504	2.88297	2.54891	29.891	11.4714	10.0749	8.88606	4.0598	40.924	26.4748	13.8654	7.90639	4.10718	NaN	NaN	NaN	NaN	NaN	NaN	10.319	NaN	NaN	NaN	NaN	NaN	NaN
	14.3849	6.5759	4.50972	8.42991	5.8089	4.67525	3.06567	2.04851	56.3076	10.0514	5.06001	2.7968	2.58929	18.9901	7.53307	6.52862	9.18569	11.6738	8.59729	5.30308	3.00589	88.8198	14.8767	7.36162	3.31298	4.50759	NaN	NaN	8.84465	10.3697	NaN	NaN	5.25695	2.82494	NaN	NaN	NaN	4.9848	NaN
	6.32186	5.73251	3.75744	4.79444	4.24861	1.45481	1.27411	0.975183	6.30357	4.00497	6.10734	3.10198	1.06698	13.204	5.79816	6.53648	16.2884	5.74436	5.30729	3.722	2.93598	24.8388	10.8041	9.06534	9.07303	3.67685	NaN	NaN	NaN	NaN	9.85503	5.97215	NaN	NaN	NaN	10.2598	13.3939	10.1402	NaN
	1.78026	1.75067	1.246	4.0218	2.48373	1.46754	1.08408	0.70165	2.99487	2.23152	1.59826	1.21289	0.842559	NaN	30.264	10.5068	45.4639	25.6365	11.1652	6.86067	4.64017	NaN	17.1008	10.3389	9.89289	4.28775	NaN	24.1017	14.719	NaN	26.4168	NaN	NaN	8.59199	NaN	NaN	NaN	NaN	NaN
	4.83493	3.4406	2.74673	4.33743	2.12366	1.15521	1.39648	0.647101	4.09218	5.33127	1.62221	2.66859	0.824957	13.3181	11.3675	8.65272	21.9813	10.2103	6.2942	5.29258	4.06635	19.3179	7.77367	9.62312	10.4757	5.86578	NaN	NaN	NaN	NaN	NaN	NaN	5.37418	NaN	NaN	9.46697	NaN	9.5855	NaN
	5.88816	4.605	3.35328	11.8344	4.00159	2.56499	1.63506	1.19681	5.50296	3.83507	3.10929	2.08844	1.70318	10.4217	10.3586	4.78024	7.32676	7.46332	2.7483	2.11923	1.84536	9.74613	5.39452	5.25714	2.66668	2.12725	NaN	NaN	NaN	27.0555	7.04044	NaN	NaN	NaN	NaN	NaN	6.58228	NaN	NaN
	4.96021	3.56623	2.41492	4.5708	2.69987	1.49946	3.31877	0.678108	2.58611	2.20105	2.54845	1.18234	1.15978	21.2989	10.0403	7.55193	22.3289	12.5655	5.90076	10.3185	3.72872	10.4822	12.3578	8.51452	5.55954	5.8756	NaN	NaN	NaN	NaN	NaN	NaN	7.14424	NaN	NaN	12.45	10.9663	NaN	4.99618
	2.83752	1.45495	0.690972	5.5863	4.09739	3.66372	2.01528	1.00988	13.9716	4.31066	2.4235	2.0815	1.64723	44.3183	15.7713	7.43453	11.6625	5.78316	13.7547	19.0617	5.72379	39.5755	6.28915	4.29769	3.75531	3.75755	NaN	NaN	NaN	NaN	NaN	12.9796	NaN	NaN	44.3102	NaN	NaN	NaN	10.0019
	5.49166	3.39575	4.68876	18.7606	9.83711	4.48087	2.95777	2.34301	9.86609	7.46879	4.64005	3.25997	2.60271	6.95545	3.14118	4.49357	26.3948	14.6085	12.2886	5.18833	4.20417	22.0374	12.884	7.4914	5.20172	4.71314	NaN	NaN	NaN	33.1077	19.6799	NaN	NaN	NaN	16.4339	NaN	NaN	NaN	NaN
	4.76123	3.25696	2.12716	4.15652	4.08106	1.83013	1.38734	1.10694	7.16842	3.60609	2.24236	1.69489	1.12692	11.4218	9.60593	8.92383	9.26069	6.65529	5.79167	5.02399	3.82275	12.322	9.90546	7.91401	6.06702	4.19138	NaN	NaN	NaN	NaN	6.06902	NaN	NaN	NaN	37.3475	NaN	NaN	NaN	NaN
	3.10728	2.11044	1.47432	3.14205	2.16474	1.40026	0.849728	0.694362	3.81131	2.20771	1.77707	1.44496	0.786587	16.4549	14.2934	7.59401	11.8701	9.15294	6.26291	4.0995	3.86189	18.0572	23.5267	8.70579	6.35138	4.71979	NaN	NaN	NaN	NaN	11.681	6.26075	NaN	NaN	NaN	26.5233	NaN	6.56749	NaN
	6.80539	5.64965	4.18161	5.99724	3.9064	3.28593	1.63698	1.76901	4.85204	6.14953	2.75669	2.07886	1.40375	7.13273	5.8598	5.34991	9.46701	9.45392	6.90913	2.66381	4.38713	9.69124	11.9318	5.69629	3.4456	2.42414	NaN	11.2517	NaN	NaN	16.8285	11.3585	NaN	7.18157	NaN	21.4705	NaN	NaN	NaN
	13.4182	6.89526	8.02426	5.40932	3.87389	4.70936	4.1292	1.70238	10.4084	4.67265	4.20654	3.68589	3.26746	37.1559	18.4023	15.5108	7.44922	4.9737	9.02101	6.79673	2.04009	17.9809	8.08896	5.28472	5.21628	5.5063	NaN	NaN	NaN	NaN	NaN	14.9887	12.2378	NaN	NaN	NaN	NaN	7.37491	7.13149
	13.3182	5.64948	2.68679	8.70482	4.39686	4.32137	2.21894	1.54383	5.83714	3.84374	3.6752	3.02161	1.91561	25.3958	9.29933	3.25702	18.2957	8.40446	11.7673	4.89153	3.70163	11.7323	8.64568	9.83383	7.89175	4.70707	25.6569	21.3905	NaN	NaN	NaN	NaN	NaN	NaN	NaN	NaN	NaN	NaN	NaN
	2.47978	1.63722	0.989723	2.90582	2.8589	1.7435	1.17053	1.25086	5.32947	2.37141	1.54624	1.96094	1.08876	16.3058	10.5281	6.8146	15.82	8.67675	7.0352	5.57415	4.57479	38.2471	12.0069	5.90926	13.6075	5.97576	17.8807	NaN	NaN	NaN	13.5725	8.48184	5.40646	6.33914	NaN	11.3278	9.30365	7.22271	5.17975
	5.52329	4.00208	2.68839	7.28774	6.7664	3.74439	3.99699	2.74103	6.93896	7.13446	4.5095	2.45368	2.53652	6.70136	5.20217	3.61834	13.7031	10.379	4.89253	4.00663	3.53906	11.5703	7.77084	6.5429	3.24359	2.89191	NaN	NaN	6.44917	16.7282	NaN	9.67052	9.04881	5.13984	NaN	13.5606	10.7746	7.68873	5.39481
	5.98723	4.4903	2.45559	4.64692	5.18754	2.11886	1.53302	1.18746	4.08912	3.09313	2.60218	1.61386	1.38437	10.8363	6.02086	12.2605	16.4845	20.777	10.147	5.85143	5.57285	13.4082	16.7626	9.99849	5.84771	5.90412	NaN	NaN	8.73698	NaN	NaN	NaN	NaN	NaN	NaN	NaN	NaN	7.29272	NaN
	4.46199	5.00324	1.65812	5.13026	2.83842	2.69682	1.73483	1.25632	6.48888	3.13531	2.66418	2.3854	1.27288	13.5258	21.9023	6.98966	17.4828	8.48281	9.80203	7.20868	4.89153	21.8577	13.6325	9.01722	8.64881	5.0776	NaN	NaN	NaN	NaN	NaN	NaN	NaN	NaN	NaN	NaN	NaN	NaN	NaN
	13.003	8.46056	5.41313	7.31904	6.69392	3.27375	2.79085	3.1704	6.37378	8.08274	6.68231	3.31233	2.65255	28.2564	9.7668	7.96486	12.9093	10.0431	5.24281	4.70157	5.72769	11.9598	10.7815	7.81796	4.55049	3.91892	NaN	NaN	NaN	NaN	NaN	NaN	NaN	6.35129	NaN	NaN	NaN	NaN	NaN
	12.8922	9.68761	6.59321	7.80876	5.28513	6.14255	4.80685	4.5569	11.2062	8.1556	17.2049	5.7894	3.0753	12.3239	10.8763	6.25815	27.9312	11.2229	14.0178	8.89859	6.74125	40.5026	38.3528	45.697	17.9443	11.3893	20.0169	NaN	NaN	85.6241	NaN	NaN	NaN	5.32829	NaN	NaN	NaN	NaN	NaN
	11.5087	5.32473	3.84741	9.31201	5.74184	3.84827	2.34151	1.58239	12.7274	4.57821	10.721	3.08515	4.69949	12.1479	7.44924	6.29083	9.95552	9.52165	6.07176	2.48506	1.8479	10.3352	5.86231	13.9388	3.40208	5.29846	NaN	9.71359	NaN	NaN	12.0433	8.28544	NaN	4.15808	19.8418	NaN	23.9785	NaN	11.4968
	4.42868	3.67354	2.35568	4.05859	4.97193	1.78904	1.1586	1.51155	9.2754	8.36619	2.56468	1.51594	1.4849	19.0212	11.4258	8.61032	20.1178	16.7059	10.7377	7.56579	3.66533	60.3335	33.2089	5.97865	10.9482	3.72236	NaN	NaN	NaN	NaN	15.7144	NaN	NaN	4.09476	NaN	NaN	NaN	NaN	4.52108
	4.24856	2.25733	2.00047	18.8513	7.1911	3.4292	1.84928	2.27538	14.6645	4.55385	5.9399	2.82286	2.166	9.62984	6.72397	6.84166	59.3589	25.4713	6.28294	8.50496	9.82343	19.3151	10.6869	13.2032	8.05566	2.96564	NaN	NaN	NaN	NaN	NaN	8.03668	NaN	NaN	NaN	9.6308	NaN	NaN	4.39962
	32.8063	4.45997	3.8496	4.28957	3.2098	1.69362	1.40889	0.828743	3.25365	2.42939	1.76835	1.10712	6.32899	45.7729	12.576	12.2626	15.5154	8.72004	9.11458	6.06698	4.26379	16.6045	7.67427	5.63479	3.64379	14.4427	NaN	NaN	NaN	NaN	12.9968	NaN	NaN	NaN	NaN	NaN	NaN	NaN	9.37138
	5.7897	3.68839	3.23924	5.08866	3.1725	2.2387	1.81962	1.42051	4.06004	2.75058	2.20212	1.85709	1.23986	12.51	10.1724	8.86171	17.1855	10.0007	5.48819	6.00312	3.14043	12.7253	8.71138	6.85587	4.73991	4.23794	NaN	NaN	NaN	NaN	NaN	NaN	NaN	3.93428	NaN	NaN	NaN	NaN	NaN
	3.56837	9.25056	7.0905	8.84165	5.81527	5.02403	2.18883	4.194	6.67197	11.8298	4.00688	3.68775	2.60572	NaN	13.4765	13.2449	6.95821	5.47289	4.5871	2.4222	3.53191	10.3807	10.3237	6.731	4.53626	2.4812	NaN	NaN	NaN	NaN	NaN	NaN	NaN	6.12157	NaN	31.3627	11.5523	NaN	NaN
	8.74626	11.9778	8.54783	9.43634	4.52403	3.84914	2.44913	2.2222	7.3423	6.54224	3.53557	2.94637	2.45567	23.0641	11.3548	8.97619	10.7322	8.16662	6.00273	3.97823	2.58687	NaN	8.17945	5.45212	3.12073	3.12756	NaN	NaN	NaN	NaN	NaN	NaN	NaN	NaN	NaN	NaN	NaN	NaN	NaN
	9.66176	9.11792	7.11767	7.3839	4.45452	3.30855	2.44056	1.78334	9.23829	4.04651	3.29669	2.30639	2.11591	10.267	10.4291	6.80556	8.31075	5.64927	4.76703	2.68022	1.97982	8.23812	4.89529	3.61823	2.60098	3.34152	NaN	NaN	NaN	NaN	NaN	6.02636	NaN	3.40134	NaN	NaN	NaN	NaN	4.55105
	6.35777	3.66426	3.54028	6.52621	3.74659	2.83283	2.55589	1.54864	16.5354	6.15508	2.7557	6.09284	1.90834	11.5479	9.18468	7.27157	32.0986	16.0853	8.07103	10.9176	6.03543	81.4771	9.69822	12.0489	6.27323	2.4838	NaN	NaN	NaN	NaN	NaN	NaN	NaN	NaN	NaN	NaN	NaN	NaN	3.27644
	6.47011	4.31212	3.60495	3.00843	2.30809	2.07509	1.56348	0.966111	3.6037	3.48032	3.36354	2.50694	1.58942	10.2791	7.13031	5.19286	21.2531	21.6023	9.57666	8.99857	7.41521	NaN	10.1478	6.87027	5.08311	3.28926	NaN	NaN	9.27807	NaN	NaN	NaN	NaN	NaN	NaN	NaN	NaN	NaN	NaN
	3.68711	1.73641	1.55733	9.046	7.38801	7.15379	2.78846	3.74042	6.0717	6.87275	3.01032	2.2022	1.47206	9.50059	5.47221	5.05881	12.4144	8.06918	19.5358	7.30044	4.85329	11.8006	7.27343	6.7666	5.41276	4.44876	11.6789	NaN	NaN	NaN	NaN	NaN	NaN	5.77577	NaN	11.4571	NaN	NaN	NaN
	2.66785	3.53607	1.09825	12.1813	12.9528	6.71136	4.98653	3.40312	51.7487	8.71722	9.23476	5.47622	4.56682	32.3052	20.6199	9.7635	10.3295	12.6338	8.84045	5.72896	3.13369	71.832	11.2515	11.448	6.26479	5.54553	NaN	NaN	NaN	16.1612	NaN	NaN	NaN	5.25016	NaN	14.1857	14.7029	NaN	8.90775
	10.3508	5.55139	6.10255	4.52125	3.88484	2.54707	1.87909	1.44753	4.3273	5.00727	4.29933	1.75335	2.08168	9.33999	5.38365	5.06809	23.5067	11.5117	5.68607	4.77897	4.00331	26.8795	23.6933	11.3071	4.19265	2.94344	NaN	NaN	10.2519	NaN	NaN	NaN	NaN	7.15692	NaN	NaN	25.1194	NaN	11.149
	7.26318	4.81581	2.32969	16.6215	6.50735	4.59393	4.58642	2.71729	29.9572	7.22512	6.80703	4.30088	2.3244	15.7196	10.7085	6.33125	21.8454	9.69167	6.84582	9.30641	4.31366	39.8191	15.9209	13.1716	8.70558	2.82217	19.9803	NaN	NaN	NaN	9.32923	6.14835	NaN	NaN	NaN	NaN	NaN	NaN	3.20565
	4.71688	3.56453	2.7144	5.92887	4.20426	2.77721	2.00838	1.27011	5.53038	3.18586	2.58672	2.14585	1.66589	6.07312	4.50428	2.9007	NaN	16.4633	12.1879	8.35604	4.52073	28.9136	12.4934	9.45671	12.6972	7.52251	NaN	NaN	NaN	NaN	NaN	NaN	NaN	NaN	NaN	NaN	NaN	13.0791	9.16508
	2.83683	2.71123	2.23406	22.9123	8.34534	4.06592	2.4322	1.88014	5.42257	6.59906	3.6877	2.80023	4.48707	11.2335	8.68005	10.1709	43.4759	19.8975	10.5501	6.58788	4.7019	NaN	13.8007	13.3564	8.04754	6.56674	NaN	NaN	NaN	88.4906	NaN	NaN	NaN	NaN	NaN	NaN	NaN	NaN	5.61622
	4.05396	3.59826	2.05605	9.73381	5.99427	4.85066	4.63232	2.50241	10.5141	6.69211	12.2032	8.24517	3.91972	8.99547	7.5647	5.24378	NaN	NaN	16.2168	12.3346	7.7304	NaN	NaN	85.8544	26.7737	10.7476	15.8062	NaN	NaN	NaN	NaN	NaN	NaN	NaN	NaN	NaN	NaN	NaN	NaN
	5.65797	4.2743	3.89395	4.71663	2.43775	1.76868	1.16668	1.02087	11.3278	4.37855	2.63322	2.17133	1.12831	9.56912	7.07673	5.02395	8.11718	5.17631	4.04167	2.35925	2.45431	12.2173	6.7721	6.47681	5.05637	2.5852	NaN	NaN	NaN	NaN	NaN	NaN	NaN	5.38434	NaN	14.5781	NaN	NaN	5.40443
	8.55341	6.57268	3.18666	2.84049	2.22035	1.19975	1.1737	0.853404	7.49947	3.10021	2.09508	1.81273	1.30656	10.9157	6.42825	3.79591	12.845	9.59901	4.77779	4.20272	3.32949	25.6403	12.5317	5.42462	6.12036	4.31666	NaN	NaN	NaN	NaN	NaN	5.42751	4.34402	3.71077	NaN	NaN	7.37491	7.90033	6.16873
	5.17267	2.63277	1.708	6.59359	2.90778	1.64068	1.23385	1.10871	2.27357	3.5957	4.51779	1.72158	0.853175	11.2926	5.28127	3.69099	11.1993	30.9018	3.45156	2.47409	3.30624	20.2098	13.9405	9.65887	2.30316	2.34268	NaN	NaN	NaN	21.0599	NaN	NaN	5.40994	3.28301	NaN	10.5035	10.5462	NaN	4.1757
	6.92206	4.7745	3.11985	10.2593	7.12819	4.78565	2.91094	3.89063	11.2137	9.44741	7.06594	4.96799	3.08737	12.5155	5.49533	3.39211	12.631	7.8481	4.66737	2.59857	3.80853	NaN	19.4473	9.81702	7.30756	4.31548	NaN	NaN	NaN	NaN	NaN	6.18352	5.3428	NaN	NaN	NaN	NaN	NaN	NaN
	5.87099	5.30973	9.47756	9.51017	5.1101	1.69847	2.60301	2.3058	8.10542	6.43742	3.35264	4.05405	1.53046	9.40469	7.76716	8.62949	21.9516	12.3387	3.74136	8.06112	6.66862	12.8854	10.7237	6.48564	9.83631	2.8223	NaN	NaN	30.5137	NaN	NaN	4.74813	NaN	NaN	NaN	11.8157	8.41667	NaN	3.3679
	2.05966	1.56148	1.26439	6.96402	5.65714	2.88839	2.84744	1.89186	6.49911	4.40304	3.01019	2.82376	2.13909	7.33583	5.58149	5.09451	8.01545	5.88653	2.85437	3.65248	2.14073	12.1299	6.27617	4.71231	3.70386	3.07593	NaN	NaN	NaN	NaN	NaN	NaN	7.28133	5.11795	NaN	NaN	NaN	6.32605	5.49469
	6.80337	3.75656	2.43301	4.84294	2.37907	1.87482	1.4626	1.21756	11.0771	2.78481	2.04268	1.69708	1.55897	8.14529	6.23954	3.43496	18.8078	10.5031	6.56916	2.92168	2.73802	76.82	14.4105	10.771	7.70709	2.96214	NaN	85.1222	15.4021	NaN	NaN	NaN	2.94045	2.62316	NaN	NaN	NaN	NaN	3.68525
	5.27147	2.85115	3.92246	8.1792	3.86721	2.16365	1.35754	0.983972	9.38948	4.25745	2.85595	2.26918	1.1891	31.7682	17.7323	7.66826	17.9721	9.6485	4.76826	3.18285	2.00017	17.8335	10.6709	7.49583	4.14132	2.96742	NaN	NaN	7.5008	NaN	NaN	NaN	9.68196	7.03431	NaN	NaN	NaN	NaN	10.2045
	9.83669	8.97262	3.49794	6.12759	4.04055	5.46296	2.09966	1.63674	12.8814	6.50445	7.32654	2.50936	1.68202	12.9851	14.1877	4.99148	9.78944	7.21909	4.80766	3.60831	2.99578	18.6554	9.6212	6.44108	4.09983	2.43823	NaN	NaN	NaN	NaN	NaN	6.38767	NaN	NaN	NaN	NaN	6.97325	NaN	NaN
	6.33772	6.17397	2.10096	18.9969	6.23307	3.84114	3.09427	1.66448	9.71078	6.80472	3.33953	7.30138	2.122	8.4232	7.7761	3.17731	28.8558	9.16898	6.03059	4.84957	2.78354	14.4057	6.43867	4.8482	6.96945	3.36744	NaN	NaN	NaN	NaN	NaN	NaN	NaN	NaN	NaN	6.8146	NaN	7.66106	NaN
	8.24495	5.84959	3.3647	7.04679	4.34524	3.3216	2.64056	1.66048	8.47589	5.51463	3.44867	2.68431	1.79515	9.97748	10.0966	5.52219	8.1431	13.0045	8.14618	4.66808	2.79855	7.72154	5.34438	9.7078	3.14193	3.53934	NaN	NaN	NaN	NaN	13.112	11.8619	7.00628	6.40677	NaN	NaN	7.60414	NaN	4.79036
	11.627	5.21658	4.2196	8.19642	6.38469	6.47057	3.9531	3.52709	8.17654	4.66724	3.6063	3.08693	3.89113	10.3697	5.66666	4.01907	NaN	7.66022	7.50726	7.19484	4.60109	NaN	16.9913	13.3612	8.99075	3.02517	NaN	NaN	NaN	NaN	44.1417	21.3599	NaN	7.77302	NaN	NaN	NaN	NaN	7.00213
	6.51144	5.57165	8.46116	5.12759	3.59369	2.89759	1.97784	1.50909	6.67582	4.14992	2.64486	2.00389	2.49756	15.717	9.23033	13.0068	7.26374	4.79109	4.26705	3.32166	1.75022	13.3364	7.94853	4.36624	3.33108	2.39637	NaN	NaN	17.1168	NaN	NaN	NaN	NaN	NaN	NaN	NaN	NaN	NaN	11.1936
	4.93038	3.60163	3.13469	5.08731	2.50796	1.84917	1.29165	1.12135	4.7886	3.04967	2.12311	1.27303	1.03382	9.51738	10.4346	7.63247	19.8776	13.5919	7.69962	5.08064	3.53275	13.949	8.11634	11.6118	6.19166	4.34483	NaN	NaN	NaN	NaN	NaN	NaN	NaN	4.89237	14.9199	13.2298	8.54849	NaN	NaN
	7.20231	2.82736	2.05233	6.73455	4.56909	3.49161	2.53312	1.532	6.36874	7.18578	3.4717	3.56892	1.79264	37.0165	9.16435	9.72571	10.5982	6.90751	5.55305	3.17213	2.16428	16.494	11.408	5.26198	3.71067	2.83697	NaN	NaN	NaN	NaN	NaN	9.59192	5.28517	3.05653	NaN	10.6904	6.12321	4.69361	3.03422
	4.27627	2.62741	1.98977	5.86448	4.59384	3.39038	2.35177	1.56848	7.51604	4.96416	3.06209	1.94571	2.21664	5.88563	4.22684	3.69475	6.21968	5.37093	3.4228	3.95012	1.98594	8.54865	6.07503	4.02234	2.48751	3.16007	70.3201	NaN	NaN	NaN	NaN	NaN	5.32285	NaN	NaN	NaN	NaN	NaN	4.0752
	9.78386	3.51396	3.30203	13.0072	5.69633	4.96298	3.59717	2.13047	10.4997	8.11627	5.64986	6.20128	2.96352	13.8934	8.99362	7.27343	15.8575	8.59862	6.07141	3.98905	2.91739	14.2749	8.96863	8.53757	4.10623	4.14747	NaN	NaN	NaN	NaN	NaN	NaN	NaN	NaN	NaN	NaN	NaN	5.23634	NaN
	12.4445	4.19456	2.31613	9.42394	5.85571	4.67143	3.81269	4.14	8.46348	5.70791	3.78258	3.96378	2.50827	35.2886	11.1493	5.43058	9.38584	5.98907	4.07962	3.90786	6.74215	9.20039	7.34192	5.09089	4.47032	2.79876	NaN	NaN	NaN	NaN	NaN	NaN	NaN	9.6984	NaN	NaN	NaN	NaN	NaN
	7.06641	16.9831	3.12468	5.57352	3.89103	3.08845	2.65616	1.37316	7.37818	6.27689	3.85585	3.06899	2.39629	8.00793	11.0199	3.0868	9.67676	8.41405	4.92661	4.19615	2.62555	15.1723	9.68497	7.56802	4.7761	3.59303	NaN	15.7207	NaN	NaN	NaN	NaN	NaN	NaN	NaN	NaN	NaN	5.90209	5.93931
	16.9818	12.5945	5.76419	10.7515	9.13394	5.75544	3.89757	4.20244	8.01327	15.7721	10.4428	4.87166	12.0211	34.8286	20.3813	8.17642	26.5576	27.6623	15.1109	11.4371	11.9534	16.5925	16.8214	18.2287	11.6499	15.1264	NaN	NaN	NaN	NaN	NaN	NaN	NaN	NaN	NaN	19.9335	NaN	NaN	17.525
	6.34971	7.3057	2.98045	8.6961	4.1672	2.70935	1.83973	1.60206	8.63631	4.54592	3.49357	2.52879	1.42889	9.16523	8.77474	3.88932	19.0267	10.0622	8.39487	5.03014	3.36267	23.4867	17.3391	11.296	7.98293	5.13557	NaN	20.6604	NaN	NaN	NaN	NaN	NaN	3.31269	NaN	NaN	NaN	NaN	NaN
	6.23332	4.47168	3.44344	4.26847	3.63125	2.47449	1.39086	0.923869	6.92232	3.41478	2.63559	1.86561	0.994063	8.23449	6.51936	4.19531	14.0761	8.39852	7.42465	3.19059	3.24824	13.0702	7.94787	6.10336	4.57855	3.27225	NaN	8.52104	5.44888	NaN	13.0951	NaN	5.03256	NaN	NaN	NaN	NaN	NaN	5.24583
	2.35734	2.24446	1.39844	5.16615	3.46379	2.14147	1.45656	1.65327	10.2721	5.67851	7.39327	1.98209	1.57954	10.337	10.2303	5.89039	14.3331	5.61768	5.68217	4.0218	3.00205	19.6976	12.0805	11.7692	3.80406	3.69724	NaN	NaN	NaN	NaN	10.6094	NaN	NaN	3.99111	NaN	NaN	19.4648	NaN	NaN
	1.94028	1.09307	1.81618	8.8709	6.66315	4.36045	2.7596	2.32364	11.9212	15.0316	4.38016	2.86184	3.13706	20.4834	12.8295	4.47107	14.2664	8.3713	6.02096	2.82951	2.08807	15.5724	9.44723	5.7519	4.01	2.60744	NaN	NaN	17.3976	NaN	NaN	5.90581	NaN	NaN	NaN	16.1391	NaN	3.7491	4.75209
	17.9486	3.42628	3.15858	10.7821	5.54482	4.90021	2.34802	1.5676	5.66676	3.67711	2.87977	1.94883	1.54218	23.476	7.85355	11.037	17.9669	9.99682	8.95361	3.95721	3.26129	12.9195	7.70564	6.94447	5.025	3.47384	NaN	NaN	NaN	NaN	NaN	NaN	NaN	6.2177	NaN	NaN	11.7005	10.7289	6.24859
	9.32291	3.9623	5.95467	4.88984	2.89523	2.14238	1.29724	1.19272	5.86224	4.52948	1.9705	1.62823	1.42725	25.2808	8.61121	17.5598	9.41778	4.6944	4.52896	2.1874	1.46767	5.47693	5.83764	4.24653	2.45208	1.97675	NaN	NaN	NaN	NaN	NaN	NaN	5.34859	3.71462	NaN	NaN	NaN	8.22624	5.12258
	13.4198	4.75258	4.00272	4.29012	4.1673	2.57663	2.13717	1.03892	6.24008	5.61297	2.51583	1.79417	1.65647	19.0886	8.27944	7.52723	6.26497	3.50202	2.85293	2.01858	1.79961	7.75666	5.98812	3.99518	2.85896	1.41167	NaN	NaN	NaN	NaN	8.02155	4.87267	4.06337	NaN	6.74119	NaN	NaN	NaN	2.45248
	4.06621	3.86766	2.37842	5.27771	2.13176	2.09583	1.19075	1.28054	5.88407	2.55029	1.91928	1.68818	1.02546	7.80701	8.67041	5.96568	11.5721	7.21162	5.52396	3.88801	2.80882	18.7925	7.91557	7.17529	4.66951	5.05288	NaN	NaN	NaN	19.2644	NaN	5.64625	NaN	3.26141	21.9128	NaN	NaN	4.46791	NaN
	4.29359	2.17358	2.73945	7.38408	3.47006	3.63647	3.23483	1.62714	9.48883	4.85099	5.0987	2.98282	1.72964	8.22201	5.05981	5.13236	54.8137	14.3984	13.9238	22.5594	10.4627	48.8016	4.73805	5.38081	4.90572	14.0293	NaN	NaN	NaN	NaN	NaN	NaN	NaN	NaN	NaN	10.699	NaN	5.82255	NaN
	4.52892	4.64806	2.10143	11.8218	6.35977	4.39721	2.52863	3.22561	6.87755	20.0061	7.15596	4.7609	2.5117	5.46562	9.55228	2.501	36.8126	6.74352	13.9182	10.1504	3.49799	11.1186	29.9332	10.5315	7.68636	7.77395	NaN	9.7411	NaN	NaN	8.84769	NaN	NaN	3.89848	12.6443	NaN	9.74881	9.9739	NaN
	11.1889	6.82116	2.04009	54.2085	5.30892	2.93332	2.33288	1.41208	43.2286	3.12374	2.44392	2.03855	4.01127	27.0772	15.4118	7.43332	78.6002	8.9327	6.09944	5.26968	2.988	77.8701	4.80094	6.5411	6.05184	7.53255	NaN	NaN	NaN	NaN	NaN	NaN	NaN	NaN	NaN	6.17657	NaN	NaN	9.68777
	2.74338	5.36524	2.69813	5.48351	2.76265	3.1665	2.06611	1.69073	5.70767	3.96319	3.04845	2.09536	1.39395	21.1931	30.6761	7.02247	13.8583	7.30229	7.94391	6.16386	4.67638	19.9181	8.64047	7.82358	5.40751	3.95344	NaN	23.9029	15.7095	NaN	NaN	NaN	NaN	NaN	NaN	NaN	NaN	NaN	NaN
	7.46761	3.45757	2.27262	8.76807	11.3422	4.37609	2.27864	1.66871	12.8383	10.3976	4.73561	3.27793	2.09621	9.64151	7.37672	7.22026	14.9985	13.9962	6.14934	4.69206	3.00895	20.7966	12.411	9.5601	4.66119	3.68477	NaN	NaN	NaN	NaN	10.4164	5.53545	NaN	NaN	NaN	11.4162	NaN	4.4208	NaN
	9.28747	6.10901	3.95211	4.62211	7.50527	1.64175	3.30488	0.950387	4.36982	3.79251	3.44156	2.06715	2.15867	13.7872	18.2004	8.92876	5.26418	19.7265	2.40208	1.86204	1.23733	7.12439	11.367	15.7369	5.59233	5.40809	NaN	NaN	NaN	NaN	27.5796	NaN	6.52817	NaN	NaN	16.1084	12.1522	6.13884	8.20188
	9.06117	5.65267	4.33477	11.5422	7.14674	2.44136	1.5963	1.49894	8.9316	7.63088	4.82377	2.5614	2.41168	17.0066	8.06044	7.55762	9.84884	6.86856	2.57435	1.93947	1.49161	10.1014	7.31614	7.71378	2.55443	2.16943	NaN	NaN	NaN	NaN	NaN	5.02976	3.73497	2.79351	16.1895	NaN	NaN	6.57531	3.40352
	3.74005	2.41735	2.31562	8.18448	5.83902	2.81453	1.5432	2.87378	14.0956	10.7857	4.9798	2.98931	4.30516	8.52302	6.19897	5.17563	31.0724	11.0456	13.8426	7.73974	7.93852	18.3405	23.4178	26.2101	4.13872	9.8133	NaN	NaN	NaN	NaN	13.6011	NaN	NaN	7.97516	NaN	NaN	NaN	7.36682	9.05562
	4.45184	4.49349	2.39073	8.29855	20.9004	12.1802	4.20501	2.511	17.7399	7.6153	4.10747	3.9064	1.51452	9.82343	8.62177	4.19713	21.2744	66.3959	16.7804	5.35445	2.94111	16.4654	7.1418	3.60538	4.3033	1.87064	21.1063	17.2975	NaN	NaN	NaN	NaN	7.67501	4.32318	NaN	NaN	6.83371	6.35048	2.5308
	12.5439	4.67013	3.2686	7.15632	6.01754	2.46553	1.94431	1.2718	7.38836	3.08566	2.35302	1.99567	1.12082	11.6225	4.4782	2.68168	16.4512	9.8651	6.4815	4.80603	3.41426	11.7648	10.8805	6.00051	5.05691	4.10947	NaN	9.48309	NaN	NaN	14.2547	NaN	NaN	NaN	20.5056	NaN	8.32367	5.29343	NaN
	3.89531	9.31747	2.53598	4.39481	1.99861	2.18901	1.80146	0.916852	5.22993	2.33297	1.7041	1.27226	1.55129	7.52496	19.6104	7.91093	17.1377	8.92733	6.41909	4.69928	3.45576	26.5761	11.2088	10.0876	6.34653	4.57093	NaN	33.4863	21.1954	NaN	NaN	NaN	NaN	NaN	NaN	NaN	NaN	NaN	7.15278
	9.83089	6.34066	3.69819	4.33761	2.73316	2.12615	1.59557	1.19616	6.51812	4.08792	2.95526	1.91039	1.55985	14.7362	14.3113	13.027	8.28875	4.23942	3.39534	2.59495	1.73979	8.90258	6.66624	6.23656	2.81369	1.91326	NaN	NaN	NaN	81.4296	NaN	NaN	NaN	NaN	15.3336	NaN	10.9845	NaN	NaN
	23.3075	6.12494	8.1417	5.91062	3.19978	2.13359	1.45158	1.11627	7.87148	3.90746	1.82863	1.37245	1.18234	21.6243	6.58061	8.18093	11.7408	5.18126	4.11904	2.79624	2.10914	12.9224	8.26208	3.739	2.44865	1.95875	NaN	8.93752	NaN	NaN	NaN	NaN	NaN	NaN	NaN	NaN	NaN	NaN	NaN
	3.71826	3.00654	1.7637	6.88231	4.45012	3.12274	2.22053	1.66024	4.55273	5.06786	3.25034	1.98199	1.14004	12.4195	8.87982	4.48384	12.8736	6.32738	5.85096	4.19157	2.4571	8.34626	7.00989	3.94149	3.47198	1.97219	NaN	NaN	NaN	NaN	NaN	NaN	NaN	NaN	NaN	NaN	NaN	5.97921	NaN
	2.63381	3.42646	1.93937	3.56958	2.2302	1.62233	1.28922	2.1535	5.46368	3.74737	3.03725	4.87279	1.49619	NaN	20.2283	16.92	20.8141	10.5524	9.9959	7.89901	5.07358	23.4026	24.4702	16.594	6.52534	9.59643	NaN	NaN	NaN	NaN	NaN	NaN	NaN	6.24202	NaN	NaN	NaN	12.9832	NaN
	9.76118	4.37551	2.55619	14.5932	9.6571	5.84513	4.62521	4.43018	12.5697	4.76271	8.07351	6.2697	3.01714	10.7404	11.6938	5.5021	17.6699	10.5944	6.77908	5.24714	4.52091	34.3254	6.72287	14.1906	6.38908	3.20186	NaN	83.6721	NaN	NaN	NaN	NaN	NaN	6.81595	NaN	9.69655	NaN	9.53692	5.38776
	10.8504	7.8226	5.01716	5.26336	2.41994	1.71224	1.40081	1.00073	8.62389	5.9193	3.03944	1.92051	1.26579	12.2461	7.8551	11.9533	10.5122	4.79636	3.42691	2.69443	2.08854	15.3087	12.5022	7.10407	4.14231	3.29901	NaN	NaN	20.4392	NaN	NaN	NaN	NaN	NaN	32.1667	11.1126	NaN	5.99198	NaN
	7.51264	3.82111	3.87181	3.27752	2.4934	1.60803	1.87106	1.07447	3.43707	2.38803	1.59176	1.13073	1.06551	7.84135	4.87677	3.2895	25.4743	11.7891	11.0847	8.30437	7.06308	NaN	10.1577	12.1571	6.37486	5.28428	NaN	NaN	NaN	NaN	12.4234	16.1736	17.4544	18.3993	NaN	12.4172	16.1669	10.7277	15.6132
	1.84228	1.53964	1.94501	3.99493	2.96762	2.90299	1.62943	1.23051	3.57862	2.90657	2.42285	2.16492	1.30221	22.2207	24.7904	10.9368	10.1195	27.5233	4.40313	2.68197	1.70903	11.0583	10.1173	5.76694	3.39263	2.1814	NaN	NaN	NaN	NaN	85.3388	30.1337	12.6179	7.51123	NaN	NaN	23.8867	19.5139	16.4121
	1.94823	1.29225	0.991106	9.60067	4.84108	3.29051	3.97882	2.49834	15.5909	14.1349	4.75872	4.14577	2.26175	14.1773	12.2104	8.00928	9.96178	5.37184	4.77122	4.9449	3.37661	18.6181	16.4538	7.57295	6.60729	3.80899	NaN	NaN	NaN	NaN	12.5319	NaN	9.23987	NaN	NaN	19.7226	NaN	NaN	NaN
	2.78333	2.37182	1.60437	6.88422	4.3451	4.63777	2.9585	1.66824	13.2307	9.04409	4.37672	2.92041	2.13689	7.02641	5.51267	3.94759	13.3603	10.9767	6.84562	5.9516	4.00653	23.4439	26.7296	21.0143	6.85867	4.3162	89.384	18.2923	11.0146	NaN	NaN	23.3951	12.6207	5.75902	NaN	74.7478	20.2929	19.924	8.8641
	3.82935	2.42979	2.55658	3.44668	3.35024	2.29917	1.44401	1.28375	4.2487	2.44449	2.34318	1.82821	1.43831	8.30586	9.19101	6.82872	6.38104	4.79162	2.92235	1.7741	1.35118	9.0417	4.99763	4.08931	2.70516	1.78805	NaN	NaN	11.377	NaN	20.1634	15.3455	10.9408	6.61719	NaN	NaN	NaN	NaN	12.895
	3.72452	2.01868	2.12891	3.3108	2.96775	2.00369	1.13901	0.737013	3.76416	2.48861	2.16066	1.42999	1.03192	13.6681	11.1252	5.95104	8.72411	10.1969	8.21862	2.5483	2.07632	9.75512	6.43913	5.80265	3.1877	2.40273	NaN	NaN	7.07149	NaN	22.1724	14.3005	NaN	NaN	NaN	NaN	NaN	NaN	8.76802
	1.99851	1.60985	1.29483	2.782	1.79428	2.51077	0.899399	0.714364	7.56234	2.22326	1.37188	3.42417	2.0716	14.5762	9.32649	9.73607	11.6733	7.65809	8.30707	3.97128	2.55849	23.1874	8.62703	6.40218	5.32892	3.04292	NaN	11.8486	11.3695	15.6168	NaN	17.4197	NaN	NaN	77.6531	NaN	NaN	11.4893	5.5422
	5.46874	1.49384	1.03249	4.30739	2.92376	2.92054	1.27211	0.868856	4.59453	2.26226	3.11326	1.75011	1.13315	14.0557	7.67936	6.3008	16.8649	8.9465	23.5953	8.05459	4.96586	34.9663	17.4836	7.53606	5.56197	2.99787	13.977	NaN	NaN	12.3824	9.76594	NaN	NaN	NaN	NaN	NaN	5.29243	5.26001	4.2451
	4.78385	4.74879	2.81272	5.90319	1.42106	3.02349	1.56973	1.47896	3.11099	5.55799	1.31358	2.17942	1.19665	5.94099	4.77799	4.02385	6.09156	7.60839	7.02981	3.4181	3.24667	20.9063	25.6657	8.37719	7.99699	3.21059	NaN	NaN	NaN	16.3964	NaN	5.28539	4.01005	2.96709	NaN	33.8529	NaN	5.62803	3.57183
	10.6459	3.19745	3.1999	1.77938	1.21386	1.2977	0.66676	0.478472	2.27236	1.70479	1.24757	0.83063	0.579797	23.0819	4.46252	4.76609	13.0702	7.39608	5.06929	4.36601	3.13887	18.8464	12.1698	8.00849	4.01161	2.80212	NaN	NaN	NaN	NaN	NaN	NaN	NaN	NaN	NaN	NaN	NaN	NaN	NaN
	5.99914	2.59541	1.72158	8.07271	5.18399	3.42697	2.30681	1.2992	15.1118	5.19097	3.67253	2.54814	2.1313	28.3014	9.68773	8.08959	20.4385	7.21472	4.50307	3.36988	2.03375	19.3337	7.63389	5.03661	4.40962	3.09939	NaN	NaN	NaN	NaN	16.1146	NaN	NaN	4.10809	21.7733	12.098	11.9226	NaN	6.60352
	7.44503	3.5653	2.75676	8.44878	4.9992	4.76284	2.26313	1.78575	11.4399	5.14422	3.60864	3.4553	1.77575	8.59809	6.65546	4.1749	7.79959	5.23918	4.41898	2.61988	1.93249	12.3346	5.52354	4.36143	3.0109	2.47108	NaN	NaN	NaN	NaN	NaN	NaN	NaN	NaN	NaN	NaN	NaN	NaN	NaN
	9.30138	10.977	3.99562	9.12785	4.29026	3.52881	2.122	1.48094	7.16289	4.72878	2.76577	2.00477	2.80861	9.8469	8.66531	6.7151	16.0983	8.79511	7.11996	4.85777	2.93158	16.994	8.65941	5.94369	5.06388	3.64927	NaN	NaN	NaN	11.4192	NaN	NaN	NaN	NaN	NaN	NaN	NaN	NaN	6.75767
	7.96706	5.01349	5.43711	5.1214	3.13313	3.22659	2.13121	2.11886	5.71865	4.91195	3.59875	2.60977	1.85994	8.40198	5.42907	5.53442	7.17171	5.43181	3.4829	2.7193	1.98574	8.86353	7.6037	5.1337	3.26812	1.82242	NaN	NaN	NaN	NaN	NaN	NaN	NaN	NaN	7.82794	10.1313	NaN	NaN	NaN
	8.85222	5.87032	3.76837	4.76547	3.0044	2.40053	1.74742	1.41084	5.61995	6.0261	3.426	1.84991	1.60376	23.4905	25.7365	14.6779	19.6925	13.4187	10.8627	5.75646	3.7831	NaN	13.0996	16.6843	7.23077	6.787	NaN	NaN	NaN	NaN	NaN	NaN	NaN	NaN	NaN	NaN	NaN	NaN	NaN
	4.96834	3.37667	2.20256	13.9578	3.95329	4.90856	2.68548	1.63961	8.073	8.01467	5.7812	2.59902	1.75914	7.90373	4.39775	6.17844	31.6968	4.43235	7.94443	4.38588	1.49685	15.3617	16.6374	8.68218	3.25822	1.94732	NaN	NaN	5.57658	NaN	6.97451	NaN	NaN	3.03383	NaN	NaN	NaN	5.60542	3.31547
	6.30693	3.70956	3.17601	14.4568	5.77947	5.45528	2.14776	1.48688	19.1562	5.0104	3.31895	1.96404	3.95374	14.0266	5.93204	5.72694	24.6272	13.36	8.06	5.06121	2.90191	25.8493	10.8473	7.73652	5.18625	7.18354	NaN	NaN	NaN	NaN	NaN	11.1322	NaN	NaN	NaN	NaN	NaN	NaN	10.1405
	6.99235	16.5749	2.95188	10.2351	6.19666	5.04492	3.61742	2.75143	8.41321	7.91602	6.04552	4.02822	2.48979	11.8576	14.2337	4.94894	87.1233	11.7478	8.88084	5.64486	4.16805	NaN	10.9957	13.2374	5.07852	4.19713	NaN	NaN	5.74409	NaN	NaN	NaN	NaN	NaN	NaN	16.8461	12.94	8.31319	NaN
	6.03017	6.19505	3.55374	11.3987	4.32169	3.98325	2.12403	2.8541	14.291	5.94689	4.64017	4.0499	4.25404	8.91033	9.03166	5.11948	20.2869	7.37996	6.63752	4.43937	4.84145	34.0861	8.73712	5.76986	6.12542	3.13188	NaN	NaN	NaN	NaN	23.7009	13.5119	8.2892	8.57329	85.6	10.8349	9.0354	7.97565	8.99405
	4.58142	3.23198	3.70644	3.77471	3.35445	2.26546	1.56636	1.28069	5.14045	4.87845	2.57222	2.40037	1.36802	8.07997	5.28624	6.91631	7.93556	6.96683	5.05621	3.85361	3.12305	13.4746	9.35202	8.01102	4.77024	3.198	NaN	NaN	NaN	NaN	NaN	NaN	NaN	NaN	NaN	NaN	NaN	NaN	NaN
	4.54502	12.2212	4.50085	6.10573	3.74643	2.60594	1.92803	1.22685	6.0134	3.42977	2.50139	2.27581	1.46099	9.49916	15.3559	8.52417	6.31742	3.97395	2.97802	2.23029	1.00405	6.70981	3.25654	2.68948	2.27641	1.25039	NaN	16.5376	NaN	15.8905	NaN	NaN	NaN	2.7982	NaN	NaN	10.8525	8.41699	4.6949
	3.24214	3.49183	3.74418	8.7815	5.15841	2.84648	2.31816	1.63291	4.79277	3.38489	2.76768	2.45543	3.63593	12.1912	6.0895	7.77476	13.5639	10.7233	4.73553	4.50293	3.88897	8.48661	7.27146	6.43584	5.18145	5.8762	NaN	NaN	NaN	NaN	NaN	NaN	NaN	NaN	NaN	NaN	NaN	NaN	5.54574
	6.50686	3.62779	2.16718	6.57656	4.08341	3.85432	2.22167	1.18316	11.4801	8.17181	5.12568	2.65336	2.47528	8.02559	16.4967	7.82855	9.71315	3.82423	6.79255	3.7336	2.01955	41.2835	10.5882	7.43313	4.39819	3.71346	NaN	NaN	NaN	13.61	8.03446	NaN	4.92637	2.70545	NaN	NaN	7.85408	6.5593	5.08527
	9.39026	3.03712	3.98575	17.5648	9.34601	4.07189	2.62622	3.1474	14.5948	5.64823	4.36076	3.65254	3.54508	18.1708	18.6555	8.9092	71.7627	37.2656	3.83548	4.19442	5.72978	17.9996	7.79976	4.66443	3.69878	2.5723	26.51	14.8323	7.75578	87.8699	NaN	8.3152	NaN	NaN	NaN	20.5084	10.3512	7.23755	8.09505
	4.81487	3.41759	7.39359	5.35482	4.47159	3.30476	2.07046	1.42601	8.50057	3.9274	3.23567	2.5064	1.76436	7.56572	7.78243	7.86464	17.9697	15.9136	10.6709	6.74084	3.80529	86.4237	16.4507	10.8667	8.92832	4.79579	NaN	NaN	18.7395	39.0734	NaN	NaN	7.36844	5.46372	NaN	NaN	NaN	NaN	9.33054
	5.8795	3.3879	3.85955	5.92933	6.03043	3.70026	2.81334	2.04383	6.16443	3.79354	4.50098	3.18389	2.86894	5.12243	4.7674	3.37023	NaN	5.46314	3.62239	3.09838	1.6646	NaN	NaN	7.00776	3.95225	2.44248	NaN	NaN	11.7067	NaN	NaN	12.1195	7.98045	6.74631	NaN	NaN	NaN	NaN	18.1149
	9.36129	4.72203	2.47804	5.50933	7.23769	2.62107	2.62309	1.48319	4.85958	4.08744	3.04523	2.10366	1.26161	9.87197	5.90405	3.10992	4.53147	12.2839	10.1004	3.57007	2.90252	5.43855	4.28761	3.70079	2.83938	1.82681	NaN	NaN	4.80351	NaN	19.1023	10.878	5.02426	3.50196	NaN	13.3519	7.20527	6.21912	3.57572
	4.422	3.50303	2.60136	4.1148	2.98511	1.89754	0.977588	0.784844	3.19935	2.24794	1.68412	1.52842	0.757181	6.01728	3.77237	3.1365	4.84027	2.85108	1.9938	1.46086	0.976186	4.02983	2.3058	1.82628	1.51994	0.848345	16.5643	NaN	NaN	32.0686	NaN	NaN	5.94178	5.49037	82.9616	NaN	NaN	10.5824	5.23402
	5.1952	3.96408	4.14742	7.98699	4.81999	3.6082	2.05814	2.05252	7.61698	4.58403	3.11502	2.28918	1.74574	5.25207	5.92626	5.43455	9.36829	4.36659	2.59073	1.8871	1.68621	6.82849	4.57522	2.44328	2.4516	1.65599	NaN	NaN	NaN	NaN	7.66024	4.48166	3.24902	2.60369	11.5281	6.70841	4.45628	4.05623	2.9746
	3.43855	4.53	2.80631	4.10627	4.43579	2.91652	1.73065	1.39241	12.5459	3.92675	3.18278	3.62315	3.74559	11.1865	6.24918	6.2199	7.34556	12.8534	6.94534	2.91927	2.39939	15.2885	8.39833	8.91359	6.05201	6.95079	NaN	7.06041	NaN	9.32536	NaN	NaN	4.06264	2.75882	14.6992	6.97384	NaN	7.53281	8.69583
	4.07559	2.29772	2.73459	6.95581	3.81931	2.67078	1.80005	1.27855	5.02679	5.00046	3.49054	1.91387	1.13969	9.05176	9.70415	8.74345	11.1382	10.3496	5.89814	4.17767	1.90393	23.1621	12.964	7.18704	3.91447	1.81994	NaN	NaN	NaN	NaN	NaN	NaN	NaN	4.01313	NaN	NaN	NaN	NaN	4.92859
	13.7743	2.17448	1.57296	2.94769	2.7996	3.34527	1.81747	1.17437	4.77537	2.51731	2.3141	1.16651	0.804299	28.5136	10.4622	7.26652	10.3079	9.93341	10.213	9.79436	4.48821	32.4137	11.2899	12.3937	8.41898	4.70199	NaN	NaN	NaN	NaN	NaN	18.4279	16.3859	9.22119	NaN	NaN	NaN	NaN	NaN
	3.92456	2.20247	1.75089	7.09014	3.77403	2.62159	1.77078	1.25336	6.90245	4.17851	3.79142	2.31478	1.84991	11.5155	7.07562	6.07273	8.39674	6.0787	3.14871	2.07754	1.47246	10.3243	5.87536	8.72346	2.83075	5.81854	NaN	NaN	NaN	NaN	NaN	NaN	NaN	NaN	NaN	NaN	13.05	NaN	7.10357
	4.10647	4.18783	2.75726	10.554	8.23836	9.08314	4.87982	3.28956	9.04416	7.62285	5.09104	2.84359	3.89435	19.0082	22.2018	7.67833	9.33142	10.7627	9.59565	4.81019	3.23132	10.7628	7.84555	6.11545	3.1561	4.82385	NaN	80.5078	NaN	NaN	NaN	NaN	7.16547	5.48905	NaN	NaN	NaN	4.78647	6.09056
	12.7319	3.36494	4.70769	7.36945	3.11715	2.68197	1.4718	1.14021	4.73611	3.3236	3.14672	1.77465	1.02908	12.0373	8.7128	4.48873	8.36664	2.8302	4.15826	1.88034	1.23749	6.13204	4.19512	3.08705	1.94612	1.17869	NaN	NaN	7.65109	NaN	9.60464	NaN	4.27347	2.76265	NaN	NaN	NaN	7.24421	3.49043
	12.5213	3.76692	2.1593	6.89003	3.78972	2.21982	1.43763	0.952444	6.9974	4.01713	2.52422	1.99645	1.17786	13.4917	6.56889	4.4373	6.44278	4.14236	2.53165	1.87618	1.36673	6.08959	4.90664	3.30867	2.71743	1.4638	48.8339	NaN	NaN	NaN	NaN	NaN	NaN	NaN	7.7944	NaN	NaN	NaN	2.03836
	5.36096	3.3636	2.3486	6.21208	5.14125	2.15559	2.09013	1.58301	10.2382	3.31346	4.30939	1.98465	1.22173	6.82188	4.92792	2.37553	20.9189	14.884	2.94869	6.66268	2.80526	17.5082	8.9562	8.60236	4.06144	5.75789	NaN	9.13758	NaN	NaN	NaN	5.15138	NaN	3.06318	24.3459	NaN	9.58831	5.1147	NaN
	2.92717	3.33613	2.15122	4.00658	2.62927	2.39089	1.34901	0.876033	4.69628	2.27219	1.88429	1.43491	0.954291	8.6996	11.6528	4.34744	18.6382	7.93904	7.40096	5.67036	2.96742	29.1267	8.77546	9.18085	3.58894	4.95998	NaN	NaN	4.99548	NaN	NaN	8.03299	NaN	NaN	NaN	NaN	NaN	5.08696	NaN
	5.74252	4.727	4.11047	4.88319	5.54118	2.65365	2.10441	1.07137	5.78963	4.98444	2.07566	1.05999	1.05962	17.7911	26.0137	8.44255	17.1591	23.9289	6.30189	4.91446	6.04523	22.4602	13.0248	5.96286	3.48689	2.40501	NaN	NaN	NaN	NaN	NaN	8.1975	6.16574	NaN	NaN	NaN	NaN	5.04624	4.13242
	4.18577	2.95453	2.786	4.23975	2.77276	2.66491	1.2784	1.02965	4.9163	3.56837	6.23797	1.42642	1.19354	20.3702	18.8122	13.4952	21.7294	12.3325	5.64097	5.51921	4.97666	25.8999	20.9965	5.1443	4.04941	3.84216	NaN	NaN	NaN	NaN	NaN	8.45085	NaN	NaN	NaN	NaN	NaN	4.13844	3.55215
	4.63874	3.51975	3.81896	3.48852	2.25073	1.44157	0.749388	0.766938	3.7261	1.69996	1.58856	1.25974	0.85638	21.6206	6.35952	16.9282	13.8125	6.19707	4.49218	3.50889	2.217	11.92	8.68996	6.67706	5.97468	3.22507	NaN	7.45232	NaN	NaN	NaN	NaN	NaN	5.1274	NaN	NaN	NaN	13.8079	6.41573
	2.75357	2.30944	1.65268	4.77233	2.32263	1.7242	2.91114	0.896348	2.81299	4.34	2.01761	1.60645	1.09199	12.3357	8.90483	6.28497	8.80723	3.48003	2.7066	2.96326	1.43817	7.5708	4.59009	5.17351	3.18764	2.33942	NaN	NaN	NaN	82.8774	NaN	NaN	8.23213	NaN	NaN	4.99787	NaN	NaN	NaN
	5.06856	3.80267	2.87521	6.45263	10.9285	2.88147	1.84854	1.30836	6.21101	3.35812	2.64331	1.80331	1.41955	7.99247	9.77622	4.4492	10.3813	17.4789	5.35979	3.83921	2.23388	11.22	5.75016	4.94459	3.18365	2.39302	NaN	19.5824	NaN	NaN	31.3075	NaN	NaN	4.30275	NaN	NaN	NaN	5.72413	5.33359
	5.10331	4.8228	3.25016	4.98775	2.68154	3.14317	1.45333	0.890873	6.00521	5.7834	2.24812	1.54801	1.79417	6.30649	6.20024	6.71659	8.57927	4.1118	2.12486	2.0033	1.44279	5.86037	4.0983	2.79652	2.48396	1.47843	NaN	NaN	NaN	NaN	NaN	3.33031	NaN	NaN	16.16	9.58571	NaN	NaN	2.7338
	4.32427	2.7789	1.85667	5.58251	3.85691	3.45304	1.72669	1.16936	5.47285	3.67706	2.47085	1.91663	1.37345	5.04349	3.65961	2.24603	13.5748	7.53739	6.36409	3.02841	1.77872	15.8979	8.63595	6.14586	3.81778	2.80972	NaN	NaN	NaN	NaN	NaN	NaN	3.80802	2.05471	NaN	NaN	NaN	NaN	3.62914
	5.25822	2.61808	4.17983	3.8149	1.8845	1.6204	1.25492	1.00872	3.36767	2.19669	1.83952	1.43122	0.85889	8.02091	4.89937	3.26878	11.1875	7.35389	5.98867	5.12277	3.56985	32.8677	8.35186	6.48434	6.52949	3.81521	NaN	6.62294	5.54404	NaN	8.22087	6.47596	NaN	4.94471	83.6894	NaN	NaN	NaN	NaN
	4.32187	2.02497	1.89527	5.92023	3.89093	3.22925	1.62329	1.03458	9.54777	5.67613	4.80913	2.02429	4.91135	15.4997	8.86246	9.24624	13.2541	15.6408	8.7453	5.18901	4.12274	36.0903	37.2009	36.371	6.23354	4.89785	NaN	NaN	NaN	NaN	NaN	8.88821	NaN	NaN	NaN	NaN	NaN	5.30626	7.2764
	3.7252	3.63771	2.18803	3.19898	2.71274	1.53366	1.58696	0.794015	16.2124	11.9347	3.91342	2.76513	0.905254	12.9059	9.34016	8.63295	21.659	11.1265	7.08621	3.89501	2.3244	23.0714	15.4189	8.19549	6.86753	6.35289	NaN	NaN	NaN	NaN	NaN	NaN	4.95156	2.48994	82.9753	NaN	10.019	8.06402	NaN
	2.9997	2.0148	1.21128	3.24637	1.80277	1.31908	0.864793	0.749649	3.76255	2.25577	1.34973	1.00833	0.709416	15.2196	10.4257	6.43916	14.4354	6.35891	4.67194	3.57785	2.30749	NaN	8.23135	9.0861	3.98546	2.50999	NaN	NaN	NaN	20.0489	NaN	NaN	NaN	NaN	NaN	17.6303	NaN	6.57444	4.58881
	3.78476	5.90199	1.48108	6.78588	3.07447	2.24594	1.64032	1.06735	6.30083	5.61496	4.15157	4.11104	1.31626	8.61131	8.35585	3.51391	20.8704	6.16443	4.79685	5.52276	2.3486	7.13694	3.58627	2.30095	1.58227	2.64767	NaN	5.2278	11.5247	86.1586	7.8804	6.07803	7.32951	2.96385	NaN	14.5184	10.8829	10.4696	3.48335
	5.48916	3.41564	3.90033	6.59169	5.31592	4.75979	3.43433	1.93026	7.62427	6.47705	4.6266	3.79942	3.46102	6.57939	5.12189	7.9643	8.10755	7.32094	4.56167	4.25588	2.17709	10.1108	6.23502	4.18984	3.65822	4.3022	NaN	NaN	7.1438	16.5392	NaN	NaN	NaN	4.3765	NaN	NaN	NaN	8.29093	5.83146
	4.38986	11.7198	4.29523	8.23843	4.31534	2.3222	1.58449	1.41996	13.7439	5.91603	3.94427	2.72857	1.74428	6.20697	22.3654	5.17502	16.1351	6.30839	4.69256	3.32514	2.94922	24.7933	13.0106	9.10666	3.76026	3.34779	NaN	21.2062	8.48617	NaN	9.88284	NaN	NaN	3.56722	29.9691	NaN	NaN	5.05734	3.44361
	6.9898	4.00443	2.99016	9.35805	12.8786	5.84238	6.31264	3.67237	6.4769	6.09008	5.18493	3.26519	2.19294	17.9605	12.7902	9.91897	12.4859	12.3051	6.73592	7.83441	4.55836	8.31874	7.47672	5.88763	4.2203	2.97519	NaN	NaN	6.71548	NaN	NaN	NaN	NaN	NaN	NaN	NaN	NaN	NaN	NaN
	6.00838	7.01123	2.91155	8.33333	1.96184	1.46313	1.05351	0.7036	3.07364	2.22704	1.54548	1.15131	0.773543	9.3967	9.88974	6.82087	34.8728	7.77241	6.44649	4.29514	3.22337	11.3094	9.86259	7.433	4.72431	3.40525	NaN	10.8145	NaN	32.9566	NaN	NaN	NaN	NaN	NaN	21.1017	NaN	NaN	NaN
	3.2895	2.26589	1.48767	3.29277	1.96025	1.76281	0.895037	0.775564	3.58463	3.947	3.02815	1.98169	1.12779	11.3995	8.48464	6.48906	12.6104	7.73817	7.13834	4.22976	3.16632	15.0932	18.0259	15.9152	6.64057	4.45584	65.1742	NaN	NaN	NaN	NaN	NaN	NaN	NaN	NaN	NaN	NaN	6.64688	NaN
	4.50989	3.6418	4.10737	10.2907	4.32939	3.87747	2.588	1.62558	9.59735	6.78267	3.13369	1.84833	1.38027	15.9708	11.0143	5.48226	30.6917	10.959	13.0938	5.16274	2.90933	15.0497	13.5972	7.291	3.71109	2.65734	NaN	NaN	12.2613	NaN	NaN	NaN	6.90388	3.83267	NaN	NaN	NaN	4.9096	4.55625
	3.51647	4.68136	3.31316	5.16448	3.18205	2.33641	1.44956	0.897657	4.17809	2.6702	1.74046	1.18746	1.03476	4.19979	4.73615	3.46916	8.86102	6.93636	4.57569	2.91349	2.05042	8.58533	7.11761	3.65929	3.08261	2.40469	NaN	NaN	NaN	NaN	8.42548	NaN	NaN	2.7635	NaN	NaN	NaN	NaN	NaN
	5.20112	12.3327	7.11579	8.10452	4.39775	3.19212	1.53977	1.36186	13.3963	5.81746	4.80342	3.61016	1.93644	5.77363	10.264	8.33341	10.7854	8.46299	5.5707	3.32119	2.35966	18.567	9.67386	7.59218	4.76863	3.6861	NaN	20.9247	NaN	NaN	NaN	NaN	NaN	NaN	NaN	NaN	NaN	NaN	NaN
	5.12446	4.78541	2.25099	4.96878	4.12156	2.36993	1.77575	1.02393	5.11902	3.46532	2.31782	1.88741	1.85309	16.7737	13.5109	4.99065	10.1482	7.11381	4.43292	3.03499	1.87722	9.01347	5.47092	3.6777	3.87247	4.37251	83.9313	12.7573	8.23211	NaN	NaN	NaN	NaN	NaN	NaN	NaN	NaN	11.1952	8.62282
	9.04731	3.77035	3.36377	7.70884	4.84755	3.00368	2.0876	1.58363	6.70502	5.86982	3.96719	3.16941	2.12117	17.6997	9.42682	7.21803	12.5006	9.37616	5.30127	3.22155	2.38975	8.74599	7.84633	5.99829	5.03808	3.16106	24.6609	9.66857	11.7625	NaN	NaN	NaN	NaN	4.48008	NaN	NaN	NaN	NaN	NaN
	12.5526	5.53562	8.56387	7.47223	5.2552	3.92421	3.48133	6.51003	8.1396	6.05965	5.11753	5.2806	5.15868	21.6781	9.01411	9.48042	10.6985	6.27642	3.80251	2.59835	5.30862	7.58507	7.38581	5.91685	6.00776	4.52796	NaN	NaN	NaN	NaN	NaN	NaN	NaN	7.26747	NaN	NaN	NaN	NaN	5.88949
	2.90643	1.78553	1.75245	6.85724	3.58938	2.51552	1.79024	1.07756	8.10259	4.04235	2.44968	2.33389	1.39297	10.607	5.95799	4.88515	12.0707	5.55732	6.38365	2.38121	2.34218	24.4036	9.30882	8.78089	4.57821	2.77149	NaN	NaN	NaN	NaN	NaN	NaN	4.34492	3.32472	NaN	NaN	NaN	NaN	3.97523
	3.91612	2.10375	0.962255	5.92546	4.93288	2.84248	2.45535	1.88118	8.35459	4.19969	3.36686	2.47243	2.34143	10.356	8.34988	4.78172	8.0393	5.52794	3.44139	2.33297	2.80882	7.72652	5.2406	3.68616	2.57717	4.94791	NaN	NaN	NaN	NaN	NaN	NaN	NaN	4.86023	NaN	NaN	NaN	NaN	6.96252
	10.6931	3.33812	1.39802	6.18047	4.16749	2.93465	2.03692	1.26918	9.4744	10.9221	7.59556	3.66554	2.50663	21.0705	9.18262	5.84395	13.9662	9.20231	7.09528	3.91967	2.40021	13.6527	21.2349	13.4323	6.57939	4.10775	40.3807	6.86396	NaN	NaN	NaN	NaN	NaN	NaN	NaN	NaN	22.0603	NaN	NaN
	2.63478	1.39858	0.942946	7.30732	4.87901	3.20729	1.6905	1.53964	9.47125	4.6073	3.57626	1.67351	2.17879	15.8738	8.07234	4.63185	9.91098	5.21417	4.93693	2.87766	2.31655	21.5057	7.13944	5.97842	2.69914	3.27775	NaN	NaN	NaN	NaN	NaN	NaN	NaN	5.77903	NaN	NaN	10.2822	NaN	7.06225
	1.37601	1.29498	0.974982	7.23825	4.01425	2.45655	2.71584	2.01295	8.99763	5.19656	4.56021	2.63893	3.8666	19.5852	12.9286	10.0041	11.0046	6.4478	3.12186	3.43667	2.29661	15.4912	7.6757	4.23808	3.3216	4.57162	NaN	NaN	NaN	NaN	NaN	7.98168	NaN	4.08202	NaN	NaN	7.87577	NaN	9.88579
	4.04147	2.07122	1.67853	4.53358	4.79873	1.7933	1.29256	0.885586	14.5727	8.94061	4.28116	1.4201	2.06753	8.6354	3.95215	3.13169	34.0563	37.3289	10.9349	11.9589	4.4169	34.1311	10.9539	4.1839	6.06469	4.50241	NaN	NaN	NaN	NaN	NaN	NaN	NaN	NaN	NaN	15.7894	7.52869	NaN	NaN
	5.48777	2.94437	2.19133	10.3842	3.82239	3.25973	2.4676	2.04679	6.27142	6.07293	7.47121	2.48963	2.35144	12.6997	5.81328	4.67554	15.0068	5.34214	3.62299	2.299	1.98682	10.3573	7.75335	6.23473	3.2179	2.09956	NaN	NaN	NaN	NaN	NaN	7.07629	NaN	NaN	NaN	NaN	13.8912	NaN	NaN
	6.59276	6.5509	4.44131	1.82553	1.69985	1.05313	0.902873	0.675796	4.91394	1.94521	1.43245	0.9475	0.568895	7.72873	6.58008	4.14827	10.8261	7.6179	4.91087	2.61801	2.05128	12.9602	6.69472	5.44913	4.06587	2.68351	NaN	NaN	NaN	NaN	NaN	NaN	5.98081	4.34857	NaN	NaN	NaN	NaN	NaN
	4.86015	4.36022	1.68563	2.83704	2.59367	1.04193	0.891752	0.627138	3.30304	2.80393	1.83867	1.59679	0.978588	12.5194	8.74402	5.35248	9.71851	5.43891	8.38736	2.98354	2.2891	19.4804	9.87586	6.86281	4.75942	3.61092	NaN	13.2665	NaN	NaN	12.1495	NaN	4.18029	3.27871	18.1407	10.106	NaN	3.87394	2.78945
	3.11118	2.77897	1.59201	2.59163	1.52829	1.08408	0.759503	0.495351	4.72161	1.87732	1.04997	0.956749	0.709692	25.5006	17.6913	8.20258	NaN	9.84023	5.67395	4.18081	3.74659	13.0596	14.7907	9.62143	6.42904	2.48246	NaN	NaN	NaN	NaN	NaN	NaN	NaN	NaN	20.1745	NaN	NaN	10.2789	7.24205
	2.73559	2.12154	1.65458	5.09328	3.43011	1.78925	1.24568	0.795001	3.64707	3.10413	1.62714	1.2294	1.26594	11.9097	7.38145	4.84137	12.0579	9.0883	3.51602	2.82563	2.83511	9.46851	7.1833	4.00238	3.02789	3.18297	NaN	6.98929	5.74235	NaN	14.2475	NaN	NaN	3.85712	NaN	NaN	NaN	NaN	5.17491
	6.14063	3.31381	2.05147	3.48773	3.23392	2.03375	1.63841	1.16416	7.39802	4.25054	2.47338	2.15613	1.62498	16.4895	11.1651	6.40518	9.75816	7.98832	5.79545	2.92356	2.10143	18.1206	10.3604	6.51313	4.7793	3.36214	NaN	NaN	NaN	NaN	NaN	7.21023	NaN	NaN	NaN	15.7745	NaN	NaN	NaN
	4.67789	4.601	3.08236	8.70127	4.87532	3.2318	2.58043	1.73956	13.1016	6.22236	5.21181	3.01591	2.69297	7.4136	11.1229	6.46845	10.938	6.97159	4.26792	2.87753	2.5991	23.7464	10.5007	6.7308	3.90214	3.09282	NaN	NaN	NaN	NaN	NaN	NaN	NaN	NaN	NaN	NaN	NaN	NaN	5.26247
	6.54811	3.50844	2.82972	7.02663	3.28736	2.00272	1.74999	1.20008	4.63667	4.56098	2.20797	1.4824	1.93866	10.9054	6.52267	5.76364	15.7254	9.172	5.36907	5.82968	3.82183	21.6506	12.9614	8.10433	5.42972	5.86197	NaN	NaN	NaN	NaN	NaN	9.3361	NaN	NaN	NaN	11.0226	10.5739	NaN	5.85156
	6.54026	3.61059	4.21705	5.68941	2.58414	1.78717	1.28237	1.13763	3.32054	2.48309	1.89672	1.29935	1.10571	19.2374	6.27457	9.42252	17.6453	9.06254	6.27204	3.71003	3.58556	15.366	10.9684	8.25747	5.15985	4.00942	NaN	NaN	12.8567	NaN	NaN	NaN	NaN	4.16913	NaN	NaN	NaN	NaN	NaN
	3.93229	2.8221	2.54699	7.12959	3.79359	2.06203	1.5122	0.841397	3.12142	2.57101	2.42511	1.98041	1.36114	13.494	5.61835	4.76473	28.2776	19.0075	7.07113	6.82835	3.60408	10.8537	8.85035	6.423	9.67343	4.51813	15.4244	NaN	NaN	NaN	NaN	6.87755	NaN	NaN	9.92914	10.6385	8.71021	NaN	4.80187
	5.87803	3.99581	2.74295	2.10951	1.4702	0.88669	0.713267	0.430238	1.83195	1.4532	1.10358	0.836031	0.601984	8.31642	5.95592	3.57949	8.56935	5.76062	4.37685	2.98498	2.14484	7.09934	6.48383	6.34551	4.63067	3.15994	NaN	NaN	NaN	NaN	NaN	NaN	NaN	NaN	NaN	NaN	NaN	NaN	NaN
	4.00306	5.84516	2.67225	7.49219	3.92341	1.85309	1.64592	1.21933	7.73236	4.72572	2.80554	1.88284	1.12012	6.64553	7.2788	3.93074	20.1571	9.78265	3.56244	3.01649	2.2873	13.1841	12.9072	6.65785	3.74251	2.6732	NaN	NaN	NaN	NaN	NaN	4.81174	4.36206	3.22349	NaN	NaN	NaN	5.1729	3.42823
	5.14198	3.46893	3.24552	3.84145	2.65977	1.97149	1.62763	0.962865	3.88555	2.62711	1.82863	2.03548	1.02889	8.73599	10.7628	6.21306	10.4002	7.55242	5.85722	3.41719	2.52049	17.5639	7.19435	7.70317	5.18489	3.36406	NaN	23.8308	17.662	NaN	NaN	NaN	6.66256	NaN	NaN	NaN	NaN	10.2641	NaN
	4.363	2.93365	3.66533	6.11379	4.254	3.20858	1.81984	1.36645	5.73678	4.01235	5.11301	2.00652	1.71418	22.8631	7.22738	14.8348	13.5463	9.39434	6.03842	4.43835	2.82535	13.773	9.04548	10.6438	5.55764	4.42222	NaN	NaN	NaN	NaN	NaN	NaN	NaN	NaN	NaN	NaN	10.27	NaN	NaN
	2.71757	1.74518	3.76858	3.21619	2.75186	2.13359	1.72113	1.03628	6.70072	3.46634	2.28362	2.02545	1.30341	11.4267	8.23375	19.2705	8.43917	7.16599	4.47041	3.33765	2.67891	10.0058	6.27857	5.11006	4.23725	2.76308	NaN	NaN	12.2658	12.5886	NaN	NaN	NaN	NaN	15.0393	8.65671	NaN	NaN	4.71588
	6.59285	3.90701	3.25822	5.97458	3.52553	2.57884	2.32709	1.41333	6.60364	4.44528	2.7061	1.70157	1.53085	15.1305	9.54258	7.02903	7.43772	4.98696	3.52353	2.36968	1.52457	7.96489	4.84606	3.32366	2.48317	2.01984	NaN	NaN	NaN	NaN	NaN	NaN	NaN	NaN	11.7872	NaN	NaN	3.98851	3.46944
	3.01227	2.60925	2.25334	10.8313	6.68639	4.66716	2.11461	2.13762	9.36888	7.41709	3.92501	2.57982	2.15459	4.66888	3.77668	3.46656	15.299	9.28082	6.24312	4.10709	3.67525	11.4781	10.8459	5.49686	3.71262	3.10369	NaN	NaN	NaN	NaN	NaN	NaN	3.85133	3.76608	NaN	7.13812	NaN	NaN	2.59947
	4.33214	3.00127	1.79144	5.36242	3.16106	2.92396	1.7372	1.48741	5.40117	3.15654	2.68664	4.56866	2.57777	8.92033	6.02415	3.43062	7.68567	8.72202	7.48205	2.94145	3.29111	13.9453	7.77448	6.55329	6.72435	3.13563	NaN	NaN	NaN	NaN	16.6664	9.90324	NaN	6.25382	NaN	NaN	NaN	20.3518	6.72351
	3.84568	2.32456	2.02352	3.9048	3.30275	2.53227	3.03325	1.82488	6.23093	4.58642	2.4901	1.98879	1.24002	5.34229	3.56024	2.14293	9.31566	13.8573	10.662	6.24033	4.54545	19.6038	7.04812	10.6229	6.78602	2.97296	19.5013	16.8981	NaN	8.75558	NaN	NaN	7.62751	3.49754	NaN	7.52337	NaN	NaN	3.84033
	6.91288	5.96065	7.98225	4.22647	3.15449	3.07632	1.71486	0.994653	5.89571	2.83718	1.94179	1.67094	0.826852	8.49445	9.93682	12.0961	17.2496	12.7129	16.6107	4.76185	3.49726	27.7222	11.5362	4.5877	3.54779	3.33196	NaN	NaN	NaN	85.6678	NaN	NaN	6.03218	NaN	NaN	NaN	7.10418	6.04157	NaN
	4.53687	5.66047	4.49662	16.9897	5.31006	2.57222	1.72227	1.04305	4.43368	3.45094	2.09621	1.87158	1.83472	9.12934	8.53918	7.36343	61.5058	15.2239	7.67833	5.60532	5.00883	NaN	NaN	84.1163	21.5758	8.64418	NaN	NaN	NaN	NaN	NaN	31.9614	13.9745	8.73691	NaN	NaN	NaN	NaN	NaN
	3.77289	6.42514	1.29165	7.61257	4.10155	3.03138	1.80992	1.40054	9.21559	5.51082	3.92381	2.39637	9.60241	15.9961	40.1103	5.82275	11.592	6.18973	4.61529	2.87705	2.14201	10.555	6.68759	5.00617	4.23605	28.2777	NaN	13.1123	NaN	NaN	NaN	NaN	NaN	NaN	NaN	NaN	NaN	NaN	24.5829
	4.74334	2.76647	3.84843	5.76664	2.58816	1.79624	1.5404	0.913431	6.21899	4.30462	1.76647	1.34494	0.920474	11.5584	8.00643	14.9322	NaN	5.95236	4.03784	2.75058	2.04698	17.6702	10.1507	3.3679	2.34059	1.53633	NaN	NaN	NaN	NaN	10.1689	5.4658	NaN	2.73345	NaN	NaN	7.14441	4.5827	3.5831
	6.60978	6.00342	3.64921	2.53327	2.11711	1.49148	0.859573	0.540317	3.31298	2.2819	1.41084	0.910427	0.58584	86.3717	9.82279	4.97792	5.1499	3.56376	1.98928	0.862073	0.735153	5.83398	3.09604	2.11424	1.15386	0.772784	NaN	NaN	9.75518	NaN	NaN	NaN	4.18254	2.94789	NaN	NaN	NaN	NaN	4.50233
	5.39743	5.14079	3.51986	5.67616	7.14836	5.03727	4.14293	1.9708	6.97735	7.79034	7.95466	4.21375	2.05852	5.94936	4.99744	3.69364	8.46937	9.29079	7.163	3.3216	2.32793	7.82672	9.26052	10.0192	3.71615	2.29814	NaN	NaN	NaN	6.79009	NaN	NaN	3.58223	1.93644	4.79608	NaN	NaN	3.74805	1.7741
	7.94327	3.5138	2.72333	13.0541	6.69524	3.68249	2.12311	2.31105	4.20589	3.70327	3.26651	2.71837	2.71837	20.8457	4.23919	8.23719	20.1716	11.2249	6.22107	2.97236	3.02886	4.72215	4.67286	5.23334	3.46622	3.77797	NaN	5.11224	NaN	NaN	NaN	NaN	3.661	3.67967	8.65283	7.18993	NaN	5.97035	6.62522
	7.84938	7.26145	3.43222	4.1528	2.61793	1.5451	0.963271	0.666466	4.21789	2.44849	1.67911	1.34814	1.29028	8.69633	5.1641	3.45853	11.4954	9.1286	3.72473	3.16044	2.04909	11.9903	6.73531	4.73942	5.35061	4.67969	NaN	6.00906	NaN	NaN	NaN	NaN	NaN	NaN	NaN	NaN	NaN	6.8808	5.50214
	4.92847	3.28116	1.49711	12.9075	4.34334	1.90135	2.02323	3.22968	8.39733	8.86796	6.78677	2.92416	1.6847	5.64327	2.77128	1.82381	36.8013	13.9576	7.00524	7.85118	4.1788	32.2281	7.48089	10.6334	6.64426	6.96889	NaN	NaN	NaN	NaN	NaN	NaN	NaN	4.59985	NaN	8.99807	10.3413	6.11254	NaN
	4.75703	2.57982	1.9881	2.54207	5.73125	2.38261	1.43777	0.881378	3.57736	3.81259	1.42395	1.13677	0.962865	6.11064	6.02418	2.95625	NaN	37.5008	11.7169	8.29484	5.94049	35.5765	6.29535	9.64094	9.72656	7.52154	NaN	4.98637	NaN	NaN	NaN	NaN	NaN	NaN	NaN	14.0587	NaN	NaN	NaN
	4.29765	2.80638	2.87984	7.88521	3.17607	3.2753	1.79068	1.58844	7.18562	3.56293	3.46509	2.23922	1.95715	6.87971	10.201	7.54364	15.9423	8.03891	8.12069	3.79055	4.80208	35.452	15.1203	18.4456	10.1627	7.47567	NaN	NaN	NaN	NaN	NaN	12.4656	NaN	NaN	NaN	NaN	NaN	NaN	NaN
	5.5764	2.65969	1.84991	4.30234	7.13949	2.01975	1.31224	1.28405	4.82731	2.38614	1.67117	1.67304	1.03948	22.2689	8.53131	7.58452	15.0705	8.52457	5.71508	3.48914	2.00954	13.863	8.74992	7.40724	4.3245	3.93204	NaN	NaN	NaN	NaN	7.78785	NaN	NaN	2.6982	NaN	NaN	NaN	3.90375	NaN
	4.24773	3.55308	2.51435	7.84042	6.04779	3.74816	1.70134	1.27319	12.5455	6.68466	7.15193	2.38655	1.24443	5.00104	3.17126	2.81216	9.76666	5.8173	4.24865	2.06507	1.48846	14.7943	8.82316	7.45277	2.38524	1.83611	NaN	NaN	NaN	NaN	NaN	NaN	2.32734	1.47605	36.4104	NaN	NaN	2.64678	1.90814
	2.79442	1.98662	1.56461	2.52646	1.81747	1.22525	0.940036	0.708035	4.27663	2.19669	1.3253	0.82472	0.693798	10.0436	5.08874	2.89388	3.57435	2.96847	1.66847	1.17719	0.692386	7.3662	3.07352	2.22704	1.27779	0.8372	15.1734	16.6417	NaN	NaN	NaN	NaN	NaN	NaN	NaN	NaN	NaN	NaN	6.59654
	5.76004	3.66014	2.67825	5.7157	3.4276	2.69798	1.56523	1.2278	7.42767	4.90544	2.68497	1.98258	1.65682	20.2141	6.08296	5.1743	5.79146	3.67637	2.34209	1.63183	1.18449	8.31841	3.84379	2.94324	2.06327	1.64532	81.4515	13.6336	9.94997	NaN	NaN	NaN	NaN	NaN	NaN	8.85288	NaN	NaN	NaN
	4.73346	2.75093	2.32742	5.64195	3.37301	2.8266	3.25281	2.28944	10.2057	4.36229	2.17286	2.24908	6.40126	5.6465	4.34483	4.17411	11.9023	9.29377	6.0816	3.44395	3.99851	14.7595	9.97825	4.8163	4.61066	12.5232	NaN	NaN	NaN	NaN	NaN	NaN	3.73685	4.96507	NaN	NaN	NaN	NaN	14.4999
	3.20436	3.23132	2.97927	4.80351	2.58914	1.70341	1.03873	0.713541	41.9538	2.40314	3.06816	1.1973	0.896566	16.0864	14.9345	12.7582	17.7025	7.52337	6.14759	3.45831	2.48876	41.4255	8.93433	5.63607	4.73429	2.53636	NaN	NaN	NaN	NaN	NaN	NaN	NaN	NaN	35.5246	NaN	11.1516	NaN	NaN
	3.8148	2.45415	2.47338	7.80806	4.71189	3.27626	1.96662	1.32205	7.38483	4.41872	3.2207	2.41638	1.60474	5.48905	3.2498	2.71887	25.6865	11.8019	7.30544	3.8753	2.5601	53.6747	23.6188	15.5101	7.91996	4.36282	18.3053	6.50325	NaN	NaN	NaN	NaN	NaN	NaN	NaN	NaN	NaN	NaN	NaN
	8.13219	3.32372	3.21175	3.5431	4.11109	2.84324	1.87451	1.35927	4.32459	2.07207	2.32633	1.89837	1.30985	5.91208	2.95784	2.25715	NaN	8.45319	5.97235	3.45355	2.16048	NaN	NaN	9.30831	9.92525	3.7552	NaN	NaN	NaN	NaN	NaN	20.2471	9.75224	6.4986	NaN	NaN	17.6192	NaN	NaN
	13.0432	3.42337	2.19945	11.5494	6.67521	5.20586	3.95557	2.77057	18.6439	9.19351	8.31111	4.62038	4.20342	38.765	13.8662	4.9525	19.6186	9.11081	6.50249	4.82946	3.09529	21.9188	14.5023	19.2242	8.2521	7.11894	NaN	NaN	NaN	NaN	NaN	NaN	NaN	NaN	NaN	NaN	22.1575	NaN	NaN
	2.6207	2.34452	1.64746	5.24131	3.22659	2.80338	1.74608	1.3879	6.79962	4.46682	7.52973	2.06374	1.48306	10.2426	7.78871	5.22911	15.4933	14.8744	11.5877	6.39923	4.42355	18.484	14.5504	9.89529	9.78585	6.69202	NaN	NaN	NaN	NaN	NaN	NaN	NaN	NaN	NaN	NaN	9.18554	NaN	NaN
	2.53675	5.95733	1.09539	4.76099	4.30389	3.14049	2.34552	1.67445	9.18669	4.95096	2.893	3.62385	1.9331	5.62434	5.18164	3.35404	8.23743	6.07515	3.33513	3.17354	1.53417	12.7597	8.3962	4.43743	3.66645	1.89372	NaN	3.03403	NaN	NaN	NaN	NaN	4.96507	NaN	NaN	NaN	NaN	8.00418	5.61723
	2.9143	1.86173	1.97576	7.20212	3.52053	4.43138	1.76824	1.49907	4.76148	4.01322	2.53312	1.83024	2.86724	11.9491	11.0969	8.0512	8.97056	4.38124	2.93518	2.48703	1.38466	6.75256	3.85102	2.95274	2.2536	2.22906	NaN	9.4954	6.22299	NaN	NaN	5.42748	NaN	NaN	NaN	NaN	NaN	NaN	2.12918
	6.32124	4.69286	5.74085	5.59254	3.22124	1.61083	1.28192	0.764383	5.52443	3.4838	2.39849	1.69858	1.20739	10.0115	25.9054	30.0187	6.27279	3.76223	2.431	1.83622	1.55859	5.29391	4.02102	2.65969	1.73619	1.5202	48.8935	55.6161	27.1757	NaN	NaN	NaN	NaN	NaN	NaN	NaN	NaN	NaN	NaN
	2.78509	3.80452	3.34141	5.00292	3.00016	1.7741	1.18349	0.82377	3.68929	2.18964	1.51103	4.92756	1.03628	NaN	10.9901	6.39593	17.9244	7.93583	5.25587	3.91462	2.79995	11.6501	7.34428	4.82442	12.0589	3.38975	NaN	NaN	NaN	NaN	NaN	NaN	NaN	NaN	NaN	NaN	NaN	6.75958	NaN
	16.4087	3.26567	2.98058	8.8928	1.81229	3.65039	1.03476	0.814453	3.98885	2.66433	1.51465	2.52639	1.96483	42.9805	3.60321	3.89501	33.9037	6.77682	9.4215	3.28968	2.38712	12.9949	8.6477	5.44957	9.99147	6.09847	NaN	NaN	NaN	24.8684	NaN	12.8292	NaN	NaN	NaN	NaN	NaN	7.07718	8.53911
	6.1258	4.73388	4.46721	5.78828	2.57154	1.99577	1.15454	1.09379	4.72874	3.80534	2.81049	2.23747	1.2321	10.2188	8.24753	7.46503	4.36426	5.54782	6.25238	2.8266	3.51407	8.77973	4.19134	3.65789	2.65896	3.39258	NaN	NaN	6.43063	NaN	6.77679	6.68639	4.85406	6.51539	NaN	15.3867	29.5022	29.6951	3.93711
	11.1468	4.96053	2.99003	7.0916	10.4454	7.02272	3.7847	3.38992	10.6709	7.20182	4.9139	4.2888	3.79271	27.359	7.7574	5.83916	NaN	9.69353	8.56823	3.63362	3.53297	10.865	12.0464	6.0621	5.26071	4.90121	NaN	NaN	NaN	NaN	NaN	NaN	8.12453	NaN	NaN	NaN	NaN	11.366	NaN
	4.3038	5.80117	2.02796	13.3557	7.50284	4.05941	2.46021	2.68066	11.3528	5.46899	5.65998	3.42845	2.37067	11.4506	15.766	7.33564	29.7877	11.0023	5.80529	4.07448	5.00527	27.7105	8.15986	6.40466	5.23959	3.45916	NaN	21.6881	7.77509	NaN	NaN	NaN	NaN	NaN	NaN	NaN	NaN	NaN	NaN
	3.68073	3.43211	2.49709	6.3077	4.62516	2.76937	1.50402	1.14278	8.75609	4.11099	3.80745	2.62227	2.03471	9.26219	6.71939	4.3674	11.0217	7.09348	4.11028	2.64019	1.49003	19.9741	5.5491	7.79223	4.12417	2.47883	NaN	NaN	NaN	NaN	NaN	NaN	NaN	4.06361	NaN	13.1484	NaN	NaN	4.77065
	4.19918	2.7318	1.81585	4.53237	5.06999	2.82972	2.95261	1.47485	14.6669	3.47868	5.69753	1.67409	1.63399	5.58258	3.08242	2.48341	14.5601	16.3709	5.97225	6.34406	7.01892	9.54034	19.8728	6.40481	9.34157	6.82763	43.654	NaN	10.5696	20.092	NaN	NaN	NaN	NaN	NaN	NaN	12.1614	NaN	8.06227
	7.62465	4.07535	4.48122	4.79473	2.96669	1.95505	1.22733	0.865924	3.80879	3.12931	4.61146	1.95665	1.16701	12.2728	7.77183	7.82634	17.2548	11.0944	6.72397	4.09381	3.10974	13.4255	11.963	8.39627	5.91825	3.70036	NaN	NaN	NaN	NaN	NaN	NaN	NaN	NaN	NaN	NaN	8.2628	NaN	NaN
	5.91871	4.79988	3.29039	7.29337	3.70105	2.85341	1.71144	1.01433	10.3016	4.39436	2.48971	1.80678	1.42766	8.24653	8.18086	6.71139	16.2668	10.4035	5.89744	3.26788	2.04249	39.5994	12.257	8.2032	5.72622	3.78465	NaN	NaN	NaN	NaN	NaN	NaN	NaN	NaN	NaN	NaN	9.28214	NaN	5.1635
	3.81947	3.99753	1.90567	6.49453	3.31369	2.60399	1.35263	0.834625	4.0652	3.28277	2.59767	1.45307	0.927884	6.71019	7.42922	4.49344	26.3447	15.5467	10.5986	4.95907	3.07275	14.5122	13.5698	8.61992	5.25859	3.98949	NaN	12.3835	NaN	NaN	NaN	10.755	NaN	NaN	NaN	12.7189	NaN	NaN	NaN
	3.63577	6.48812	4.63316	8.61003	9.08636	6.5628	3.83574	2.71808	5.33315	6.98632	5.27069	2.75477	1.77938	4.5877	15.3078	13.5108	13.3112	12.9529	5.13301	2.62972	1.77376	NaN	19.1553	14.8825	8.47716	4.9202	NaN	NaN	NaN	NaN	NaN	4.14302	4.32183	2.88812	NaN	NaN	NaN	NaN	NaN
	7.08825	5.14864	4.53207	5.14403	3.83742	2.48703	1.65788	1.41513	4.04903	2.08591	1.88938	1.78378	1.38734	12.8188	8.17897	8.14445	13.4459	13.5551	9.63233	7.79787	6.00923	85.2777	19.1601	16.4702	11.3796	11.1026	NaN	9.72638	NaN	NaN	NaN	NaN	NaN	7.68934	NaN	NaN	NaN	18.736	NaN
	4.54092	2.94284	1.67946	4.07674	2.50225	1.67	1.24017	0.919197	9.88744	5.46422	2.86567	2.23581	0.987744	6.54985	3.81182	2.88663	14.4324	7.92335	6.25962	4.15355	3.44008	16.7466	18.3283	10.2406	7.86557	4.12037	NaN	NaN	NaN	NaN	NaN	NaN	NaN	NaN	NaN	NaN	NaN	NaN	NaN
	5.59377	3.13113	2.32667	2.71865	4.13503	3.01441	1.23559	1.93856	9.2281	4.90085	3.50096	3.66538	2.11794	8.58341	9.29485	5.39078	14.7456	11.112	11.4892	6.67412	4.87777	13.9134	18.1507	5.59934	8.12835	4.41273	NaN	NaN	NaN	18.9112	18.6574	13.353	NaN	6.99807	25.4094	NaN	12.4407	10.5555	5.00977
	8.22068	4.03803	1.8553	6.89512	3.86016	2.89212	1.8084	1.08227	4.41522	2.85389	3.84848	1.71976	1.06054	43.1107	7.16864	6.49389	20.2115	13.8854	6.92713	6.06052	3.62596	11.925	8.3121	8.47461	4.89889	3.62299	NaN	13.5267	NaN	NaN	NaN	5.04042	NaN	NaN	NaN	NaN	4.80359	NaN	NaN
	6.11488	6.54904	2.89164	12.287	15.242	5.66725	5.83382	3.09845	20.4222	9.30136	5.9548	3.81824	3.00068	8.79757	9.64481	8.40614	11.4812	25.9057	10.7669	9.74269	4.595	79.5886	18.3546	11.2957	7.86746	4.32703	NaN	NaN	NaN	NaN	NaN	NaN	NaN	NaN	NaN	NaN	NaN	NaN	NaN
	4.99312	5.25296	2.74352	3.2101	2.85506	1.90135	1.19436	0.74441	4.10837	2.34685	1.51504	2.61472	1.00132	7.84065	5.96164	6.52026	21.1097	9.13575	11.9204	9.90683	6.9506	NaN	14.879	8.31742	17.0651	10.5571	NaN	9.60249	NaN	NaN	14.2694	NaN	NaN	NaN	NaN	NaN	NaN	9.49569	NaN
	6.33849	6.85772	5.12935	5.71889	2.26399	2.86922	1.77277	1.40361	2.78361	1.75089	1.45172	1.00288	0.709416	18.5025	14.9072	5.15507	7.7013	10.7733	9.07632	2.69856	3.11244	21.3368	12.0858	9.28743	5.55979	2.93765	NaN	NaN	NaN	7.88277	NaN	4.54105	3.06535	1.80385	NaN	NaN	NaN	NaN	NaN
	2.39523	1.37002	0.904173	2.5453	2.33179	1.79809	1.52329	0.996422	4.70765	2.52987	1.66671	1.21869	0.939411	17.963	6.06327	4.89737	7.33256	7.59652	5.67243	3.59014	3.52203	25.0169	7.56255	4.29637	3.91552	2.5908	NaN	NaN	NaN	NaN	NaN	NaN	NaN	5.88753	NaN	NaN	NaN	NaN	9.57688
	4.22767	5.03489	2.98872	5.09331	1.75959	1.01124	0.653719	0.598071	2.93285	1.44942	1.39956	1.77145	0.914074	3.0253	5.22033	5.15092	53.7451	15.3639	8.61283	5.8086	5.7489	19.6923	7.63409	13.6051	6.66897	4.54739	15.8878	NaN	7.23256	NaN	NaN	NaN	NaN	NaN	NaN	9.29712	NaN	8.5478	6.13386
	4.35222	4.6152	2.71664	6.15645	3.10703	1.29649	1.32692	1.26548	3.8073	4.93789	2.81153	1.77564	1.76036	13.1617	7.54062	14.9159	31.741	9.48786	9.21898	6.05249	3.65586	19.8052	8.32306	4.26958	4.46304	2.54076	NaN	NaN	NaN	18.0795	10.3791	NaN	5.40066	5.59359	18.3568	NaN	NaN	9.13373	NaN
	4.00208	3.50347	2.00916	3.64669	2.51092	1.64901	1.44306	0.94419	9.69327	14.3324	5.07902	1.26918	0.954086	6.04105	6.06715	3.78631	13.6675	9.6407	6.77622	4.62182	3.12631	13.5012	16.8882	6.31078	5.77801	3.59859	NaN	NaN	NaN	NaN	NaN	NaN	NaN	NaN	35.2897	16.0893	7.43065	NaN	NaN
	4.38553	3.07371	1.93937	6.90762	7.46217	5.2689	2.71014	2.26486	9.2953	6.43054	6.59829	6.46708	5.98035	15.2775	19.623	12.6276	6.74029	6.24648	5.16312	2.9717	2.35659	23.6805	16.9847	15.6554	10.4563	7.19833	NaN	NaN	NaN	NaN	NaN	NaN	NaN	NaN	NaN	NaN	NaN	NaN	NaN
	4.08964	3.87646	3.14267	6.18992	3.09408	1.89744	1.01027	0.830866	2.73867	1.9711	4.13616	1.77421	1.74608	6.75293	5.12679	2.7087	34.5765	21.544	6.51578	1.95795	2.37858	70.3358	14.0509	4.78643	5.28909	3.96388	NaN	NaN	NaN	NaN	NaN	8.19343	NaN	5.71426	NaN	NaN	NaN	10.6317	12.2511
	5.69619	5.35123	3.28962	3.05249	2.17906	1.67585	1.14004	1.03854	3.04838	2.36678	1.54674	1.16584	0.815174	5.94152	4.95757	3.78781	7.06436	5.20353	5.43815	2.82133	2.16573	17.6156	12.7076	4.43217	3.22489	2.04124	NaN	NaN	9.47706	NaN	NaN	NaN	NaN	5.40689	NaN	NaN	NaN	NaN	5.34148
	3.21382	2.42874	1.75936	8.17724	1.14278	0.961441	1.30896	0.535223	2.19151	2.28336	1.23638	0.923021	0.897439	19.6216	5.57798	4.42979	22.112	17.041	12.9646	4.0884	5.31883	NaN	71.33	9.4874	5.66846	3.58348	NaN	NaN	NaN	15.0287	NaN	NaN	6.7626	NaN	NaN	NaN	NaN	6.94707	6.4822
	3.97843	2.58104	2.15013	3.25239	3.9773	2.27821	1.08876	1.12535	2.56017	1.84653	1.96961	2.24149	2.7252	6.38061	4.76465	6.50201	NaN	25.3288	15.9817	5.85073	3.71979	15.4404	13.3244	16.7546	8.49986	8.82541	NaN	NaN	10.4933	NaN	NaN	NaN	NaN	5.67164	NaN	NaN	NaN	7.66936	9.25058
	8.07419	4.02278	2.80937	7.28478	3.11074	1.48543	1.48622	0.857978	4.78016	4.57873	4.27118	1.8929	1.73494	15.8679	11.0441	8.55153	8.83562	10.1102	2.84888	2.06782	1.41568	6.7261	7.09301	5.35302	2.1787	3.09775	NaN	NaN	NaN	81.6153	NaN	NaN	7.86385	5.59773	NaN	NaN	NaN	13.0807	NaN
	3.28468	2.10208	1.73111	2.6655	1.49907	1.35624	0.86615	0.66676	3.79055	2.5519	1.60961	1.19943	0.933142	16.5933	13.0459	12.485	11.0548	5.82066	6.2051	3.9061	4.51549	18.793	8.63295	8.70184	6.92594	6.92337	NaN	NaN	10.6332	NaN	NaN	NaN	NaN	NaN	NaN	NaN	NaN	NaN	NaN
	3.0546	1.37814	1.47153	5.96887	2.30529	1.82853	1.40319	1.59679	5.5148	5.74047	3.54635	3.18997	1.26903	20.5522	8.50157	9.65559	7.18114	3.41913	4.0652	1.73776	1.80667	8.29874	6.52309	3.1631	3.16298	1.52457	10.9563	7.96247	NaN	NaN	NaN	NaN	NaN	5.78476	NaN	NaN	NaN	NaN	4.11261
	2.00135	1.79798	1.2061	8.00261	5.11922	2.94743	2.04737	1.97606	3.23192	2.38622	1.43858	5.28809	1.67047	8.75176	10.8716	4.97272	9.03181	5.31161	3.42217	6.47545	2.70581	17.1558	18.5234	9.90522	7.65163	2.50507	17.2507	18.5769	8.9072	NaN	NaN	NaN	NaN	5.34709	NaN	NaN	NaN	NaN	NaN
	5.84127	2.59148	1.3917	5.34951	3.04105	1.87805	2.11886	1.09164	6.5327	4.09137	2.7211	2.39645	1.6251	9.10658	5.78787	3.02109	12.8033	6.26566	3.78181	3.19586	1.80905	55.1301	5.05637	3.1169	3.16756	2.08741	19.1015	NaN	NaN	NaN	16.4271	NaN	NaN	4.86329	NaN	NaN	NaN	NaN	NaN
	8.89978	5.13206	4.09558	6.57217	1.12396	1.66189	2.04153	3.69581	2.13836	3.01863	1.95845	4.51588	1.58227	15.3859	8.38509	7.78455	10.0869	6.27592	1.69489	3.192	5.60909	25.1755	12.4009	2.37578	11.6744	5.65409	12.8478	NaN	NaN	NaN	9.77425	NaN	NaN	28.9451	NaN	8.75302	NaN	35.3582	6.83575
	34.5333	4.54855	3.81151	4.17945	2.81188	1.65965	1.39788	0.976386	4.94138	2.73745	2.41525	1.46019	1.23496	34.0274	10.5364	6.73158	13.3155	8.99774	5.4532	3.29051	2.19169	50.9776	6.66371	7.06702	3.97656	2.88717	NaN	NaN	NaN	NaN	NaN	NaN	NaN	NaN	59.1303	10.6629	NaN	NaN	5.57598
	7.04353	5.00433	4.39155	5.67544	4.03934	3.13494	1.79057	1.51569	6.23008	5.84057	5.11393	2.57124	1.97794	10.4863	5.98232	5.71477	19.0841	10.2492	7.014	4.83934	2.70436	32.61	11.845	10.6099	4.95555	3.11351	NaN	NaN	NaN	NaN	NaN	NaN	NaN	3.15101	NaN	NaN	NaN	6.08934	4.01542
	13.9293	9.20675	4.78434	2.38491	1.87513	1.36959	1.65221	0.971564	3.15796	3.26375	3.20687	2.52577	1.26579	11.6252	9.47451	4.42979	23.575	13.0972	11.258	4.8213	6.39485	NaN	9.17419	9.75397	7.87978	4.67433	16.2288	NaN	NaN	NaN	NaN	NaN	5.78754	4.654	NaN	NaN	22.4889	NaN	18.6275
	5.03081	17.892	9.14894	4.42815	2.41654	1.44089	1.37984	0.721179	3.37522	2.05976	1.5131	1.0848	0.785093	5.95226	19.4306	8.98612	16.046	11.6754	6.40202	5.95509	2.99572	12.4554	8.38766	6.21044	4.86405	3.18094	NaN	NaN	9.09513	NaN	NaN	NaN	NaN	NaN	NaN	NaN	NaN	NaN	NaN
	14.7605	5.3305	5.04958	4.29624	2.92563	2.14448	1.55268	1.28846	2.95008	1.9714	1.77586	1.33134	1.02087	19.5562	7.10194	7.56476	12.6574	12.3954	5.51082	5.30755	3.66426	9.86334	6.59341	4.90377	3.47023	2.01178	NaN	NaN	NaN	NaN	NaN	NaN	NaN	NaN	NaN	NaN	12.2328	NaN	12.7866
	2.452	1.41361	1.17819	5.42939	3.45423	2.33816	1.64104	1.75669	7.23706	4.45047	2.60361	1.92336	1.38013	5.40541	5.48762	4.57179	8.40973	6.53456	4.20938	3.23561	3.48684	12.5243	7.43136	4.9282	4.33355	2.46259	NaN	NaN	NaN	NaN	NaN	NaN	NaN	4.46502	13.8078	NaN	NaN	5.11604	3.57949
	3.23731	2.37207	2.09695	3.96057	4.11523	2.48821	2.47567	1.97507	27.382	4.7042	2.95744	2.40518	1.66213	10.5928	5.21417	5.07852	7.95189	9.37213	6.19935	4.12621	4.27521	50.501	9.29396	6.1428	6.2228	4.0894	NaN	NaN	NaN	9.70898	NaN	NaN	4.85724	4.1869	NaN	NaN	NaN	NaN	NaN
	7.66854	4.92907	3.63292	5.22577	6.4412	4.10713	4.07496	2.51014	13.9892	10.4149	9.48562	5.11247	3.14678	11.104	9.55549	6.95939	4.41175	7.5912	4.82617	4.6141	3.1069	22.1901	14.9464	12.1353	6.89156	4.0453	NaN	NaN	NaN	6.56659	NaN	NaN	5.84821	NaN	NaN	NaN	NaN	NaN	NaN
	11.4221	3.80725	3.09548	27.6727	5.04178	6.3013	4.63147	3.35725	16.5069	9.25856	10.3455	2.97717	2.62682	25.7432	11.3887	7.13097	36.1247	5.00492	6.34492	4.32346	3.83221	27.0094	12.858	12.4327	3.15076	3.34603	83.6158	NaN	NaN	30.7754	8.54431	NaN	5.86398	4.82731	NaN	NaN	NaN	4.20575	3.74925
	6.73371	8.47373	3.67147	8.13192	7.21276	5.26138	3.21717	2.83131	5.64931	6.57736	5.29957	3.60853	3.2492	13.1931	17.8768	7.25542	9.81502	7.24199	6.66	4.09539	3.50442	6.60194	7.15091	7.07052	4.58817	3.59674	NaN	18.4085	NaN	12.6632	NaN	NaN	NaN	3.40301	8.402	7.82473	NaN	5.56701	3.72336
	28.3026	2.9773	2.44697	10.3699	9.14995	4.24566	3.61189	2.4396	15.7238	8.43466	6.23489	3.56645	3.35847	80.7992	5.2082	4.75407	12.5557	9.58882	3.40283	2.83255	2.7323	20.3189	10.9052	5.96384	4.12189	3.3988	27.9552	NaN	14.3417	NaN	NaN	NaN	NaN	NaN	NaN	NaN	NaN	NaN	4.50024
	5.05137	3.24884	2.60827	4.46322	3.3879	2.12256	1.70754	1.2278	6.65101	3.25299	3.00674	1.86204	1.36831	5.16885	3.76671	2.54345	15.1698	8.22731	6.13801	4.15101	3.06714	15.7724	8.90596	8.30492	4.16584	3.59216	NaN	NaN	NaN	NaN	NaN	NaN	NaN	NaN	NaN	NaN	NaN	8.26968	5.29861
	7.0048	4.97185	5.08931	3.96408	2.69043	6.1792	1.298	1.03003	6.75471	2.98236	1.90187	1.10783	0.871555	5.91434	8.02666	6.35786	15.2612	7.74704	14.1372	3.67253	2.66028	18.0797	7.55032	5.77139	3.76842	2.42253	7.11797	NaN	NaN	NaN	NaN	11.4973	NaN	NaN	NaN	NaN	NaN	NaN	NaN
	10.9328	3.2207	2.3323	9.43409	3.73193	4.1148	2.22246	1.89041	7.80844	5.25307	3.00381	2.00974	1.47896	18.2573	4.57701	3.54227	16.2166	8.25395	7.6862	5.09143	4.46892	13.3299	7.83987	6.04449	3.52465	3.7576	NaN	NaN	NaN	NaN	NaN	NaN	NaN	NaN	NaN	NaN	NaN	4.89861	NaN
	2.59443	1.78871	1.34217	24.9761	5.96246	3.81608	2.12652	1.6972	13.2654	4.56214	2.80142	2.27271	2.10849	7.40189	4.49288	3.75489	31.6433	13.9185	9.69568	4.87122	3.4943	27.7498	7.59871	7.32834	5.67613	4.42333	NaN	NaN	NaN	30.7831	NaN	NaN	NaN	3.7241	NaN	NaN	NaN	NaN	5.09904
	3.57232	2.55167	2.54083	7.45356	7.02981	4.34762	2.95115	3.05492	8.24048	7.27702	4.64878	3.47412	2.51279	11.5559	6.62377	6.70911	14.0613	12.6571	6.62682	4.45421	4.59453	13.7192	12.9784	7.85898	5.18625	3.87353	NaN	NaN	NaN	NaN	NaN	NaN	NaN	NaN	NaN	NaN	NaN	NaN	NaN
	4.82986	2.43984	2.2562	7.36125	4.34884	2.67122	1.87545	1.39381	8.04191	14.7655	7.84253	3.1213	1.72884	27.365	7.81417	5.90262	10.6916	5.17915	3.44361	2.51092	1.76503	9.84127	21.0465	30.1985	3.48571	1.86593	NaN	NaN	NaN	NaN	NaN	NaN	NaN	NaN	NaN	57.9674	28.0817	7.39982	5.29383
	2.19785	2.94637	2.11415	7.61571	5.6623	2.71966	1.07738	1.25772	5.28472	4.30762	3.10608	1.92326	1.28054	NaN	21.8902	16.5727	11.0103	5.70272	2.89374	1.42588	1.43709	5.70695	4.59389	3.17915	2.01887	1.48701	NaN	NaN	NaN	NaN	NaN	NaN	2.06602	NaN	NaN	NaN	NaN	NaN	NaN
	5.4828	4.22095	4.01034	6.74994	9.08329	4.47545	2.68562	2.70255	8.03627	7.43226	6.07454	3.7345	2.55512	12.7308	10.4847	8.48413	8.2343	9.74229	5.22465	3.02433	3.07428	9.95234	11.6381	7.44474	4.23022	3.39246	NaN	NaN	NaN	8.18614	NaN	NaN	3.28968	3.36453	7.12169	NaN	NaN	4.80754	4.38016
	5.04011	4.75679	3.1335	7.00468	4.61554	3.17034	2.36074	1.64604	3.74753	4.15916	2.48436	2.14804	1.66883	5.75585	4.62283	3.00081	10.0428	7.29315	3.86245	2.91235	2.83538	9.02419	6.51692	5.27994	4.42735	2.33356	NaN	NaN	NaN	NaN	NaN	NaN	NaN	4.06688	13.0643	NaN	6.46727	7.31252	NaN
	4.20188	1.78663	1.30716	4.83225	2.63849	1.97467	0.96083	0.738605	5.36023	2.62055	1.50818	1.32648	1.07447	5.5619	3.06152	2.2949	20.5349	7.12998	5.66493	3.01863	2.16654	16.1044	9.8875	7.53723	3.97434	3.14205	87.1792	7.69955	5.78259	15.996	NaN	9.99023	NaN	NaN	NaN	NaN	9.5502	6.86747	4.58894
	7.16303	7.93885	3.23228	4.38606	5.30127	1.75925	1.47273	0.889335	3.79256	2.60264	1.91111	1.4379	1.0995	7.78389	10.5054	5.74754	14.7172	15.5365	5.80107	4.20002	3.21686	13.8301	7.04929	6.36997	4.43765	3.74476	NaN	NaN	NaN	NaN	13.7893	NaN	NaN	NaN	NaN	NaN	NaN	NaN	NaN
	5.18387	4.32672	3.38397	4.71468	4.33666	2.17853	1.85372	1.19305	13.2958	5.68858	2.74031	2.20726	2.2795	12.0396	4.32368	4.19292	12.5169	9.25633	6.25185	5.17063	3.06625	39.4031	14.7073	8.27469	6.89168	5.09393	NaN	NaN	NaN	NaN	NaN	NaN	NaN	NaN	NaN	NaN	NaN	NaN	4.36287
	2.95466	1.81413	2.52096	4.37161	4.88752	2.75271	1.65292	1.17786	12.5773	13.0002	7.23682	2.03471	1.91141	7.24562	4.94383	6.5467	NaN	21.717	10.5673	10.6594	7.20604	79.7126	84.0068	35.4594	15.307	10.0122	NaN	NaN	14.036	NaN	NaN	NaN	NaN	NaN	NaN	NaN	NaN	NaN	11.7663
	3.43798	3.86604	2.59661	7.56195	4.37175	2.8716	2.71743	1.74809	8.07207	6.61562	4.77758	3.05159	2.02951	7.44595	11.8465	5.36889	8.24029	7.6344	6.27963	4.8342	3.128	14.2154	11.9324	7.59026	4.56776	3.95592	NaN	13.4926	NaN	NaN	NaN	NaN	NaN	NaN	NaN	NaN	NaN	NaN	NaN
	3.26273	2.04459	1.74955	7.16097	3.88655	2.1866	2.02139	1.0496	8.54279	3.48655	2.10766	1.67386	1.08822	18.3639	9.53459	7.5537	16.5634	7.35994	3.44867	3.73921	2.20522	33.4134	6.91483	4.69515	2.17286	1.76514	NaN	NaN	NaN	NaN	NaN	6.07783	NaN	4.27517	NaN	16.4102	10.7515	6.51069	NaN
	7.89379	5.62783	4.29633	5.91318	2.78376	2.33833	1.38211	1.02984	3.09446	2.63997	1.91714	1.15708	0.837668	15.3397	17.9055	13.6096	6.94167	2.77439	2.48727	1.49802	1.04698	3.93706	3.72752	2.83931	1.83408	1.35537	NaN	NaN	NaN	NaN	11.6709	NaN	5.43498	NaN	26.303	NaN	NaN	8.1518	NaN
	6.5497	4.08317	3.89637	6.9294	4.37609	2.08008	1.73427	1.13712	6.38497	3.74131	2.58377	1.7587	1.35768	10.3719	6.94983	8.2217	13.446	5.41418	3.11596	2.70848	2.0876	10.1438	6.08222	4.17251	3.18715	2.41865	NaN	NaN	9.48228	NaN	NaN	NaN	NaN	NaN	NaN	NaN	NaN	NaN	NaN
	5.07192	3.24341	2.5194	10.895	5.13034	4.2348	2.62764	1.57607	9.90028	5.99715	4.70086	2.81341	1.78597	8.75351	8.51357	4.41597	14.5269	6.06847	5.53251	3.61882	2.35701	9.00228	5.64226	5.26436	3.47609	2.8123	NaN	NaN	8.43771	NaN	NaN	NaN	3.43234	1.99233	NaN	NaN	NaN	NaN	2.93198
	4.87496	3.5843	3.24269	4.92756	3.463	2.20469	1.40277	0.934189	3.65966	3.11244	2.48601	1.71794	1.08444	10.0257	11.7832	6.09162	10.5288	8.8779	4.7827	2.8812	1.78772	11.9216	6.4602	4.89557	3.76546	2.18373	NaN	NaN	NaN	NaN	NaN	7.27624	NaN	NaN	19.7258	NaN	NaN	NaN	NaN
	6.63835	3.50163	3.11502	4.67885	4.00937	2.68642	2.22422	1.18383	5.14419	2.90731	8.10322	2.38966	1.3253	9.80046	5.37549	4.66115	9.24399	8.84402	5.01087	3.91206	2.60549	13.4462	8.27607	13.6697	4.64633	3.05985	NaN	NaN	7.3899	NaN	NaN	NaN	NaN	NaN	NaN	NaN	10.3199	NaN	NaN
	4.43403	7.35519	2.07839	6.0107	2.77805	3.2983	1.23305	0.862527	6.47239	2.64242	2.04851	1.54801	0.816852	13.4808	18.2072	5.8318	20.9898	9.30781	8.41415	4.58557	2.75243	31.809	11.3527	8.21707	5.3262	3.43752	NaN	NaN	NaN	NaN	NaN	9.64341	NaN	NaN	NaN	NaN	NaN	NaN	NaN
	3.58337	1.5979	1.33954	4.87134	3.96531	2.64182	2.36993	1.69443	5.24236	3.65768	2.90414	2.75974	1.5122	9.91687	5.41711	4.323	27.2813	13.6412	9.36943	9.24161	5.32366	NaN	NaN	18.8121	13.7384	6.8125	NaN	NaN	NaN	NaN	NaN	NaN	NaN	NaN	NaN	NaN	NaN	NaN	NaN
	4.70182	3.82254	2.11997	11.4503	5.32377	4.55367	3.12788	1.99645	13.6225	5.77475	7.08158	3.58665	2.9038	13.7705	9.52417	8.02524	17.8979	8.24705	6.67156	5.02325	3.04979	24.0754	9.2946	8.90903	4.51896	3.69157	NaN	80.8923	17.8973	NaN	NaN	23.491	12.3626	NaN	NaN	NaN	NaN	NaN	NaN
	4.73727	2.68977	3.99851	4.68241	3.11634	1.97873	1.4267	0.88049	11.1336	4.81092	3.00296	1.55091	2.2155	16.6564	8.69712	9.54269	8.43706	12.3102	12.7416	5.83062	3.60266	86.5535	16.6236	10.1225	8.75282	3.88706	NaN	NaN	7.8409	14.0767	NaN	NaN	NaN	NaN	77.6481	NaN	NaN	NaN	3.06216
	12.5281	3.56661	4.87363	9.91746	5.39441	5.32531	4.27104	3.24238	17.4305	5.79028	8.68975	4.51232	4.1719	13.61	12.0254	14.4669	15.8232	5.66251	5.07991	4.72489	3.00348	16.8639	6.96379	11.1603	4.46975	3.47542	NaN	NaN	NaN	NaN	NaN	9.10397	7.60788	6.10814	NaN	NaN	12.3256	NaN	7.36205
	2.92463	8.98485	2.55512	4.55281	2.30155	1.9433	1.53761	1.03458	5.7054	3.38101	2.75641	1.73776	1.08787	12.9927	9.85634	6.72879	9.05614	4.73876	4.38401	2.70516	1.93967	9.20577	4.91055	4.67068	2.40591	1.85446	NaN	10.9797	NaN	NaN	NaN	NaN	NaN	NaN	NaN	NaN	NaN	NaN	NaN
	7.19675	2.87324	2.27099	27.9737	5.09058	3.79798	2.3536	1.66894	12.284	5.93541	2.83497	2.25932	1.58276	7.88063	4.75386	5.14213	44.3686	8.21243	8.9349	6.15839	4.04738	13.171	18.8316	9.13409	6.17441	4.10503	NaN	NaN	NaN	38.5705	NaN	NaN	NaN	NaN	12.3132	NaN	NaN	NaN	NaN
	6.25031	2.68555	1.51439	4.24625	2.07113	2.12688	1.0423	0.897439	3.8942	2.69305	2.1603	1.42203	1.01895	17.3433	8.18995	5.26436	9.17721	5.4818	5.19754	2.84599	2.36786	12.4792	5.90309	6.1397	5.53708	3.19537	NaN	NaN	NaN	NaN	NaN	NaN	3.65157	NaN	21.8026	12.8382	NaN	NaN	NaN
	8.59144	9.19608	6.65782	2.85067	2.13891	1.1757	0.958792	1.41582	3.21217	3.25804	1.3445	0.971161	1.1742	7.91807	9.8747	7.81871	14.1832	9.02857	5.3185	5.40657	5.61199	16.0243	7.02845	7.10031	5.24079	6.47384	NaN	NaN	NaN	NaN	NaN	NaN	NaN	8.53385	NaN	10.7455	NaN	NaN	7.03004
	3.79839	2.18418	1.53582	4.0612	3.21911	2.40241	1.64723	1.3461	6.43873	8.04911	4.29259	2.67467	1.54775	12.8593	7.13223	5.0942	8.45203	7.20443	6.14363	5.05792	3.49693	23.1379	17.9168	12.3714	9.24958	4.83926	NaN	NaN	NaN	20.2861	11.9501	10.9333	7.72784	7.51298	NaN	18.553	13.2808	11.1991	7.58209
	4.32074	2.78699	1.67187	6.00734	2.11646	1.94108	1.5371	1.07228	5.683	2.69399	1.80754	2.71649	1.04978	17.7685	12.5075	5.60791	60.0082	6.84997	6.39264	4.94304	3.84023	20.7811	8.52574	6.63421	8.56642	3.54199	NaN	7.58118	NaN	85.3548	NaN	NaN	NaN	NaN	NaN	NaN	NaN	10.8198	NaN
	3.49581	2.11063	1.82381	7.59954	7.7686	5.10369	5.52435	4.6283	29.5797	6.08525	4.11923	5.60112	2.58725	26.0362	12.1162	6.93302	8.63265	9.60146	6.84934	6.52847	5.47074	28.7441	10.4834	7.4518	7.40934	4.19685	NaN	NaN	NaN	NaN	NaN	NaN	NaN	NaN	NaN	NaN	NaN	NaN	NaN
	7.37877	9.44954	4.4395	4.8167	2.90252	2.17727	2.23108	1.43695	12.7966	5.62884	6.62419	3.80179	2.20522	10.5111	14.5094	6.68545	NaN	8.85082	4.78057	4.10551	3.83558	24.2162	20.2957	15.3456	9.38806	4.24662	NaN	NaN	NaN	NaN	NaN	NaN	NaN	9.57019	NaN	NaN	29.3327	12.4434	6.96168
	3.76577	2.13845	1.66119	5.65239	4.23739	1.70088	1.15623	0.957566	3.54077	2.52515	1.68667	1.08588	0.89831	15.2898	9.12731	5.97655	22.2773	21.4496	14.1337	6.61539	3.52248	16.2665	15.8523	10.522	8.49713	6.09471	NaN	NaN	NaN	NaN	NaN	NaN	NaN	4.52874	NaN	NaN	NaN	NaN	NaN
	1.73742	1.68051	1.06091	5.22604	3.87252	8.10356	3.20051	1.81316	5.03664	2.81932	2.38245	1.84058	2.14064	15.0472	11.0262	13.4699	9.45338	9.1141	12.3357	7.4251	4.91366	13.813	6.17632	7.60388	4.37887	4.41969	NaN	NaN	26.7639	17.2289	NaN	25.7754	7.0978	3.82223	NaN	NaN	NaN	NaN	5.43743
	6.90774	4.36323	2.45591	7.55873	16.5031	6.99925	5.0084	3.03706	10.3078	6.03738	5.53566	3.25991	4.07343	39.3286	15.8116	11.6908	11.2379	25.4661	9.68749	8.77933	4.61159	15.8867	11.1742	10.1024	6.19505	5.05645	NaN	22.2897	NaN	10.1367	NaN	NaN	NaN	NaN	NaN	NaN	NaN	NaN	4.30316
	4.7333	2.41695	3.17324	4.95681	3.85889	2.30027	2.09788	1.40347	5.84543	3.75484	2.18167	1.72601	1.42354	10.9892	7.14584	6.32304	17.2498	13.5801	8.76576	6.92314	3.99469	21.2493	12.6753	7.4392	6.73173	5.08573	NaN	NaN	5.96187	NaN	NaN	NaN	NaN	NaN	NaN	NaN	NaN	NaN	NaN
	26.0623	5.8008	4.62711	5.34529	2.94696	2.34935	1.44577	1.03344	6.45935	5.41989	2.97809	1.49606	0.974781	28.8655	8.55974	4.44801	16.0017	11.794	10.6799	6.5593	4.04041	16.488	19.0715	12.0878	7.18504	4.45505	NaN	NaN	NaN	24.6793	15.2033	NaN	5.61475	5.51882	22.0795	13.9633	10.6108	7.85598	5.09531
	7.15056	3.0406	2.11174	3.68302	3.60771	2.23467	1.33823	1.44062	14.1622	3.59434	3.59287	2.97651	1.44388	25.6377	6.84049	5.03976	18.3508	15.0334	8.28437	5.84275	4.4384	28.9653	26.0017	6.89347	12.7793	6.50548	NaN	10.941	7.63093	NaN	15.1986	10.7339	7.31866	6.63528	79.2488	NaN	11.6174	21.0231	9.67199
	3.46102	1.74204	1.1421	7.90728	5.28776	4.78524	5.73149	2.2316	6.95579	4.60517	3.9888	3.06363	1.70341	9.68174	7.45691	6.10114	12.8894	8.52431	7.28007	9.54164	3.88731	17.5488	9.12335	8.04384	6.72395	3.40168	NaN	NaN	NaN	NaN	NaN	NaN	12.0587	NaN	NaN	NaN	NaN	NaN	NaN
	4.88299	3.62147	3.70486	7.02794	5.40624	7.05352	2.90495	1.64187	9.20793	7.91408	5.42755	3.52281	1.8994	15.6713	9.21384	10.8615	10.8269	6.10095	9.08634	3.46871	2.29456	12.2464	12.4624	6.77077	5.14613	2.94397	NaN	NaN	10.9127	NaN	NaN	6.58425	NaN	NaN	NaN	23.8682	NaN	NaN	NaN
	5.85498	9.71296	3.62099	3.50844	1.93249	1.4638	0.992487	0.888674	4.45113	2.40452	1.94903	1.25741	1.00852	8.55417	10.7974	5.56475	12.9046	7.20359	5.16168	3.26974	3.69258	12.3443	7.25369	4.77627	4.39997	3.47085	NaN	NaN	NaN	NaN	NaN	NaN	NaN	4.47094	NaN	NaN	NaN	NaN	NaN
	2.24376	2.29183	0.896566	2.29482	1.71657	1.12917	0.896784	0.598071	2.39294	1.83845	1.79983	1.05925	0.772278	12.6724	13.2337	5.16521	8.84142	5.35632	5.48323	3.79622	2.91302	8.64593	5.95147	4.373	6.00381	3.09706	NaN	19.9234	NaN	NaN	12.0477	7.98077	6.94317	5.29927	NaN	NaN	13.2761	11.8018	5.75435
	1.63255	1.44361	0.942115	4.19377	2.74844	2.17259	1.20691	1.02125	3.90435	2.94437	2.46514	2.08065	1.1825	15.3735	13.0383	8.42732	5.14921	5.00512	5.09735	2.98085	2.0733	6.32958	5.57302	4.32835	3.03125	1.96692	NaN	20.3395	11.0816	6.28316	NaN	NaN	NaN	NaN	NaN	NaN	NaN	4.59904	3.0587
	5.69409	1.40151	1.21466	12.007	18.8194	8.06017	4.4086	7.56325	12.3471	13.0421	10.1619	4.41446	4.25146	84.2744	10.9555	7.67082	15.8406	32.0269	13.1906	7.6836	10.2155	13.8943	19.0011	14.1418	5.58213	4.71447	NaN	10.0159	8.79058	NaN	NaN	NaN	NaN	83.6081	NaN	NaN	NaN	NaN	6.26159
	4.63172	2.82411	1.93209	11.2814	5.87663	2.26053	2.64138	2.03519	9.70472	5.36381	4.75098	3.28342	1.55192	15.3407	10.4944	6.24943	62.4099	19.5508	4.64423	10.2495	4.94641	28.9391	13.1575	10.5041	7.78689	2.10431	NaN	NaN	NaN	NaN	NaN	6.07034	NaN	NaN	NaN	NaN	NaN	NaN	3.14417
	9.15038	4.56716	3.62315	2.75499	2.85307	2.5423	1.38508	1.29694	4.79469	5.93587	1.8071	2.45838	0.905254	9.30949	7.49656	3.29812	NaN	10.031	6.78492	6.31898	4.09997	NaN	13.8145	12.3596	4.35537	5.26823	NaN	8.18863	NaN	NaN	17.1207	17.8118	7.80743	5.92457	NaN	21.9417	NaN	10.5696	5.53098
	3.57073	3.01896	2.34009	12.373	10.2046	12.5186	5.53088	4.16349	14.4943	8.3416	7.98372	7.94915	4.03813	10.3324	12.0294	7.43318	18.0646	10.5998	13.3089	6.6254	4.60772	13.6207	11.9457	10.7559	8.56369	5.70499	NaN	NaN	NaN	NaN	NaN	NaN	NaN	NaN	NaN	NaN	NaN	10.4102	NaN
	6.64789	2.66521	2.47101	5.68207	3.25534	2.23931	1.65173	1.42299	6.94362	3.32996	2.79687	2.48506	1.45562	15.5124	6.34097	5.43617	10.9355	5.25393	4.66779	2.81237	2.07283	11.6081	6.19195	4.48231	3.29521	2.81981	NaN	NaN	NaN	13.8285	NaN	NaN	NaN	NaN	NaN	NaN	NaN	NaN	NaN
	2.22783	1.80222	3.30055	3.2413	2.15804	1.4501	0.954086	0.633965	4.75761	5.03299	3.39131	1.93138	0.822819	14.3882	76.8832	10.7019	21.5915	10.3635	3.99469	2.98183	1.76114	12.8405	11.6437	5.04294	4.64621	2.4864	NaN	NaN	30.4696	21.3481	18.5237	19.1391	11.3544	8.78179	NaN	26.0382	14.0853	11.7333	NaN
	1.80298	2.28576	1.10571	2.02719	1.25289	1.16751	0.980187	0.686426	3.2151	1.6359	1.30401	0.991895	0.679262	88.0446	14.7607	7.09141	6.31916	4.9631	9.84664	5.1063	4.54489	6.26338	5.82416	3.15393	2.61075	2.28764	NaN	NaN	NaN	NaN	NaN	11.6154	10.4259	5.91801	NaN	13.4742	NaN	7.66951	4.49566
	1.51698	2.01703	0.750171	6.36741	3.40703	1.91367	1.64568	1.08966	6.94142	3.47108	2.24577	2.04306	1.57271	17.313	3.82961	15.9478	7.25244	4.52338	2.66256	2.13038	1.63865	7.26615	3.54055	2.55765	2.26348	1.30236	NaN	NaN	NaN	NaN	NaN	NaN	4.46563	3.66105	NaN	NaN	NaN	NaN	4.01683
	2.83138	2.19776	1.30566	5.89671	3.31765	3.27943	2.33322	1.67082	5.51157	3.39661	2.80254	2.58445	2.08253	16.7986	15.9307	12.1748	11.6013	6.19309	4.21491	3.47739	2.65741	12.3263	5.71055	5.95374	4.72758	3.14124	NaN	NaN	NaN	NaN	NaN	NaN	NaN	NaN	NaN	NaN	NaN	NaN	NaN
	5.20014	2.96174	2.03307	6.85875	3.64374	2.94969	2.49269	2.14275	4.50876	5.51495	3.3898	2.09882	1.8533	6.77005	6.49767	5.12178	12.5464	NaN	13.2186	11.5456	9.78569	NaN	69.1895	20.8675	8.16703	5.6056	8.34671	NaN	NaN	14.7788	NaN	NaN	NaN	NaN	NaN	NaN	NaN	NaN	NaN
	4.51874	4.4782	6.03319	1.68922	2.40526	1.60279	0.717643	0.516241	2.7386	1.73246	1.00425	1.00503	0.569583	9.94256	8.22082	9.01295	NaN	88.0019	7.86544	6.65944	4.40438	83.1801	10.4182	14.777	11.88	5.51818	NaN	NaN	9.19221	NaN	NaN	NaN	12.6787	8.19012	NaN	NaN	NaN	NaN	NaN
	5.25147	3.00172	2.95327	12.0059	6.26012	4.9754	3.65163	2.69312	14.5996	13.4184	14.7968	8.96311	3.69581	9.28169	4.87978	3.76536	17.9248	7.73218	6.23813	4.30612	3.81079	20.7134	16.6902	19.9839	9.56061	4.80497	NaN	NaN	NaN	NaN	NaN	NaN	NaN	NaN	NaN	NaN	NaN	NaN	NaN
	6.99415	2.73051	1.60693	4.99799	2.28088	2.43027	1.44116	1.25007	6.98488	3.79952	2.41468	1.88554	1.46112	8.92513	5.5937	4.28363	11.7463	7.22444	6.00629	9.59808	5.20703	16.5933	11.9721	6.53027	4.27572	4.48934	NaN	NaN	NaN	NaN	NaN	NaN	11.0725	8.10244	NaN	NaN	NaN	NaN	NaN
	1.67818	1.90475	1.01972	1.6593	1.30101	1.04174	1.0151	0.865924	3.04742	1.6762	1.1914	4.05405	0.578107	NaN	26.6245	19.1668	6.11068	5.59916	5.10484	4.13375	2.61224	35.2417	8.18573	5.82416	4.21621	2.73323	NaN	NaN	NaN	NaN	NaN	NaN	22.7297	13.5522	84.1954	NaN	NaN	3.61357	NaN
	4.17265	2.65719	2.1974	2.23116	1.61931	1.21885	1.698	0.609415	3.36802	3.66896	1.1034	0.8816	0.478881	7.89891	5.73535	3.16706	6.55086	5.32859	4.19437	5.63218	1.81531	10.9038	14.8311	3.98153	3.07981	1.73393	16.6679	NaN	14.5147	NaN	NaN	14.8237	2.30325	8.02872	NaN	6.01037	NaN	NaN	NaN
	1.51038	1.21192	0.821867	4.93392	3.05339	2.77749	0.883595	1.13884	3.78548	2.46823	1.60242	2.57777	2.14183	NaN	11.5494	8.34019	5.01638	3.12938	2.35019	1.44996	1.19992	6.95852	3.87778	2.4934	2.04047	1.45938	NaN	18.111	12.0269	15.7767	8.41578	9.49225	NaN	4.52866	NaN	NaN	NaN	8.36776	6.11401
	1.86109	1.30221	1.90526	7.57069	6.17489	3.33478	2.55949	1.76148	12.9812	5.74887	5.61971	3.83604	4.48192	15.5028	15.6485	10.2258	8.72294	5.96361	3.57566	2.70624	1.9262	12.2369	7.58615	4.17397	2.83179	3.6844	NaN	NaN	11.6972	NaN	NaN	NaN	NaN	NaN	NaN	NaN	NaN	NaN	21.7245
	1.66083	1.16281	1.90362	10.7033	6.59966	4.88584	4.61078	3.21692	13.3395	6.77129	5.36608	3.77642	3.0635	19.5977	17.0542	3.23404	13.3753	9.82523	6.2375	5.31725	3.7336	NaN	9.41002	6.82346	4.72082	3.00205	NaN	NaN	9.16643	NaN	17.8446	NaN	NaN	NaN	NaN	NaN	NaN	NaN	9.2565
	3.08255	2.27787	1.26223	4.01815	2.92804	1.56486	1.29498	1.1309	4.98441	2.16519	1.6158	1.39479	0.950387	3.70967	6.2489	2.39097	18.7558	8.28714	5.99871	3.93134	5.64917	16.7083	7.68965	5.57917	6.02444	4.37238	NaN	NaN	NaN	NaN	NaN	NaN	NaN	10.0864	NaN	NaN	NaN	NaN	NaN
	1.06128	0.668225	1.25585	2.78502	2.65911	1.75223	1.13315	1.07556	5.03077	2.44	2.30622	1.45158	1.10411	27.5676	15.7294	32.2131	5.91828	4.38338	3.12136	2.23913	2.3265	7.38663	6.59627	4.51662	3.2961	2.38187	NaN	NaN	NaN	NaN	6.6067	12.425	9.43528	8.51643	NaN	NaN	NaN	NaN	NaN
	3.16155	2.217	1.75613	2.96557	3.50073	3.49609	2.56773	1.31328	4.4451	5.78391	2.36165	2.23441	1.52277	5.74955	4.16579	3.92286	NaN	4.30006	6.43499	2.21894	1.21338	NaN	9.32375	4.02107	3.17429	2.20371	13.2476	NaN	NaN	NaN	NaN	54.3568	32.413	NaN	NaN	NaN	16.1942	9.07664	6.13526
	10.6779	6.75622	5.05788	1.86645	0.983176	2.81091	2.70646	1.56823	2.84874	1.30746	0.975985	0.61612	0.490986	17.4193	13.6932	5.93224	16.5114	9.15384	24.8138	7.9948	2.39097	70.7349	7.42693	5.9493	3.39431	2.70993	NaN	NaN	NaN	NaN	NaN	6.69539	4.717	3.75473	NaN	NaN	NaN	12.7558	9.30804
	7.06011	2.89813	1.81736	4.28957	3.06254	3.75416	2.31258	0.442348	2.34569	1.61046	1.11855	1.46233	2.04316	11.1916	7.3115	4.28062	6.98393	7.69315	4.53596	4.04186	2.7247	20.6345	6.84341	6.06815	4.68212	1.93432	NaN	NaN	NaN	9.93442	6.73974	5.71278	56.7966	13.2219	NaN	NaN	NaN	3.65291	3.54994
	4.02497	2.51824	2.11128	1.7607	1.14244	0.832513	0.850418	0.41543	2.16925	1.59655	0.885144	0.698576	0.444114	13.3438	6.12445	4.67114	18.5923	10.5338	9.14503	4.45742	3.34977	21.8486	10.8403	8.43696	5.34713	3.68174	NaN	NaN	NaN	NaN	NaN	NaN	24.3086	NaN	NaN	NaN	NaN	NaN	NaN
	2.85156	1.74406	2.055	2.91262	2.09686	1.09361	0.872901	0.690972	3.44765	1.96981	1.98574	1.02546	0.678108	8.90424	6.07564	3.1561	7.67059	6.59749	3.92775	3.00322	2.00467	10.9602	6.22381	6.93449	2.72721	2.04086	NaN	NaN	4.55079	NaN	19.9732	NaN	NaN	NaN	NaN	NaN	14.2753	NaN	NaN
	5.58609	3.31854	2.64501	1.43409	1.51051	3.59978	1.05183	0.561277	1.55104	2.59684	1.436	0.717098	0.593473	8.90805	6.0027	4.10494	82.2464	5.06655	8.0358	3.00433	1.36171	88.2019	5.96075	5.54132	2.52995	1.34334	NaN	NaN	NaN	NaN	NaN	8.99477	11.9057	NaN	NaN	74.671	NaN	NaN	NaN
	9.27125	6.32167	4.49636	1.35999	1.36888	1.3331	0.967932	0.429783	1.71178	1.49056	1.67023	1.3103	0.371677	12.8364	10.1005	6.57286	NaN	46.6936	47.4356	10.7274	5.14841	18.8158	5.12002	6.21325	2.38614	10.5202	NaN	NaN	NaN	NaN	NaN	NaN	78.2749	6.19809	NaN	NaN	NaN	NaN	NaN
	21.4709	7.34144	5.04547	3.61281	3.74742	0.568551	0.507834	0.276953	1.14927	0.792782	2.60617	1.19419	2.03894	26.6756	7.51541	5.77482	74.4695	19.7464	17.7862	16.1815	8.37431	7.08164	25.499	7.08665	2.3491	2.76159	31.9771	NaN	NaN	NaN	NaN	NaN	NaN	NaN	20.5175	NaN	NaN	NaN	NaN
	3.10173	2.23887	2.203	1.21692	2.98695	1.58338	1.19926	1.38367	1.44942	0.843719	2.10096	1.16835	1.19124	9.32074	6.80547	5.06461	NaN	11.2645	7.24752	8.84362	5.78255	NaN	NaN	34.3156	2.22704	1.68934	NaN	NaN	NaN	NaN	NaN	NaN	11.2297	7.89752	NaN	NaN	28.1048	34.6846	10.2468
	8.03329	6.27785	5.17608	6.77268	3.50588	2.54122	1.76979	1.35566	8.7946	4.334	2.89476	2.93452	1.59728	20.6186	12.7347	10.7057	13.5829	6.54347	4.57915	2.8669	2.43051	8.16652	4.86301	4.10255	3.26992	2.35085	NaN	NaN	NaN	NaN	NaN	NaN	6.21855	NaN	NaN	NaN	NaN	NaN	NaN
	7.44627	6.78327	5.76881	4.87777	3.2224	3.59641	1.93876	1.65493	8.96979	4.39191	4.27558	2.50202	1.44252	6.60325	9.58363	9.14123	13.8687	14.886	7.89583	4.90233	3.07288	15.7241	10.3457	9.4186	3.16552	2.94018	NaN	NaN	NaN	NaN	NaN	14.1302	NaN	5.17044	NaN	20.4637	NaN	NaN	7.27038
	3.80261	2.81876	1.99812	5.41247	4.23628	2.18624	1.61895	1.14535	6.60954	4.4216	3.04099	1.94833	1.41845	7.09426	6.33082	5.14319	12.1146	8.44083	4.30775	3.23725	1.94118	NaN	7.13138	6.52744	3.56788	2.42939	25.5075	15.6251	9.57779	NaN	NaN	NaN	NaN	NaN	NaN	NaN	NaN	NaN	NaN
	3.31783	2.50421	1.69339	4.38901	2.56514	2.44	1.44415	1.43299	5.50406	2.3845	2.1135	1.38734	0.922385	7.72299	5.82585	3.7262	8.24726	6.23483	5.02683	3.20973	2.44529	12.5788	7.01255	5.89678	3.30198	1.86204	NaN	NaN	NaN	NaN	NaN	NaN	NaN	NaN	NaN	NaN	NaN	NaN	NaN
	4.28743	4.14	3.22379	10.8377	6.56133	5.25952	3.15536	2.5315	19.7069	11.0838	7.27173	5.4397	4.13555	6.62007	5.27901	4.44021	16.6974	7.04322	5.39191	3.74732	2.30597	24.4018	14.2285	8.22077	6.51382	4.35806	8.21167	NaN	NaN	NaN	NaN	NaN	NaN	2.39474	NaN	NaN	13.3845	NaN	4.76362
	11.156	4.08058	4.12156	6.76251	6.60096	6.50524	3.77569	2.99742	7.66375	5.9362	4.1735	3.18586	3.49631	15.3064	6.83015	6.55125	7.55803	8.82619	6.1922	4.32314	3.34041	15.6175	9.08365	6.19179	5.00527	4.50637	12.5522	NaN	NaN	NaN	NaN	NaN	NaN	NaN	NaN	NaN	NaN	NaN	NaN
	8.53269	7.4549	6.98025	5.89392	3.11508	2.16247	4.54291	0.84511	6.02099	3.68647	2.46069	1.51103	1.30626	11.3273	8.77431	8.55832	14.8797	8.16123	5.30219	5.31124	2.26019	17.175	11.7509	6.76816	4.03735	4.35618	NaN	NaN	NaN	NaN	NaN	NaN	4.03997	NaN	NaN	NaN	NaN	NaN	NaN
	11.8322	7.8583	4.1735	7.49075	7.73381	4.36825	2.42099	1.94953	10.1278	3.75265	3.55837	2.88052	2.08994	13.2005	8.91601	4.43332	14.0674	14.0718	9.45596	5.55369	4.43791	23.5246	11.3968	12.7013	9.3077	4.33549	15.1269	15.5653	NaN	12.5049	NaN	NaN	NaN	NaN	NaN	NaN	NaN	NaN	NaN
	12.789	7.06861	9.23706	10.9462	9.69159	4.20459	2.56773	2.35568	15.5875	9.43788	9.77917	7.55715	3.21875	15.0478	8.70529	10.0526	22.3144	18.4286	8.68989	5.20725	4.62071	16.8034	9.1075	10.3903	6.90936	4.72974	NaN	NaN	NaN	NaN	NaN	NaN	NaN	NaN	NaN	NaN	15.5193	8.41057	NaN
	11.1719	10.4542	4.83914	6.15358	4.31992	2.87603	2.46371	1.51749	12.5491	7.1839	5.35086	2.94603	1.7829	8.97772	14.6491	6.52573	9.94311	8.28859	6.31615	5.5594	3.3393	22.588	18.2966	7.87646	5.12812	3.71673	NaN	NaN	NaN	NaN	NaN	NaN	NaN	NaN	NaN	NaN	NaN	NaN	NaN
	5.42257	3.5364	2.7376	3.27429	2.27055	1.39044	1.02431	0.744147	3.81254	1.72986	1.39648	1.16768	0.762075	7.88732	5.73566	4.87745	9.98016	5.73532	3.96862	3.1818	1.90855	10.6187	5.82578	4.89821	3.66442	2.20176	NaN	NaN	NaN	NaN	NaN	NaN	NaN	NaN	NaN	NaN	NaN	NaN	NaN
	2.87024	1.47909	1.50883	6.25486	5.37443	3.29586	2.35127	1.64556	8.22056	4.75357	2.89827	2.34827	1.41499	11.8915	4.58732	5.18973	10.5238	6.31851	4.19465	4.68354	2.41921	12.953	7.88939	4.98574	3.31145	2.71923	NaN	NaN	6.04199	12.6127	NaN	NaN	4.93189	NaN	NaN	NaN	NaN	NaN	NaN
	5.78689	3.41386	2.11785	11.4176	7.8859	2.98649	3.07549	1.81898	8.90929	3.97395	3.99944	2.5761	1.74529	17.0888	7.07166	4.92641	17.68	9.66215	4.42611	3.35754	2.29277	13.0144	6.72567	5.06446	3.90981	2.6248	NaN	NaN	NaN	NaN	NaN	6.24391	4.74623	3.20253	NaN	NaN	NaN	NaN	NaN
	5.81291	4.40958	4.01137	9.89513	11.1278	6.7924	4.17458	4.00697	17.6003	12.9708	4.83623	3.80164	2.82757	9.65854	5.19784	5.1841	9.09384	17.7763	9.33865	4.45021	4.0014	21.1501	10.963	7.80205	5.84882	4.13877	NaN	NaN	NaN	9.94131	NaN	NaN	4.27416	3.56255	13.5584	13.7752	NaN	7.10004	NaN
	5.88663	3.64438	2.54522	24.3965	24.5823	8.40766	1.8375	1.68342	12.7375	22.917	14.1882	6.35989	1.68551	9.44413	7.69853	4.32654	NaN	24.544	8.48135	3.02763	1.87148	18.7682	24.2051	19.7683	6.46445	2.20771	NaN	NaN	NaN	NaN	NaN	NaN	3.13344	2.28053	NaN	NaN	NaN	NaN	1.88803
	10.0422	4.05825	3.28539	8.47561	6.34851	5.53077	3.51647	2.52026	12.7186	8.24317	7.01062	3.54459	3.3503	24.3799	13.32	11.8561	15.5648	6.24783	5.92768	4.44612	3.0242	11.9599	7.59481	7.163	5.07848	3.22319	NaN	NaN	NaN	14.5483	NaN	NaN	NaN	NaN	NaN	NaN	NaN	3.65302	NaN
	5.18863	3.74701	3.03345	16.9243	9.42181	5.04003	4.43049	2.6658	13.9599	20.5044	6.0276	5.19192	2.34794	5.44298	3.93492	7.64755	11.3102	8.26914	6.58148	6.99883	4.26641	22.4589	35.7045	11.3008	7.30817	4.14728	NaN	NaN	12.5	84.635	12.7559	NaN	8.16301	NaN	NaN	NaN	NaN	NaN	NaN
	8.54718	7.64314	4.37417	13.6304	10.9718	4.09457	2.4587	2.11581	11.794	7.04069	4.12355	2.79834	3.97931	7.12849	9.307	3.97227	14.8703	15.8603	6.29463	3.93263	3.10028	20.7727	11.6572	7.52293	4.68061	5.33032	NaN	11.171	NaN	NaN	NaN	NaN	NaN	NaN	NaN	NaN	NaN	NaN	7.6438
	5.28357	10.2946	3.32001	3.17897	2.13753	1.87795	1.13987	0.844415	4.99069	2.48459	1.67503	1.45925	0.934399	8.01082	14.2102	5.6569	7.07202	5.74372	3.36226	2.89597	2.2709	20.2838	5.98386	4.39837	2.82542	2.41678	NaN	NaN	NaN	10.1815	NaN	7.0242	NaN	3.02841	NaN	NaN	NaN	NaN	NaN
	12.0453	4.11932	3.79653	4.53013	2.71202	1.68214	0.983972	0.694643	3.99567	2.84675	3.44679	1.20934	0.813973	14.5267	4.54683	3.86711	10.161	5.80586	3.63943	2.68066	1.72408	9.5015	7.40949	9.51432	3.65747	2.31122	NaN	NaN	NaN	NaN	5.85581	NaN	NaN	NaN	NaN	NaN	12.4756	NaN	NaN
	2.50889	1.78487	1.28816	7.86921	6.35305	4.00951	4.70894	1.72238	8.81218	6.65647	3.73025	3.02595	1.72578	6.01304	4.17049	3.40226	13.3526	7.18641	5.94712	4.56373	2.00662	16.2408	10.1767	5.69416	4.33418	2.64545	NaN	NaN	NaN	NaN	NaN	NaN	5.33678	NaN	24.8235	NaN	NaN	4.45523	NaN
	4.14671	3.048	2.41225	9.05777	6.6169	3.3697	1.82821	1.91969	5.65981	3.94193	3.48436	2.64775	1.56598	8.09369	6.91009	5.55781	12.0651	6.91427	4.09055	2.87726	2.48703	10.4131	5.61112	4.38637	3.20449	2.84544	NaN	NaN	NaN	NaN	NaN	NaN	NaN	NaN	NaN	NaN	NaN	NaN	NaN
	7.33128	9.23086	5.90857	11.9395	3.76099	3.74267	2.73273	1.93432	10.2478	5.4247	4.07828	2.8729	2.00565	11.6544	9.13295	9.57799	20.3753	7.25028	6.59621	4.35114	3.23489	18.5272	11.273	6.90978	6.5103	3.49161	NaN	9.17188	NaN	NaN	NaN	NaN	NaN	4.03274	NaN	15.7688	NaN	NaN	NaN
	6.82271	4.03561	2.72986	9.57764	9.93979	4.04128	3.62569	2.96913	11.5182	8.83456	4.52515	3.86888	2.82542	14.0189	11.1221	6.76495	11.0174	7.26296	4.88668	3.52792	3.08788	12.8841	9.57582	5.58977	3.73082	2.89665	NaN	NaN	NaN	NaN	12.8694	NaN	NaN	NaN	NaN	NaN	NaN	NaN	NaN
	7.65017	23.0502	4.06206	10.3736	5.26462	4.37108	2.98826	1.81531	12.3204	7.02655	4.34947	3.0987	2.07453	11.4344	26.2053	20.6118	15.4569	7.96708	5.75084	4.54114	2.18543	11.6697	6.92518	4.47921	3.99331	2.78298	11.4094	NaN	NaN	NaN	NaN	NaN	NaN	NaN	NaN	NaN	NaN	NaN	NaN
	7.45725	4.66098	2.46847	5.81352	4.30193	3.0626	2.29763	1.70525	7.66216	6.01425	3.23477	2.55359	1.78761	9.24618	6.64045	4.5423	7.86784	3.92056	3.3636	2.1545	1.82145	6.89774	17.5974	3.71931	3.13332	1.79024	NaN	NaN	NaN	NaN	NaN	NaN	NaN	NaN	NaN	17.8008	NaN	NaN	NaN
	7.66119	4.23425	3.06222	6.49534	4.29719	3.04825	2.22695	1.68737	6.18697	3.64051	3.2716	2.16456	1.53366	7.68426	6.51328	3.13088	7.50791	4.96747	2.9275	2.29874	2.92128	6.14277	4.74953	3.3517	2.59284	1.48898	NaN	6.36347	NaN	NaN	8.11421	NaN	NaN	4.23781	NaN	NaN	NaN	NaN	NaN
	3.87863	4.29952	2.90569	5.40726	4.08869	2.66998	1.44915	1.07738	6.35147	3.2799	3.03125	1.81283	1.25585	7.55081	8.48913	4.93979	9.42095	7.21444	4.10651	2.92081	2.24315	13.5699	7.46648	5.31754	3.43764	2.13414	NaN	NaN	NaN	NaN	NaN	NaN	NaN	2.69217	NaN	8.11414	NaN	NaN	NaN
	16.4787	5.90949	2.90973	3.11043	1.75925	1.35653	1.13332	0.712169	5.75296	3.87954	1.61955	1.22157	0.77101	22.0127	5.13507	3.70068	15.6026	10.5189	5.74907	5.47285	3.68934	11.8402	14.9082	11.9878	8.86202	5.58739	NaN	NaN	NaN	NaN	NaN	NaN	5.58069	NaN	NaN	19.4872	NaN	NaN	NaN
	5.20594	2.31959	1.45629	4.11328	3.20528	1.75301	1.37587	0.901138	5.9395	3.38663	2.64664	1.52508	0.915998	14.1052	4.56201	3.33976	12.1026	7.91356	4.32626	3.59456	2.65763	17.5618	9.27263	7.46987	4.7275	2.40802	NaN	NaN	NaN	NaN	NaN	NaN	NaN	NaN	NaN	NaN	NaN	NaN	NaN
	11.3297	6.99779	2.13772	11.2343	6.33497	5.06891	2.86423	1.98987	13.9958	4.97567	3.8527	2.96101	1.79439	12.4508	14.3218	6.28313	16.9513	11.162	7.5158	4.12516	2.42382	23.3768	11.1558	5.84342	4.85486	3.04137	18.6853	22.5178	NaN	NaN	NaN	NaN	NaN	NaN	NaN	NaN	NaN	NaN	NaN
	3.67727	2.92047	2.33984	9.93513	6.0368	4.49392	3.33084	2.00701	8.676	5.37764	6.99597	4.89753	2.15086	6.9566	5.90654	6.09629	23.3648	12.2734	7.45601	6.2015	4.38704	13.8056	11.3547	14.3979	7.82953	5.02461	NaN	NaN	NaN	NaN	11.3134	NaN	NaN	NaN	NaN	9.20588	NaN	NaN	NaN
	12.4832	5.53492	6.10185	9.97246	3.39609	3.69173	2.26529	1.88076	8.23488	9.80524	3.35141	1.89062	1.26594	13.1326	10.0092	6.85114	48.9372	13.2923	12.4265	5.34185	7.08884	85.9344	43.908	17.2134	5.29591	3.90946	18.8273	NaN	6.99961	NaN	NaN	NaN	6.91872	NaN	49.3869	NaN	NaN	7.86477	2.90313
	5.39034	5.3348	3.89144	11.9046	7.00482	5.90382	4.65564	2.68846	33.0834	9.20633	7.64496	5.83227	3.6126	12.838	9.75121	6.82148	15.0017	12.1259	8.84329	5.64715	4.14118	86.342	23.0579	11.7509	9.2478	4.57684	NaN	NaN	NaN	NaN	NaN	NaN	NaN	NaN	NaN	NaN	NaN	NaN	NaN
	14.3568	6.69316	2.97381	7.88426	7.94332	5.13763	4.00331	2.50421	13.2333	8.52252	4.91159	3.79824	2.98845	45.0111	25.13	8.46761	9.68377	11.0358	5.22465	3.95711	3.05896	10.0918	11.9604	7.32975	4.61635	3.79401	NaN	NaN	7.91604	NaN	NaN	NaN	NaN	5.10611	NaN	NaN	8.55612	NaN	NaN
	9.07201	8.40123	5.29879	8.61552	2.88717	2.83034	1.771	1.22573	5.37899	3.13837	2.40607	1.94179	1.2348	11.2785	9.4879	4.6588	16.4752	7.11618	5.28439	3.8415	2.94497	9.66133	6.47242	5.20598	4.86792	2.64981	NaN	NaN	NaN	NaN	NaN	NaN	NaN	NaN	NaN	NaN	NaN	NaN	NaN
	3.91041	3.90916	2.37768	6.73158	3.80791	3.2151	2.31571	2.05652	5.88653	5.35881	3.35205	2.23511	1.49345	12.179	5.6014	5.36907	9.00198	4.43173	3.17027	3.20662	2.38524	8.81742	6.51006	4.57269	2.81911	3.22306	NaN	8.71222	NaN	NaN	NaN	NaN	NaN	NaN	10.8856	NaN	NaN	NaN	2.92135
	5.79887	4.22823	3.16496	5.78696	4.50098	2.56094	1.85477	1.27196	9.54464	5.01489	2.9198	1.83558	1.31149	9.95236	7.91611	6.19805	9.85985	4.49919	4.34375	2.56674	2.00184	12.018	6.72791	5.7772	2.14703	1.88378	NaN	7.10962	NaN	NaN	NaN	NaN	NaN	NaN	NaN	NaN	6.82461	3.38032	NaN
	3.80184	1.92824	1.48938	2.14977	1.41776	2.18606	2.27907	0.432054	3.60147	1.63099	1.11118	0.718461	1.44794	8.87252	5.28539	4.28587	12.3585	7.81389	13.7457	12.2119	2.75726	62.9627	15.4199	6.88855	4.61414	7.68194	NaN	NaN	NaN	NaN	NaN	8.48364	8.39262	NaN	NaN	NaN	NaN	NaN	3.84853
	3.65114	2.838	1.78147	4.1982	3.16997	1.78015	1.62871	0.873125	4.63988	2.35775	1.97298	1.698	1.20236	13.9792	9.11027	5.45356	7.42056	7.80824	6.58425	4.39735	2.39032	10.8539	5.81908	5.68434	3.43154	2.7601	NaN	NaN	14.1652	NaN	NaN	NaN	NaN	NaN	NaN	NaN	8.31033	5.44111	4.58996
	7.07984	4.41934	2.51987	8.56749	7.86594	3.16149	2.22537	1.22956	8.1284	4.31883	3.10413	2.37661	1.53913	18.6632	4.94776	6.80625	19.8157	13.8395	6.71385	4.27201	2.8148	14.2198	7.57378	5.8282	5.61374	3.91652	NaN	7.75965	NaN	NaN	24.6309	NaN	NaN	NaN	NaN	NaN	NaN	NaN	NaN
	7.18392	5.84268	4.01122	7.28588	3.57533	3.41805	2.14192	1.26486	11.439	7.35253	3.84771	2.10803	1.65718	9.76648	8.1248	5.73525	21.0226	12.4077	8.33736	6.16205	4.09601	25.9192	26.4621	12.1059	7.09628	6.77607	NaN	13.4597	NaN	NaN	NaN	NaN	NaN	NaN	NaN	NaN	NaN	NaN	NaN
	7.42965	4.91099	2.72218	7.57595	11.0586	5.01524	3.10778	2.69537	6.83257	5.16175	3.62039	2.95671	2.17727	8.37456	5.77598	3.58064	16.4839	23.774	7.0107	6.77636	5.4222	8.2333	6.86596	6.49474	5.12476	3.87485	NaN	NaN	NaN	NaN	NaN	8.81583	NaN	NaN	NaN	NaN	NaN	NaN	NaN
	5.03322	3.82131	2.5646	9.02437	5.19112	9.23638	2.08431	1.88003	10.639	7.76501	5.78361	3.18469	2.31148	9.88294	6.29164	3.94089	14.1733	7.35898	9.41419	3.27698	2.53289	27.1954	8.69323	5.34456	3.75254	3.38767	NaN	NaN	NaN	NaN	NaN	5.12174	NaN	NaN	NaN	17.7474	12.1503	NaN	NaN
	7.78311	3.43866	2.50554	12.61	9.26957	5.31769	4.4594	1.50142	16.715	8.76069	8.08058	6.10676	1.96941	10.2509	3.64567	3.14859	12.9116	10.1145	5.67095	5.21263	1.95625	19.5988	9.94501	9.51219	6.91792	2.34694	NaN	NaN	NaN	NaN	NaN	NaN	NaN	2.34518	NaN	NaN	NaN	NaN	1.99645
	5.2203	3.89853	3.13219	6.8443	3.27273	3.04902	1.95515	1.18383	5.69326	2.79274	2.54299	1.53837	1.15233	13.6939	6.1846	6.05346	15.5023	7.24568	5.68251	5.13927	2.14612	12.5663	6.34959	5.75711	3.4361	2.48774	NaN	NaN	NaN	NaN	NaN	NaN	NaN	NaN	NaN	NaN	NaN	NaN	NaN
	8.1161	3.3047	2.04928	7.48275	3.94303	3.36854	2.37858	1.21241	6.95446	4.18998	3.39696	2.83214	1.14876	12.5664	4.5284	3.10539	10.8171	7.45472	6.45157	4.47663	2.292	10.6273	7.2903	5.08446	4.24635	1.96911	26.3089	7.71371	5.23375	NaN	8.51006	NaN	NaN	2.55757	NaN	6.84728	NaN	NaN	2.31528
	19.4534	2.58989	3.20473	7.27767	3.20057	2.35742	1.56923	1.07484	4.98983	3.46272	2.11849	1.82123	1.21128	62.4298	54.6717	12.1415	11.7553	5.89967	4.68609	3.59521	2.22713	13.3378	7.32665	8.16659	3.91176	2.65911	43.2368	44.0387	18.0711	NaN	NaN	NaN	NaN	NaN	NaN	NaN	6.1436	NaN	NaN
	5.44349	2.31334	1.55041	2.26943	1.64104	1.43135	2.00779	1.88242	3.35777	1.97784	2.21497	1.99429	2.26036	87.1153	17.447	9.62715	25.7441	7.55159	6.85463	4.93221	1.7251	12.7387	18.1596	7.5182	3.13781	2.20096	NaN	NaN	NaN	73.6358	9.29684	6.83036	5.60588	2.99395	NaN	NaN	9.0015	5.69557	4.10136
	14.1696	7.10106	5.73818	5.64879	2.72828	3.92825	1.66001	1.53697	3.53241	3.11401	2.33565	1.60474	1.09593	16.3929	7.38289	6.62436	13.1482	7.8616	20.5836	7.90323	5.76983	11.3461	8.98185	7.40613	9.36783	4.52584	NaN	NaN	NaN	NaN	NaN	30.1288	18.7715	13.7909	NaN	NaN	NaN	63.3467	9.57762
	7.28661	4.20533	2.97276	4.82377	3.18807	2.30715	2.2562	1.28892	5.85059	3.60896	3.23525	2.28499	2.12624	12.1881	6.50786	4.50589	11.1071	6.88712	4.49828	5.55488	3.51658	17.7034	10.0077	8.34824	6.25689	6.0942	NaN	NaN	NaN	11.4601	8.6266	5.71316	NaN	NaN	NaN	NaN	NaN	NaN	NaN
	5.72615	2.93305	4.30316	8.32343	3.71389	2.48491	1.9808	1.20982	71.2112	7.60963	9.86813	2.54975	1.66542	7.07191	3.30399	4.99983	20.5167	5.14845	4.27379	3.22136	2.27598	77.1693	17.8054	37.8771	7.21289	3.94695	NaN	NaN	14.2773	NaN	7.45885	6.06055	4.13219	2.87249	NaN	NaN	NaN	NaN	NaN
	6.18897	2.46799	2.00125	9.54967	9.09973	4.84768	3.37011	2.60211	8.0044	6.52871	4.50589	3.13781	2.28156	8.14418	3.30275	2.23835	11.1013	12.967	6.90575	6.0474	2.96055	11.8657	12.6855	7.72454	7.04194	4.13204	NaN	NaN	NaN	NaN	NaN	NaN	NaN	4.23799	NaN	NaN	NaN	NaN	NaN
	4.85954	2.43606	2.18158	10.9614	6.84871	3.79885	2.59141	1.81596	8.93932	6.22315	4.3691	3.47868	2.14348	4.74495	3.1052	2.45264	12.1103	6.66486	3.88766	2.70088	1.87221	9.12169	5.51356	4.33991	3.74183	2.45487	NaN	NaN	NaN	NaN	NaN	NaN	NaN	NaN	NaN	NaN	NaN	10.6978	NaN
	9.67008	4.5363	2.74538	7.04386	4.08346	2.71772	3.20827	1.28161	3.85514	3.7732	2.97539	2.46577	1.55066	23.7181	7.81251	7.35124	9.14422	7.65412	3.55231	19.629	1.77089	6.26576	8.25212	4.70407	3.26507	1.91979	NaN	NaN	NaN	NaN	NaN	NaN	43.504	NaN	NaN	NaN	NaN	NaN	NaN
	5.27288	3.54293	2.27116	13.1944	5.27336	3.37991	2.75214	1.57694	9.05593	12.0242	4.02701	2.75641	1.89703	8.62956	7.66654	7.38711	21.2798	8.56988	7.9807	4.53047	2.7175	12.6634	15.1818	7.01557	5.43491	3.67051	15.7649	NaN	NaN	NaN	NaN	NaN	NaN	NaN	NaN	8.41947	NaN	NaN	NaN
	1.92295	1.59998	2.79435	24.1891	17.3607	8.02076	2.15241	2.24821	13.3777	10.9381	2.82404	4.61295	2.64893	NaN	9.5729	5.55817	32.0172	31.9897	16.3942	2.76881	4.23073	36.1471	31.9561	4.06929	10.3407	6.79359	NaN	NaN	8.09012	NaN	NaN	NaN	3.49816	NaN	NaN	NaN	4.32948	NaN	NaN
	8.06599	2.85355	6.89941	6.76979	3.23095	2.62994	1.79559	1.4634	6.1631	3.39258	1.9202	1.52982	1.31879	15.4443	9.31808	22.3133	14.3738	7.07687	6.06708	3.46034	2.40379	13.3751	8.52544	4.45395	3.24118	2.72311	NaN	NaN	27.3172	NaN	9.30781	6.32778	4.11847	3.41782	14.9727	6.43111	4.80367	3.24769	2.27168
	14.5583	6.5242	5.37031	4.02949	2.36645	2.53868	1.93806	1.47764	3.79751	2.08272	3.06017	2.02159	0.920686	82.3587	14.1148	8.92808	22.6897	14.6599	16.0659	6.16001	8.8919	NaN	20.4162	14.8177	6.64136	4.94185	NaN	85.4145	16.9604	NaN	NaN	12.0583	6.79417	7.15607	NaN	NaN	14.3494	7.2886	12.1444
	10.816	5.47951	3.40318	2.76577	1.5109	1.14432	0.766938	0.515862	4.31593	2.55811	1.23717	0.874021	0.578446	13.1065	7.80452	5.4295	NaN	11.9608	8.92689	7.25114	3.66003	NaN	43.7649	9.62917	8.22736	4.7784	NaN	NaN	NaN	NaN	NaN	NaN	NaN	NaN	NaN	NaN	NaN	NaN	NaN
	3.76946	2.4103	1.6073	4.80314	3.89817	2.67781	2.09686	1.5636	13.4124	6.94207	4.87974	2.72232	1.52547	6.39936	3.40099	2.50288	10.7529	8.0203	5.97015	6.31957	4.77122	73.5965	48.8691	34.585	10.5208	7.70133	NaN	17.7176	8.60284	17.3824	11.5922	6.60963	NaN	NaN	NaN	NaN	NaN	NaN	NaN
	8.14003	2.55796	3.00166	6.4867	4.26632	2.87317	2.11211	1.59753	23.5848	5.73426	5.14712	2.64471	1.62763	7.70714	2.84173	2.07999	10.6656	5.43188	3.87616	3.08413	2.12679	72.4284	10.1961	11.444	6.03436	3.21911	21.5935	4.26269	3.95948	84.8426	14.0572	9.21629	6.58198	4.8002	NaN	16.2227	NaN	NaN	5.14799
	4.46239	2.79477	2.21947	7.03073	4.78242	2.70023	1.97179	1.32766	8.35367	4.62525	2.919	1.98367	1.51439	4.05048	2.65365	2.3799	24.3033	5.09543	3.46724	2.38097	5.10864	14.9577	8.10951	4.71958	3.31647	2.32515	23.1666	NaN	11.1854	81.2727	NaN	NaN	NaN	4.69444	NaN	NaN	NaN	NaN	NaN
	6.61506	6.78287	5.57049	5.07049	3.37499	2.55949	1.46126	1.23575	6.79431	3.11496	3.04169	2.02236	1.1591	75.4519	82.2796	19.5846	5.33851	3.58359	3.06305	1.72941	1.81262	5.89056	3.01526	2.98911	2.07688	1.61931	NaN	NaN	NaN	NaN	13.329	NaN	NaN	5.2521	79.2466	NaN	10.7168	7.73226	NaN
	2.88147	2.44288	2.23187	6.37993	3.44299	2.08647	1.42574	0.819005	7.16544	5.10941	2.75946	1.76846	1.21273	11.1236	8.39627	9.26003	8.73909	5.13183	4.2031	2.7211	2.56689	7.62535	5.60906	7.66572	3.98541	3.56595	NaN	15.8629	10.0913	13.7255	6.7282	5.51406	4.44312	4.45755	NaN	NaN	10.0271	5.28961	4.42496
	1.92854	1.10092	0.779089	16.2547	8.55924	6.93025	3.40697	2.39621	16.991	9.81865	6.65844	4.39556	2.31097	13.8085	9.06191	5.70455	16.7629	15.536	15.2453	7.39409	4.54976	33.3886	20.0365	14.358	9.47071	5.67464	NaN	NaN	NaN	NaN	NaN	NaN	NaN	NaN	NaN	NaN	NaN	NaN	NaN
	4.59214	2.21107	1.48134	7.92719	4.31484	3.20693	1.35711	1.08173	7.18657	5.73152	3.28801	1.6673	2.03922	13.6205	6.62105	4.14099	17.8874	12.2636	5.36739	2.11951	1.80732	11.751	9.39739	3.50364	1.96523	3.21705	NaN	NaN	NaN	NaN	NaN	NaN	3.08191	2.17628	NaN	NaN	NaN	3.24027	NaN
	2.59525	4.74186	3.32696	3.61704	3.09155	2.06166	1.40723	0.92704	4.87431	2.49779	2.13194	1.49095	0.973777	13.2032	7.64634	4.62787	11.4084	8.15403	5.7835	4.98362	2.84675	85.9287	11.139	8.88124	5.21049	3.81162	NaN	6.35626	5.0259	NaN	NaN	20.1114	NaN	9.23131	NaN	NaN	NaN	21.6586	10.9153
	1.80016	1.46847	1.14671	1.89393	1.67409	1.22413	0.732486	0.49614	2.87106	1.84939	1.36071	1.73528	0.658788	6.8085	3.91011	3.06235	11.5896	15.0513	10.0072	5.33256	3.64234	12.9976	9.75115	11.4025	13.33	5.51931	NaN	NaN	NaN	NaN	NaN	NaN	NaN	NaN	NaN	NaN	NaN	12.2541	NaN
	1.76691	1.06441	0.793029	8.28892	5.58837	3.98197	2.38245	1.95845	8.75414	4.83047	2.95665	2.52623	1.95094	8.035	3.82505	2.35194	NaN	16.6806	6.87093	4.54597	3.32425	NaN	13.9385	7.62033	5.14757	3.43427	NaN	NaN	NaN	NaN	NaN	NaN	9.70391	7.6839	NaN	NaN	15.7559	9.17425	5.69519
	2.51256	1.61641	1.145	49.6468	8.81	7.19405	4.71887	3.4003	15.2688	12.523	6.50557	5.39459	3.1335	6.55254	4.5792	3.28092	62.0464	11.0965	8.4074	4.75592	4.04424	NaN	68.9588	8.8143	7.89541	3.95636	NaN	70.602	NaN	NaN	NaN	10.8807	6.90373	NaN	NaN	NaN	NaN	NaN	NaN
	5.74532	3.99027	2.25047	4.0571	2.77333	1.9428	1.52637	1.10995	8.73682	3.58261	2.43003	2.56483	1.10234	12.4227	8.64127	6.22479	6.36938	3.57867	2.97137	1.93866	1.77012	14.3424	4.94768	3.38778	4.51045	2.43212	NaN	NaN	11.464	NaN	NaN	NaN	NaN	11.264	31.2648	NaN	NaN	56.0377	8.09088
	15.9471	7.71488	6.14555	4.67223	2.22581	1.89507	1.4474	0.942738	3.86219	2.15359	1.78454	1.31105	0.853175	15.6313	8.78036	6.16749	6.27185	2.74074	2.55956	1.85298	1.27855	5.36465	4.11642	2.57739	2.0148	1.44279	NaN	12.6928	NaN	NaN	21.9505	NaN	10.2382	9.15345	76.1794	18.6855	NaN	NaN	5.57127
	1.15995	1.48108	1.87805	3.27405	2.61374	1.68144	1.05832	0.715185	4.42616	2.13671	1.51607	1.46393	0.833922	15.4644	23.4945	17.289	6.11642	3.0702	2.0445	2.45328	1.96583	5.86381	6.096	4.73925	1.67117	1.30386	NaN	NaN	NaN	7.76908	NaN	NaN	6.29563	4.66988	NaN	7.90907	5.85675	NaN	NaN
	1.31433	0.692951	0.468972	48.889	7.60465	4.65316	2.80009	2.1463	12.7284	8.66955	4.8088	3.47891	2.49599	83.4213	NaN	NaN	70.2977	14.8379	9.05944	4.47505	3.68759	13.1142	11.6913	8.73356	7.063	4.97402	74.1862	NaN	NaN	NaN	NaN	NaN	5.64156	4.57684	20.7499	NaN	NaN	NaN	NaN
	0.989525	1.62245	0.559881	4.86796	5.51708	3.8805	2.77361	1.60059	6.09214	3.74727	2.71058	2.16057	2.01208	NaN	76.9753	17.9508	10.4056	24.2743	15.1166	10.6513	8.69583	19.74	13.1976	7.64904	6.37689	8.56142	NaN	NaN	49.6316	11.5519	NaN	NaN	NaN	NaN	28.2483	NaN	NaN	NaN	NaN
	1.80016	0.991106	0.535223	4.852	1.33516	0.981782	4.7913	3.23737	2.49983	1.85636	1.36286	2.68292	0.648007	22.6041	9.32694	5.17207	10.1899	6.95872	5.40689	6.67538	4.19078	14.017	14.2379	11.4047	6.2494	2.75236	NaN	NaN	NaN	9.14761	NaN	NaN	3.63723	2.90212	NaN	NaN	NaN	5.6281	NaN
	1.15877	0.727124	0.466881	6.38288	12.6089	3.46017	1.85087	4.27214	55.0034	12.4544	6.91072	3.20265	2.41541	40.1794	13.4428	8.70858	8.15699	6.22545	4.34947	2.57063	8.33765	76.5918	10.8948	6.61574	4.04627	2.61898	NaN	NaN	NaN	NaN	83.6157	NaN	NaN	30.0014	NaN	NaN	NaN	NaN	NaN
	3.22646	2.36819	2.2879	7.75929	3.79287	2.73831	1.62233	1.19058	7.61394	3.91302	3.53025	2.44585	1.67152	7.65032	6.00077	6.64629	9.6032	4.92398	10.0629	9.05862	5.6997	9.82677	12.321	4.90528	3.74042	5.07806	NaN	NaN	7.54611	NaN	NaN	12.3482	9.01221	7.91024	NaN	15.2242	NaN	NaN	8.13016
	2.00223	2.04114	1.5022	4.7039	2.4649	2.06602	1.38917	0.872901	9.03166	4.08159	3.44276	2.33238	1.16969	39.7325	5.18644	5.33293	8.06258	3.28879	2.70718	2.14876	1.2166	NaN	4.78049	3.42771	2.64922	1.60364	NaN	19.3397	13.1748	NaN	NaN	NaN	19.4047	NaN	NaN	NaN	NaN	16.3682	14.7649
	1.50961	1.01683	0.729542	2.04823	1.41153	1.10181	0.779089	0.474778	3.32237	1.52752	1.28846	0.779591	0.50513	12.641	10.5398	9.24363	4.5538	1.99223	1.7417	1.57868	1.02889	7.24159	3.30369	2.60256	1.74955	1.11012	NaN	NaN	NaN	15.7102	7.69315	4.49549	5.83045	5.04881	NaN	NaN	60.1035	9.43934	5.29872
	1.78279	1.09664	0.833922	4.2643	2.47235	1.84642	1.09253	0.838835	3.67664	6.64842	2.07009	5.40516	1.00775	10.1863	7.38953	13.3129	6.89742	3.75369	2.63374	1.62015	1.23765	5.52932	3.79911	2.98308	2.23913	1.45293	NaN	NaN	82.215	NaN	NaN	17.9212	10.1174	7.79694	NaN	NaN	NaN	19.7167	14.9294
	2.37108	1.80483	0.905686	8.64934	5.6092	3.59624	2.7498	2.79484	13.8409	6.87991	4.28533	4.28633	3.10633	4.71509	11.727	13.2406	8.01915	5.44237	4.23596	2.40737	8.01067	15.8146	12.4852	4.54347	4.90588	3.34632	NaN	18.9443	NaN	NaN	NaN	NaN	NaN	8.82948	NaN	17.673	NaN	13.2387	9.79914
	0.87514	0.61739	0.478472	8.87974	5.69953	4.13981	2.29627	1.58782	56.2668	8.80714	4.48135	3.57413	2.40314	19.778	18.071	16.1243	10.4293	6.45652	5.55386	2.73888	2.63879	82.1367	12.9225	5.48294	7.39497	3.54751	NaN	NaN	NaN	NaN	NaN	NaN	NaN	NaN	NaN	NaN	NaN	9.09135	6.79419
	7.99311	5.25233	2.03355	5.89694	3.05165	2.4536	3.14018	2.70248	5.67223	3.91422	2.53196	2.55267	2.12089	13.9522	8.83373	4.54122	26.4422	6.73199	3.92426	9.98871	10.5205	11.7499	6.70835	4.62059	4.81316	9.63815	14.7929	18.2098	NaN	NaN	NaN	NaN	15.8805	16.8368	NaN	NaN	NaN	16.9483	14.1053
	8.12325	6.12343	5.50029	1.27288	0.808909	0.650719	0.45024	0.335718	1.54548	1.04605	0.736748	0.550364	0.294086	11.5717	6.57853	6.82835	NaN	15.8889	8.51673	8.02928	7.04637	NaN	NaN	54.0041	17.8062	6.17448	NaN	NaN	NaN	NaN	NaN	NaN	NaN	NaN	NaN	NaN	NaN	NaN	NaN
	6.94413	4.23924	3.167	1.39998	0.816613	0.564059	0.446311	0.299361	1.90207	1.13246	0.736217	0.517755	0.780594	18.8616	11.8875	10.0538	88.0062	10.8647	6.06223	5.26053	3.75061	12.6246	7.80939	4.92171	3.32567	4.7504	NaN	NaN	NaN	NaN	NaN	NaN	NaN	NaN	NaN	NaN	NaN	6.98309	23.7972
	6.47887	2.86328	2.37562	1.6748	0.961645	0.724157	0.517755	0.302612	1.82585	1.08552	0.956544	0.588839	0.347742	9.22281	6.93899	4.23175	NaN	9.50467	7.47186	4.37341	2.42309	12.8666	8.41111	6.01011	4.60492	3.17891	NaN	NaN	NaN	NaN	NaN	NaN	6.97814	4.4927	NaN	NaN	14.6848	8.1211	5.1616
	3.82264	2.55956	1.88263	3.62666	1.58733	0.650118	2.14813	0.818527	10.0068	2.94982	1.89579	1.6593	0.731952	7.2675	6.23086	4.41969	7.1327	11.2737	8.04708	4.20552	2.21125	12.9023	44.883	15.17	2.30486	3.77859	NaN	NaN	NaN	13.365	8.17289	NaN	4.22577	2.87235	NaN	15.3789	7.57823	4.69586	2.7386
	13.6164	5.61883	6.29429	1.82778	1.05053	0.65102	0.57164	0.370094	3.26884	1.52341	2.6286	0.836966	0.472712	13.7935	5.24986	6.51427	21.3844	7.65963	4.30075	3.51881	3.03848	18.896	8.28795	15.2066	5.35818	3.15126	NaN	7.85236	NaN	NaN	NaN	NaN	NaN	NaN	NaN	NaN	8.32468	NaN	NaN
	10.4993	5.29606	4.22025	2.1679	1.54864	0.969144	0.829451	0.537776	3.55666	2.45192	1.22285	0.891093	0.6318	14.4513	10.1135	7.82466	7.91683	5.42314	3.75405	5.29557	3.63744	9.09014	14.7221	3.99523	2.61284	2.01023	NaN	NaN	NaN	NaN	NaN	NaN	6.9245	4.56471	NaN	80.0144	NaN	NaN	NaN
	14.2503	7.49538	3.8417	2.0906	3.0956	1.30896	0.877596	0.552847	2.8978	2.7333	1.88938	1.68748	1.41927	63.2219	13.0188	5.4343	35.8492	2.59835	1.5256	1.15758	8.52175	7.59016	4.64848	2.75563	1.90711	1.75368	NaN	NaN	NaN	NaN	NaN	NaN	10.0017	NaN	NaN	NaN	NaN	NaN	9.59905
	3.97335	4.31221	2.82854	1.41927	6.89131	0.743095	1.16315	0.808909	1.91704	1.10571	2.46212	2.03018	1.7234	7.17061	6.22293	4.18208	5.84362	17.3192	4.41823	2.5994	2.97809	NaN	21.4711	2.71844	1.87231	2.02178	NaN	NaN	NaN	NaN	5.00292	NaN	3.23446	2.65557	NaN	NaN	8.37262	5.2852	3.65029
	6.45643	2.99898	2.62875	1.8632	1.27149	1.02163	1.08173	0.868406	2.32027	2.65122	3.87201	2.14658	0.492578	24.0697	15.3076	9.2272	16.0843	8.17945	7.00351	2.93752	1.46634	NaN	4.20337	32.859	2.16392	7.20146	NaN	NaN	7.35237	NaN	NaN	4.10842	3.52098	3.09541	NaN	NaN	NaN	8.43603	NaN
	5.84955	2.47781	1.69165	4.1665	2.92476	3.14299	2.09247	2.49395	6.48806	6.3776	2.52251	1.71885	1.71749	11.3666	6.2141	4.25933	6.95212	8.21317	10.3232	3.20516	5.30323	13.72	7.64416	4.83906	3.97902	3.08102	NaN	NaN	NaN	45.9549	NaN	NaN	NaN	5.33028	NaN	83.8163	NaN	NaN	NaN
	9.35328	4.04298	3.06637	1.29935	0.732219	0.654318	0.454995	0.564059	2.34026	1.16852	0.745198	0.67782	0.453272	15.481	6.39519	4.13754	13.1916	8.87443	6.56994	5.36272	10.266	14.0181	14.8412	9.13902	8.20514	5.77482	NaN	NaN	NaN	NaN	NaN	NaN	NaN	8.56254	NaN	NaN	NaN	13.0381	NaN
	13.2886	6.49878	4.47676	5.03902	2.66278	3.6912	2.89861	1.15978	3.63243	2.47291	1.9991	1.21788	1.02965	15.0654	6.29657	5.02726	17.5837	6.94933	7.49758	5.37604	2.74331	13.3614	7.77122	6.79044	4.16946	3.29467	13.136	NaN	NaN	NaN	NaN	15.6495	3.7875	NaN	NaN	NaN	NaN	NaN	NaN
	4.80844	9.63764	7.85035	12.2241	6.20697	3.62299	2.08281	2.00808	19.8344	3.21376	3.76723	2.97789	1.75111	7.71859	13.251	10.016	24.0365	11.101	8.85353	4.42178	3.29842	73.8591	9.42298	6.68897	4.52567	3.49289	NaN	NaN	NaN	NaN	NaN	NaN	NaN	3.89652	NaN	NaN	8.90903	6.25307	3.81511
	12.7085	7.37299	5.12128	18.6862	4.66027	3.6361	2.55075	2.31325	8.98489	4.10126	3.96674	3.19886	2.26564	13.5695	9.99009	6.39378	14.0076	20.9482	9.15094	5.80384	3.90866	44.1519	10.035	10.0167	5.58539	5.40044	NaN	NaN	NaN	NaN	NaN	14.2251	7.36993	5.35277	NaN	NaN	NaN	20.3919	10.4788
	6.89722	3.28277	3.12312	4.79747	4.66674	3.07625	1.44848	1.14603	5.22303	3.25618	2.56056	2.24672	1.36071	16.3221	6.57238	5.59293	14.3334	10.8249	10.8329	6.3096	2.68146	10.982	8.78653	7.9085	4.53514	3.20742	NaN	NaN	NaN	NaN	NaN	NaN	NaN	3.14049	16.963	10.6337	6.93514	4.42031	3.25384
	8.22579	3.46051	1.93209	6.19195	3.70264	2.3481	2.40493	1.65824	11.9034	6.63679	5.22484	3.27495	1.78213	14.7556	13.2093	9.00922	9.74857	4.83813	3.14012	2.97032	1.96931	12.3842	8.61744	11.2972	3.38258	2.18113	NaN	NaN	NaN	NaN	NaN	NaN	NaN	NaN	NaN	NaN	21.7003	NaN	NaN
	3.1433	1.41527	2.2469	5.28528	4.48188	2.9457	1.91857	1.42313	16.4978	6.35425	2.88249	2.66565	1.42601	11.2735	7.52637	7.57735	10.7061	6.58017	6.376	4.3857	3.01896	28.4843	11.9211	5.51612	3.63227	2.75698	11.6416	NaN	8.85885	NaN	14.033	NaN	NaN	NaN	NaN	NaN	NaN	NaN	NaN
	3.99944	2.69697	1.60669	8.45659	6.32794	5.10929	4.3993	3.60196	6.47208	3.97552	4.77003	6.84794	1.37116	9.06386	4.65959	3.80102	14.0233	7.73165	6.89947	6.08048	5.25755	NaN	NaN	NaN	36.9263	NaN	NaN	NaN	NaN	NaN	NaN	NaN	NaN	33.9404	NaN	NaN	NaN	NaN	NaN
	6.27698	4.44761	3.97311	9.51839	4.89493	4.403	2.75463	2.79547	6.2408	3.35905	3.172	2.5443	2.99885	8.85379	4.75967	4.46975	11.1755	13.4822	11.5178	8.95866	11.6292	22.943	11.5438	11.7816	10.0113	10.0532	NaN	NaN	NaN	NaN	NaN	16.3304	NaN	NaN	NaN	NaN	NaN	NaN	NaN
	25.0559	5.54599	3.38067	6.72018	3.87298	2.15677	1.76658	1.6673	9.24522	4.56918	3.99895	2.42511	1.68168	30.2714	7.61883	3.49989	15.5809	8.19185	5.03937	4.16104	3.72484	13.3265	6.03631	5.84697	4.05057	3.31901	NaN	8.49373	NaN	NaN	NaN	NaN	NaN	11.4051	NaN	NaN	NaN	NaN	NaN
	15.7901	5.49854	5.21342	4.83343	3.33965	2.14119	1.6869	1.09629	4.92426	3.51107	2.74566	1.87325	1.40249	22.2954	5.03489	5.60382	14.8987	6.93658	4.74144	6.08905	3.26501	NaN	12.9205	15.8705	8.99359	5.05191	18.7538	NaN	NaN	NaN	12.0436	8.7001	NaN	5.46164	NaN	NaN	24.9346	NaN	NaN
	9.51851	3.06867	2.32642	4.17837	2.24394	1.55746	1.26408	0.88049	3.81393	2.43895	1.93502	1.40639	0.839068	12.4855	5.14963	4.3501	10.7053	6.39277	3.81618	4.0056	2.7574	10.3948	9.50067	7.035	3.83369	2.92944	NaN	5.54256	4.05372	NaN	NaN	NaN	7.00171	3.89073	NaN	NaN	NaN	6.00355	NaN
	36.6091	5.60182	4.45712	10.8646	7.21034	4.27388	2.61374	1.95044	7.44376	5.09954	3.96378	2.70168	1.95094	40.293	5.74924	4.55445	20.8305	14.1574	8.03055	6.09613	3.43348	15.629	7.48149	8.5751	5.32042	3.12048	35.0993	NaN	NaN	NaN	NaN	NaN	NaN	NaN	NaN	NaN	NaN	9.08768	5.0604
	5.90618	3.42085	2.68817	12.8521	7.00734	3.71309	3.20192	2.35609	13.5898	8.17361	5.29576	3.61563	2.68154	6.05087	5.00343	3.00889	17.7753	6.79971	5.94511	3.77092	2.6691	18.7146	9.748	6.46135	5.34364	3.25016	NaN	NaN	NaN	NaN	NaN	NaN	NaN	NaN	NaN	NaN	NaN	NaN	NaN
	9.8589	4.64465	2.68548	6.6115	4.21993	3.0718	1.95054	1.4004	6.32416	3.20723	2.04641	3.33783	2.41589	13.3478	5.38103	3.25931	13.2294	7.44861	5.56996	3.35205	2.92242	11.7515	5.666	3.65613	6.72473	4.36875	NaN	NaN	NaN	NaN	NaN	NaN	NaN	NaN	NaN	NaN	NaN	15.6222	7.74884
	10.2345	2.34802	1.90957	13.118	6.10384	5.28917	1.93896	1.60681	5.70805	4.68358	3.287	2.61179	2.02313	26.1885	6.63566	4.8874	21.0611	8.3575	6.37658	3.26669	2.53466	8.98796	5.96148	4.7836	3.6292	2.30308	NaN	NaN	NaN	NaN	NaN	9.08476	NaN	4.45483	NaN	NaN	NaN	NaN	NaN
	1.93906	3.79891	2.81125	14.1462	8.69922	7.01814	3.48914	3.29616	17.4387	62.9407	9.26771	5.13557	2.52267	9.96535	7.02409	3.77076	27.8376	16.4324	13.7737	6.64851	5.43952	22.5588	78.5991	13.6865	10.0646	3.78874	NaN	7.27802	5.0597	NaN	NaN	NaN	NaN	NaN	NaN	NaN	NaN	NaN	NaN
	4.21905	2.75371	3.26045	14.9292	8.48036	2.8349	2.67511	1.80472	4.83315	3.85519	4.0452	3.56645	3.00772	8.34765	5.37556	4.48869	16.8649	18.5788	9.03009	7.8806	6.70215	10.413	9.6997	10.6676	9.47969	10.9028	NaN	NaN	NaN	NaN	NaN	NaN	NaN	NaN	NaN	NaN	NaN	NaN	NaN
	6.24262	3.66148	3.88434	3.52936	2.84414	1.58029	1.25226	0.699975	3.41661	3.20467	2.49434	1.32397	0.900269	6.93421	3.7528	4.04835	12.2919	6.57501	4.4565	2.40607	1.86204	10.3004	5.13534	4.71306	3.10728	2.23581	NaN	NaN	NaN	NaN	NaN	NaN	5.21733	4.02968	7.59861	9.09667	8.60261	5.42838	4.57607
	14.1298	4.19045	6.5272	3.32243	1.84536	1.63039	1.13832	0.770248	4.61129	2.3743	1.78389	1.13608	0.887132	19.679	6.1428	9.59985	8.27737	6.00221	4.52255	3.47085	1.61689	12.0229	6.80262	5.07806	3.17823	2.53513	NaN	NaN	NaN	NaN	NaN	NaN	NaN	NaN	NaN	NaN	NaN	NaN	NaN
	6.94034	7.91073	3.13225	9.56649	7.56343	5.62796	3.09851	3.33601	20.0449	7.18193	6.05939	4.65552	2.11609	12.031	11.1964	7.15437	11.2334	8.47257	6.83701	3.85346	3.98295	19.536	7.07022	7.34892	5.27678	1.93401	NaN	17.7204	5.33157	NaN	NaN	NaN	NaN	NaN	NaN	NaN	NaN	NaN	2.74495
	14.4575	10.1701	6.26137	7.75765	4.71243	2.95896	2.18185	1.63781	10.0212	5.83818	3.3954	2.59156	1.99223	18.7414	11.211	6.27117	7.90736	4.70078	3.74857	3.49961	1.71771	10.422	6.07693	4.62105	2.73402	2.58543	NaN	NaN	NaN	NaN	NaN	NaN	3.82008	NaN	NaN	NaN	NaN	NaN	4.15124
	5.86384	4.18624	2.77862	60.9343	9.05849	6.00998	4.40402	3.37185	16.4278	10.5714	6.6444	4.26195	2.21647	8.62901	6.88319	4.29158	64.109	14.8406	9.01803	6.05667	4.53324	19.3943	18.5315	12.7365	6.51623	3.07173	NaN	NaN	NaN	NaN	NaN	NaN	NaN	NaN	21.1734	NaN	NaN	5.67299	3.52281
	5.26987	3.26974	2.36546	10.4532	5.64632	4.28437	2.71419	2.39735	6.83429	8.07881	4.02472	3.58556	2.23983	6.88222	3.70364	2.82646	19.9676	9.97048	7.47131	4.97709	4.56583	9.02384	9.2704	7.25507	5.29698	4.17415	NaN	NaN	NaN	NaN	NaN	NaN	NaN	NaN	NaN	20.6648	NaN	NaN	NaN
	7.94703	5.0478	2.95261	8.44201	4.74268	4.17185	2.17277	2.1267	11.7058	6.8336	5.57317	3.42811	1.65434	6.10422	6.06918	3.17903	6.78278	5.14559	3.8711	2.26615	1.95945	12.754	8.20112	4.92322	3.57955	1.621	NaN	NaN	NaN	NaN	NaN	NaN	NaN	NaN	NaN	NaN	NaN	NaN	NaN
	6.80956	3.93875	2.22713	7.32451	8.30511	5.71933	3.11722	2.13652	8.77013	4.95599	4.35559	2.57557	2.24829	11.537	7.07698	4.8282	9.86117	7.82764	5.76113	3.12656	1.93047	8.1276	5.98609	4.74995	2.62152	2.42447	NaN	NaN	NaN	14.9567	NaN	NaN	NaN	NaN	NaN	NaN	NaN	NaN	NaN
	2.63864	1.4646	1.42038	9.33416	4.29792	3.15579	2.38934	1.67386	5.69554	4.37524	2.38253	2.42301	1.5475	12.0358	7.4302	5.88986	21.7505	5.76806	3.63916	5.46576	2.9186	17.3388	8.34911	6.47542	7.90291	4.28939	17.7015	NaN	NaN	NaN	9.62516	5.49505	NaN	3.5878	NaN	NaN	NaN	NaN	NaN
	1.77443	3.52553	4.06953	8.52039	5.98353	4.61923	4.47194	3.34884	5.92946	4.92804	3.94243	3.40904	1.75413	7.59871	11.7153	17.0405	19.1676	15.4268	11.5922	12.2091	9.12242	9.37337	6.87829	5.7756	5.30349	2.45415	NaN	10.6318	11.0381	NaN	NaN	NaN	NaN	NaN	NaN	7.90855	NaN	NaN	2.91826
	3.09048	2.47069	2.02507	3.07441	1.78004	1.32249	0.947294	0.613893	3.63556	2.10942	1.58758	1.15674	0.660272	6.67585	4.76752	3.5902	10.0511	9.22002	6.88641	7.09705	2.80016	18.6138	12.3859	6.43553	6.9326	3.99831	NaN	NaN	NaN	NaN	NaN	NaN	5.96075	NaN	NaN	NaN	NaN	NaN	NaN
	6.03637	3.35602	2.83435	3.91442	1.73291	1.51981	1.1863	0.92704	3.59074	3.42119	1.88876	1.1264	0.949769	10.4842	5.93766	5.86404	10.6527	6.38562	3.82705	3.38501	1.63793	12.5176	6.73455	5.94907	3.4647	1.96722	NaN	NaN	NaN	NaN	7.12023	NaN	NaN	NaN	14.3658	NaN	7.48435	NaN	NaN
	11.0321	3.68669	3.8499	8.32655	5.46791	4.13038	2.71397	1.93492	7.68975	4.76123	3.23392	2.35102	1.95114	17.4803	6.34709	8.60766	9.82309	6.73584	4.84286	2.64486	2.20469	8.84387	5.28175	3.717	3.01487	2.20877	NaN	6.2742	NaN	10.5871	NaN	NaN	NaN	NaN	NaN	NaN	NaN	NaN	NaN
	6.04572	3.88857	3.18752	7.45188	4.61779	3.1704	3.44424	1.8994	8.27624	4.31402	4.00663	2.16736	1.37998	6.66753	6.72155	4.36399	9.39243	8.92738	4.30984	3.20876	2.89503	10.5735	6.56599	4.49954	3.15815	2.85204	13.043	13.5914	8.84529	NaN	9.41246	NaN	NaN	3.29669	NaN	NaN	NaN	NaN	3.48195
	11.2109	6.52814	4.39414	7.90341	4.71638	5.11519	2.56712	2.05785	8.67349	6.89122	7.47297	4.33897	4.53026	14.5807	9.29557	6.73799	10.9005	6.01471	4.48581	2.93465	2.63671	10.8957	7.24836	9.15837	5.24251	4.98287	NaN	NaN	NaN	NaN	NaN	NaN	NaN	NaN	NaN	NaN	NaN	NaN	NaN
	4.75193	4.82588	3.02847	5.26492	3.75494	2.79463	1.74552	1.26114	7.36418	4.54299	2.85533	2.22158	1.46914	7.57779	9.12658	5.51896	16.9933	13.3172	6.2457	4.49257	2.27426	18.0731	10.1553	6.06792	3.75405	3.12431	NaN	NaN	NaN	NaN	11.4642	9.23899	4.30948	3.25744	NaN	10.9787	7.91167	5.99973	3.70634
	5.58984	3.82408	2.053	13.0893	6.7655	5.01528	3.41449	2.24916	10.9359	5.06043	5.37629	3.4312	2.17709	11.6855	6.29142	3.33225	24.3229	9.11669	7.73226	4.27338	2.93492	15.876	6.36483	6.62019	3.81264	3.32731	NaN	NaN	NaN	NaN	NaN	NaN	NaN	NaN	NaN	NaN	NaN	NaN	NaN
	6.76605	3.68504	2.87644	11.4053	4.97122	3.22215	2.19142	1.69708	20.3236	4.4927	4.61592	2.86553	2.04765	6.98312	4.61537	4.86095	12.4617	4.94859	3.09731	1.903	1.48635	45.4312	5.04652	4.00375	5.2245	2.24027	NaN	7.08682	5.37819	NaN	NaN	NaN	NaN	NaN	47.0058	NaN	NaN	7.96326	NaN
	3.39044	1.96662	1.38889	7.79231	3.63637	2.68219	1.54218	1.22908	6.56668	4.47409	3.19525	1.96394	1.26764	8.54551	5.19535	3.93487	7.21178	4.70819	3.23307	2.39097	1.8032	7.70306	7.31287	3.36656	2.30707	2.12928	NaN	5.02937	5.47787	NaN	7.05738	NaN	3.93064	2.69246	NaN	11.0025	5.28394	3.92825	3.2713
	2.97789	1.98258	1.73393	6.04501	4.04448	3.40548	2.24672	1.51155	8.1959	5.75337	4.30216	2.28713	1.76148	9.56106	12.1477	8.79768	9.12105	6.06142	5.02948	3.13232	2.42769	20.1469	9.83137	6.39056	3.90475	2.30257	NaN	NaN	NaN	NaN	NaN	NaN	NaN	NaN	NaN	NaN	NaN	NaN	NaN
	2.93018	3.94774	2.60632	3.85549	1.85572	1.83611	0.975985	0.73462	7.68789	2.43405	1.5523	1.02048	1.04792	12.2439	19.0736	11.8845	10.925	8.02324	5.04958	3.31074	1.98968	26.875	8.44673	4.46225	3.26207	2.81925	NaN	22.1015	10.911	NaN	NaN	8.4895	NaN	NaN	NaN	NaN	NaN	NaN	4.6944
	4.60721	3.07192	1.63123	2.81564	4.05946	1.44632	1.44157	1.56173	2.36397	3.28879	1.14995	2.44392	0.972168	8.62694	5.45054	3.30464	18.4945	29.0797	10.5192	2.15631	1.79842	26.2655	14.1231	7.93039	10.6884	1.82403	86.7573	13.5227	7.21719	16.8258	25.0194	10.6424	5.12055	3.70945	27.5666	12.3582	8.56516	11.1339	4.93761
	8.38188	4.05628	3.61205	7.08186	2.58808	2.04765	1.18051	0.952649	4.78999	3.66709	2.09844	1.71532	0.771517	19.2306	10.4482	10.1409	19.2548	4.4737	4.89821	2.74816	1.90536	13.5785	6.80043	4.27677	3.36883	2.65144	NaN	NaN	NaN	NaN	7.42209	NaN	3.60809	NaN	15.2527	NaN	3.93821	NaN	2.17915
	14.0144	9.60122	9.39944	14.281	6.79373	4.95587	2.72031	1.94068	7.2013	5.44525	4.474	3.11621	1.609	21.9731	20.3314	14.31	21.8384	8.32143	6.36975	3.73098	2.46918	8.03258	7.14611	6.19692	3.74904	2.82279	NaN	NaN	NaN	NaN	NaN	NaN	NaN	NaN	NaN	NaN	NaN	NaN	NaN
	8.93776	4.66522	3.2939	16.3565	4.62207	3.58004	2.16826	1.6646	13.8226	9.00636	5.97245	3.54448	1.78608	12.9761	9.07721	4.4212	29.4204	6.59529	5.71134	3.4224	1.9261	29.3613	16.9863	10.8217	6.18285	3.09396	20.0061	11.9754	NaN	NaN	9.35253	NaN	NaN	2.93505	NaN	NaN	NaN	NaN	NaN
	9.8066	6.35224	4.34862	23.4606	6.31329	3.02627	4.98629	1.54459	78.2685	3.98757	8.48964	4.72377	4.0598	11.3679	6.1353	3.52209	21.9041	7.41214	4.96712	8.40417	2.50843	72.6753	6.90768	19.7289	9.9076	7.74101	NaN	NaN	NaN	NaN	11.0221	5.77645	NaN	2.54237	NaN	7.26636	NaN	NaN	NaN
	10.5702	4.32975	3.55082	5.89112	3.57456	3.37191	2.21214	1.54307	10.1353	4.99646	3.48436	2.56758	1.51955	17.6067	5.77031	4.44761	9.405	5.85555	8.68392	4.09606	2.73029	86.0945	26.7872	8.15175	6.78631	3.82428	NaN	7.42962	4.33056	22.8978	13.2811	31.9079	9.1339	5.99361	89.2359	32.1779	17.061	19.0598	7.27945
	3.76119	3.30885	2.09555	9.92987	3.81398	3.28474	2.60639	1.60498	9.20127	4.30784	3.41868	2.3496	1.59667	9.13607	5.96467	3.62639	11.2346	4.96238	4.2304	3.30346	1.83494	9.14839	6.96596	4.57967	2.79197	2.39081	NaN	NaN	NaN	19.2369	6.87729	5.65912	3.84807	2.40957	13.2776	9.7584	5.46042	3.87818	2.72225
	7.56805	4.47794	2.49002	8.55104	3.16335	2.74467	1.76236	1.26161	7.18477	5.06674	3.22762	2.31494	1.59274	13.5501	7.62529	4.18282	12.0234	5.26407	3.56063	2.89631	1.65434	9.57733	5.61224	4.20049	2.74003	2.45032	NaN	10.5364	6.34384	NaN	NaN	NaN	NaN	NaN	NaN	NaN	NaN	NaN	5.17846
	4.19185	2.24315	1.2367	9.00086	3.46419	2.53003	2.13166	1.61168	7.60465	4.54204	3.00205	2.64419	1.31686	9.04674	6.14341	3.90104	8.20959	3.87176	2.61771	4.18245	1.81876	7.74843	4.96025	3.22373	2.37075	1.86435	NaN	NaN	5.83059	NaN	NaN	NaN	6.10625	NaN	NaN	NaN	NaN	NaN	NaN
	2.42398	1.99929	1.10021	5.59517	2.82722	2.05681	2.01887	1.30206	7.37081	3.23041	2.3643	1.60144	1.43067	9.05621	8.16195	4.67408	6.21325	4.189	3.16743	1.89971	1.43409	6.89569	3.482	2.74552	1.82424	1.42203	10.6999	10.162	6.72298	NaN	7.10012	6.23631	NaN	NaN	NaN	6.49791	5.05823	4.03221	NaN
	6.61974	2.57283	1.78597	2.14192	1.35046	0.82377	0.551074	0.686711	1.96204	1.66648	0.972571	0.706098	0.546081	70.9665	54.1997	9.29769	11.5615	8.6004	4.53268	3.6146	5.52953	13.9141	8.59178	7.69728	5.42058	3.61563	NaN	49.2397	38.4454	NaN	NaN	NaN	NaN	4.09017	NaN	NaN	NaN	NaN	NaN
	4.24755	2.71159	1.85351	3.5642	1.96672	1.84239	1.27932	0.819244	3.98924	3.26399	7.14855	3.12888	1.41762	8.98868	4.45206	3.55942	14.0005	15.0102	9.35181	7.68482	5.52712	18.258	4.62283	34.3551	5.31404	6.38586	18.9834	14.7323	10.8959	NaN	22.0199	13.792	8.16686	6.50478	NaN	24.1054	32.5162	11.7247	7.27977
	5.98687	5.40943	3.72562	5.92043	2.69566	2.03452	1.49148	0.972571	5.87937	3.16582	2.54399	2.17241	1.28222	NaN	13.097	10.2845	9.46948	5.76929	4.62974	3.44912	2.36488	11.4069	6.28347	4.56776	5.3129	3.36994	NaN	NaN	NaN	NaN	10.9432	7.11905	4.70311	3.27291	73.5654	9.64186	7.88486	6.78004	3.73046
	9.59636	6.24143	4.70374	13.2287	6.59211	3.79091	2.46323	1.87116	7.83421	5.91314	4.44519	3.49104	2.49513	13.1246	6.33082	5.3565	30.6257	11.8825	8.60028	4.6685	4.16321	19.139	12.632	8.03795	7.15412	5.34819	NaN	NaN	NaN	NaN	NaN	NaN	NaN	NaN	NaN	NaN	NaN	NaN	NaN
	5.38026	2.73588	3.2457	13.4498	9.54728	4.45962	3.06561	2.20753	28.321	6.38651	5.21188	3.80421	2.31207	6.85438	3.01532	4.00282	19.9028	13.4188	7.29218	4.89541	3.44731	48.7677	13.3825	10.4	6.89933	4.70898	NaN	NaN	16.7564	NaN	NaN	NaN	NaN	NaN	NaN	NaN	NaN	NaN	NaN
	7.75942	3.45128	2.65424	40.957	7.10752	4.16875	2.81167	3.33988	30.5841	7.53669	5.74621	3.61298	2.88514	6.47505	3.994	3.02394	53.9261	10.2632	6.54506	3.07823	5.41016	79.6996	19.4594	7.65722	7.76956	4.63096	NaN	NaN	NaN	NaN	10.0443	6.10095	3.7104	NaN	NaN	NaN	7.22743	NaN	NaN
	8.89258	4.70157	3.54519	11.4236	7.30766	4.93277	4.14038	2.00213	8.79504	5.43707	3.67743	3.26621	1.94712	9.99647	5.60179	4.35118	14.2343	5.64382	5.13729	3.39777	2.54376	10.8958	6.00394	3.86787	3.34322	2.02941	NaN	8.0551	NaN	NaN	16.8531	13.6517	9.81143	5.68362	30.175	13.9024	8.78521	NaN	5.244
	7.06933	3.38778	2.73466	5.50093	3.167	5.09678	3.99552	1.21386	11.4503	8.27861	2.92034	2.01761	3.34662	9.54335	5.78398	3.82049	9.74144	7.35773	9.41956	6.4496	2.14475	12.1975	12.2625	5.18569	3.60397	5.44493	13.2301	10.2509	5.79194	12.6208	5.52588	NaN	NaN	1.98702	NaN	NaN	5.68107	3.4423	NaN
	5.6526	4.3786	2.26788	12.6766	5.18489	3.29545	2.57587	1.78772	8.07922	5.31847	4.90277	2.68555	1.93533	10.0117	6.29684	3.49463	22.0769	9.8897	5.00065	4.28583	3.10967	12.7227	7.38706	5.24725	4.61826	2.91417	14.5877	6.78206	5.47382	27.8688	20.1773	8.04976	8.44341	5.69984	NaN	NaN	10.6774	8.37152	5.58571
	4.96005	3.18813	3.6948	5.97826	3.41805	2.66814	1.93239	1.36473	6.32998	4.04462	2.68453	2.21664	1.41333	12.3126	5.29898	10.0481	8.56995	4.69615	4.23993	2.50928	2.39277	7.52008	5.03661	3.68467	4.45144	2.49104	NaN	NaN	7.8602	NaN	10.1249	8.43499	6.1574	4.64207	17.126	11.2359	9.21938	NaN	5.76307
	5.75541	2.62495	1.78947	4.30812	3.7304	3.98531	2.23966	1.70008	4.54567	2.67518	2.3152	2.44769	1.50883	71.7733	9.04264	5.38805	11.3612	5.50431	3.57511	3.64809	2.45224	5.6281	4.70365	4.39267	3.94963	2.77396	88.2908	7.77812	5.58321	12.7596	NaN	NaN	NaN	NaN	7.04693	5.07173	4.20207	NaN	NaN
	4.59542	3.6153	2.45782	2.33263	1.3281	0.91193	0.649817	0.590498	2.88507	1.8792	0.997207	0.821153	0.490189	75.8531	25.9296	11.4919	11.4051	6.92977	5.12327	3.21954	2.68569	17.9482	9.65616	7.1385	5.22555	3.8441	NaN	27.2304	8.60585	NaN	12.6113	7.77365	NaN	NaN	NaN	NaN	NaN	6.35508	5.17218
	2.95883	2.14475	1.18861	4.15039	2.46259	5.53056	1.4694	1.88014	4.78266	7.11386	4.2792	3.81254	1.73009	18.75	7.93848	4.22749	9.01129	4.85603	9.19103	7.68319	11.1305	10.81	21.7451	8.92832	6.97564	4.06732	NaN	NaN	NaN	NaN	NaN	29.3469	18.509	14.8811	NaN	26.5335	14.0531	13.5886	6.84619
	5.70942	6.70981	5.25057	4.18961	3.52137	2.84868	2.37133	1.71578	8.26401	6.99715	4.7452	3.66837	2.53095	NaN	25.4711	17.5082	6.71811	5.83096	4.49431	5.69764	3.42514	17.6161	10.1842	10.3888	7.40322	4.7258	NaN	NaN	NaN	9.327	8.44297	6.12407	NaN	NaN	NaN	NaN	NaN	NaN	NaN
	7.50271	4.57612	4.01444	29.7672	8.39552	5.1875	3.5773	2.92924	18.8965	8.99582	6.98733	5.39165	3.74193	14.9789	7.91247	7.33267	63.72	15.8073	11.0441	6.22932	5.49241	NaN	22.6926	13.9864	9.06419	6.66459	15.4385	6.84983	5.57728	NaN	NaN	NaN	NaN	NaN	NaN	NaN	NaN	NaN	NaN
	4.40131	2.48994	1.56973	9.01868	5.35094	3.46617	2.64959	1.76946	11.169	6.99215	3.89048	2.45567	2.50616	5.45237	3.51324	2.14831	11.7577	9.18793	4.62665	3.66848	2.4583	13.0852	8.3528	4.92024	3.71726	3.59483	NaN	14.0466	8.54603	NaN	NaN	5.44071	NaN	2.58437	NaN	NaN	6.26475	5.18954	NaN
	4.87363	2.92744	2.18615	8.55545	5.64677	2.98288	1.96672	1.28573	8.89695	4.5836	2.69217	2.32675	1.48266	10.5371	5.1926	3.68089	5.73511	4.94657	3.5004	3.74654	2.57261	7.71867	4.70877	4.56737	2.2885	1.62811	83.7017	21.3219	13.6984	NaN	NaN	NaN	6.00626	4.3321	NaN	NaN	21.3096	NaN	NaN
	4.47085	3.32867	2.40916	7.9012	2.43293	2.50921	2.05852	1.36501	7.58618	4.49061	3.58162	2.0963	1.32943	6.89005	4.07602	3.26621	12.9102	3.87105	2.54368	1.73043	1.59495	7.61613	7.18575	5.91165	2.02042	1.89269	11.0081	7.82152	6.27795	NaN	6.33364	5.04399	3.11847	2.47045	13.0611	NaN	NaN	4.71493	2.9536
	7.4858	5.52315	3.94665	6.7903	4.1048	2.63336	2.18472	1.45871	7.66749	4.44937	3.04408	2.72491	1.41444	24.1921	14.167	10.6119	9.71118	5.97435	5.169	3.14759	2.15559	10.8221	5.18285	4.73929	2.78544	1.77465	NaN	NaN	NaN	NaN	13.2827	10.483	7.29544	5.77587	NaN	18.0369	10.1595	7.5673	4.14222
	4.44237	2.87521	1.68609	6.13571	4.2044	2.5799	1.96074	1.30911	9.02866	4.24118	3.59423	2.45599	1.4958	8.04037	5.57721	4.03973	10.6406	4.91534	3.81983	2.51637	1.47419	12.6533	3.92865	3.96358	2.40599	1.79275	8.95658	8.61671	5.08523	12.5269	8.11191	6.03215	4.15567	2.4496	NaN	8.073	6.24538	5.23637	3.43
	1.96553	1.43926	1.00483	5.743	3.46323	2.39318	1.74484	1.31908	7.84325	3.87065	2.57906	2.24577	1.35075	9.86705	6.5765	6.78255	8.62639	7.02753	4.12151	3.31971	1.86834	13.9996	6.30997	4.33775	3.38923	2.09882	NaN	NaN	9.11281	NaN	15.5156	9.4304	10.5388	6.51996	NaN	20.704	12.8831	7.28333	5.28643
	5.69705	3.47942	2.49049	4.39547	2.55351	1.73968	1.03892	0.68927	7.02811	1.8327	1.26067	0.971363	0.71409	11.7274	4.89917	4.23577	25.8525	11.1019	4.79244	3.58053	2.58566	84.9327	11.101	6.84994	5.75193	2.9581	NaN	NaN	NaN	NaN	37.3293	10.4303	8.17412	8.4687	NaN	NaN	11.9837	14.7876	7.02141
	10.8199	5.39783	4.00736	3.34457	1.92773	1.32677	0.764639	0.724428	4.49139	2.83497	1.70858	1.19518	0.814213	11.941	4.96803	5.27633	20.9172	19.581	9.65024	8.38476	4.83306	NaN	14.3774	8.10227	6.78165	4.05854	NaN	NaN	NaN	NaN	NaN	NaN	12.0584	NaN	NaN	NaN	NaN	NaN	NaN
	11.2055	5.74467	4.04433	6.21363	3.05998	2.20629	1.59826	0.972772	12.2297	5.42737	3.92501	1.83824	1.21273	NaN	8.83731	4.73181	81.8893	9.84894	7.22034	4.7736	2.41597	NaN	79.0843	41.591	5.44809	3.85402	NaN	NaN	NaN	NaN	17.3021	10.5908	6.34681	3.6697	NaN	NaN	NaN	7.20201	3.86133
	3.80292	2.61337	1.80634	9.61172	7.45664	5.61276	4.62317	3.22574	14.8201	13.1967	9.66859	5.86234	3.97178	6.66109	2.58528	1.94873	NaN	13.8901	11.2464	8.81889	5.94781	NaN	28.1444	19.9553	10.1387	7.41047	NaN	7.65222	7.13438	NaN	NaN	NaN	NaN	NaN	NaN	NaN	NaN	NaN	NaN
	2.79274	1.56798	1.52444	9.75343	5.17279	2.62465	2.53227	1.1217	7.52564	5.77862	3.80256	2.35426	1.44021	3.78201	1.90619	1.95314	12.2257	5.44687	3.35876	3.07981	1.49384	10.4551	7.50383	4.64347	2.83545	1.82156	11.1056	5.81878	5.42614	NaN	NaN	6.67362	NaN	2.62883	NaN	NaN	NaN	6.27289	3.97459
	5.89009	4.62601	3.7093	4.33201	2.86252	1.77012	1.59446	0.905686	6.46599	4.60168	2.94623	1.79013	1.17353	6.47932	3.12368	2.41151	7.30568	4.39334	2.93024	2.19651	1.42368	6.70753	6.69518	4.10832	2.30146	1.51724	21.9244	14.8478	17.4061	14.987	6.64254	4.95464	3.96378	3.00759	NaN	14.0315	8.51488	6.1903	4.30575
	14.9344	6.13402	5.33664	5.07119	4.24367	2.27907	1.55053	1.41955	7.68799	4.60743	3.18758	2.19945	1.31418	17.2844	11.1675	7.52225	5.62173	3.3524	3.1725	2.17097	1.48002	7.95762	4.81577	3.37864	1.98485	1.83568	NaN	NaN	NaN	9.11458	6.69088	6.30752	4.69106	3.19292	15.4473	8.12514	6.51873	4.35069	3.12731
	6.3676	2.85184	2.4575	8.5903	7.32094	6.70332	3.70671	2.52979	19.8264	7.20751	5.06446	3.37852	2.71354	15.3903	5.49661	4.39351	12.4831	8.53447	7.14743	4.83014	3.83196	NaN	8.50752	8.24479	5.18637	4.7895	NaN	NaN	14.8077	NaN	NaN	NaN	NaN	NaN	NaN	NaN	NaN	NaN	NaN
	1.99125	1.98219	0.923869	13.2479	6.58657	4.43937	2.78839	1.86204	9.62945	7.17485	4.12972	2.10254	1.23938	9.25663	17.0792	5.67046	82.8386	13.0918	9.71816	5.25483	3.80339	19.7152	11.1402	6.46202	3.85966	1.90218	NaN	9.30612	4.79285	NaN	NaN	NaN	NaN	NaN	NaN	NaN	NaN	4.63561	2.8358
	2.63441	1.47206	1.09664	6.15485	3.08585	2.32633	1.73934	1.45468	9.76575	3.9888	2.46926	1.96692	1.32012	6.98772	4.14458	5.58251	10.7995	6.63427	3.68105	3.42423	2.10877	16.8115	6.33264	4.96657	3.00752	2.13726	NaN	NaN	12.3813	NaN	14.5969	9.67105	10.0689	6.11023	NaN	NaN	12.6379	7.90775	4.40375
	1.81607	3.35246	1.2286	8.52947	4.64144	2.65314	4.89393	0.740193	4.21389	2.39923	1.75312	1.33852	0.746248	10.9036	11.1843	4.62207	37.6885	13.8256	10.9876	9.78314	3.79122	60.3539	7.92585	14.2375	5.94439	3.17971	17.0874	24.4454	NaN	NaN	13.1884	8.53622	32.9038	5.13042	86.6137	18.1122	26.8153	13.3606	5.64833
	1.35436	1.03684	2.00135	2.42002	3.34802	2.228	1.19239	1.88876	3.7801	3.1355	2.8302	1.63434	0.955521	7.84007	4.98955	6.96047	10.3631	59.9204	10.8891	4.05864	5.14156	14.7119	12.2301	17.2631	9.13562	6.65399	NaN	NaN	4.23725	NaN	61.4996	16.2429	NaN	11.9351	NaN	19.7003	11.2235	10.1549	8.01276
	1.298	0.826142	0.714364	28.4711	6.33029	3.38605	2.39515	1.67958	7.78752	4.92943	4.17926	3.05403	2.05176	7.72822	3.65987	2.65203	20.3641	12.5102	6.98539	4.71925	3.0596	39.3488	12.9229	9.56783	5.42639	4.07271	NaN	7.79629	5.51967	NaN	81.2216	28.8646	12.2283	11.0842	NaN	NaN	NaN	13.2404	8.82425
	2.04181	3.19635	1.28008	12.7274	7.79953	5.81692	6.89921	2.76669	16.3912	10.5422	7.13369	4.79175	3.01396	4.80811	10.1396	3.51764	35.7584	17.7123	11.4269	5.99865	4.27214	73.2547	9.74647	8.31142	6.93401	4.13754	NaN	28.6188	77.5525	NaN	NaN	NaN	9.62543	NaN	NaN	NaN	NaN	NaN	NaN
	3.32525	2.92302	1.49436	6.89387	3.56013	3.24625	1.91264	1.32884	7.12078	4.84282	3.82403	3.11734	1.79842	15.8073	5.51356	5.42531	8.21974	4.50224	4.19302	2.25229	1.6606	14.2934	5.80346	4.32826	3.34667	2.01237	82.1048	NaN	8.52475	NaN	NaN	19.9701	9.0829	6.9661	78.1294	16.5899	13.3542	13.3552	8.58204
	5.54037	5.49472	4.74202	3.71573	2.39776	1.78805	1.08876	0.800642	5.14833	2.50647	2.21214	1.40806	1.02182	7.28152	8.93503	8.41473	3.54795	2.60714	1.75747	1.29604	0.853404	4.66065	3.12249	2.47804	1.58338	1.12779	NaN	NaN	NaN	10.437	5.61136	3.8558	2.23467	1.74843	NaN	5.88656	4.78974	2.59624	2.16085
	3.5237	2.45894	2.36703	3.42457	2.73294	1.38917	1.36157	0.832513	4.13531	3.36755	2.36024	1.43067	0.926407	5.56535	4.0453	3.32408	4.09237	2.67027	1.68841	1.34508	0.990908	5.4798	3.61991	2.6207	1.91101	1.33266	NaN	NaN	NaN	13.023	7.11825	6.41371	4.88166	2.87297	12.3131	7.5266	6.61156	4.14411	2.99689
	1.84462	0.856837	0.809392	15.8254	4.67278	3.32084	2.34994	1.62257	8.51521	7.93071	4.04487	3.04247	2.44136	16.0716	11.3898	2.31503	11.7168	8.32407	4.51462	2.82598	2.5416	14.721	10.4286	5.86217	3.25666	2.53358	18.1694	NaN	8.52081	77.0181	NaN	NaN	NaN	NaN	NaN	NaN	NaN	7.01845	NaN
	1.8573	0.937743	0.649214	5.355	4.5684	3.99474	2.72757	2.03663	8.0154	5.99345	2.11165	1.8572	1.54269	35.7524	11.159	6.78388	NaN	6.44841	7.54434	4.55105	3.5124	NaN	14.8915	6.01311	3.88131	3.63394	NaN	NaN	NaN	NaN	12.4044	15.7034	11.7576	10.304	NaN	NaN	8.02796	NaN	NaN
	2.00711	1.10995	1.13832	5.6723	2.53273	2.45702	1.79874	0.918984	5.69144	3.44139	4.21705	3.78512	1.04117	20.5822	6.99375	5.82679	19.622	7.96228	8.79337	13.6661	1.994	13.037	68.458	5.49059	3.51658	7.05038	41.2869	NaN	NaN	NaN	NaN	22.7427	28.9587	11.7235	NaN	70.5683	14.7237	10.1684	6.44841
	2.74809	1.70456	0.895474	9.65816	8.96819	20.7645	3.83339	2.96451	13.2945	7.86941	6.6072	4.17565	4.37958	16.1483	19.3619	9.22865	13.4494	10.9684	12.5946	4.27159	3.71563	NaN	15.4403	9.86645	5.87596	10.9193	NaN	NaN	NaN	NaN	NaN	25.9464	NaN	NaN	NaN	NaN	NaN	NaN	10.8054
	0.917706	0.747558	0.528601	5.19022	3.23513	2.11785	1.4212	0.857065	6.45558	4.18965	2.84365	2.31401	1.51762	NaN	17.415	23.8144	16.8388	33.3989	8.15406	7.12723	4.07545	13.4752	8.9694	5.51839	10.5679	5.73682	NaN	NaN	20.0202	NaN	52.3897	7.87706	8.35983	5.54694	NaN	NaN	NaN	23.2325	10.941
	3.64583	3.79493	2.37595	3.53839	1.91591	1.24992	1.23131	0.682423	4.44537	3.41312	2.23458	1.43149	0.895474	6.21785	6.73074	4.53324	9.06703	6.37892	4.29619	3.82095	1.89134	8.96155	6.05343	4.38919	2.96689	2.00867	NaN	NaN	NaN	NaN	NaN	NaN	22.3371	11.2995	NaN	NaN	19.0468	14.032	5.5174
	1.54028	2.67247	1.03665	2.52608	1.36444	1.02527	0.664996	0.498893	3.31576	1.81327	1.22157	0.77758	0.57369	NaN	3.74188	23.3006	7.10611	4.14241	3.17718	1.98997	1.80743	5.63482	4.22651	3.55666	2.77086	1.7168	NaN	NaN	NaN	9.299	5.3834	3.70301	3.35357	2.63322	12.9639	7.67718	5.48673	4.16875	3.1484
	3.86194	2.09686	1.63518	2.81112	1.82005	1.41139	1.01626	0.564753	4.71493	2.40867	1.55608	1.16718	0.73302	9.38406	3.89611	14.3183	8.91108	5.4888	2.94617	2.46625	1.38734	14.9434	6.37191	5.33601	2.87834	1.86959	14.0818	16.5712	NaN	NaN	NaN	7.51588	6.19964	3.94615	NaN	NaN	NaN	8.92315	6.52209
	1.53404	1.70548	1.00249	5.20838	3.6114	3.01928	1.93886	1.35335	5.58672	5.06125	5.4645	3.84221	1.66683	NaN	16.8173	9.49846	8.92854	5.72683	9.95353	3.93895	3.25197	13.3366	7.54114	8.24769	4.82779	2.87624	NaN	NaN	NaN	NaN	NaN	27.0081	13.1366	10.2803	NaN	NaN	NaN	NaN	NaN
	4.86571	22.1216	3.03706	8.03182	4.97953	4.4177	3.85813	1.54472	7.93113	5.99662	4.6553	4.06842	2.20744	15.17	42.9938	9.58813	10.2962	6.07364	8.58051	4.89065	4.8641	7.93951	6.35172	4.58458	8.30433	2.28533	NaN	29.6045	NaN	NaN	NaN	14.892	4.81255	3.5571	NaN	NaN	NaN	15.4708	NaN
	7.78225	20.6012	4.73259	9.90282	7.78442	4.61312	7.08834	2.11257	5.98252	4.5442	2.55313	6.65891	1.42793	9.29109	26.1556	8.23445	18.4801	8.95747	6.36165	12.5279	2.70566	9.44492	8.59379	5.29124	4.7212	2.45607	NaN	65.6732	NaN	NaN	17.2766	NaN	16.2485	NaN	NaN	NaN	NaN	6.91492	NaN
	12.9251	6.39724	2.94125	3.3366	3.0672	3.0487	1.63123	1.64913	2.88941	1.78761	1.08588	3.27722	1.14927	18.488	11.7293	6.99451	4.9272	3.79756	5.10941	3.0688	3.19806	NaN	NaN	NaN	73.6878	3.25756	NaN	NaN	NaN	NaN	NaN	NaN	NaN	NaN	NaN	NaN	NaN	NaN	NaN
	7.24292	2.33062	1.69777	7.15248	4.04404	6.60284	2.46387	0.832982	2.59963	1.60706	1.04305	0.719277	0.494956	28.7828	11.0323	7.12023	6.05757	5.83244	41.8375	2.86539	10.9542	NaN	23.0052	15.3824	10.058	7.32204	NaN	9.15178	7.30495	NaN	NaN	NaN	NaN	NaN	NaN	NaN	NaN	NaN	NaN
	4.57218	4.88972	3.84476	2.1232	1.19485	0.849728	0.592153	0.431601	3.45031	1.36745	1.01375	0.667932	0.517755	6.47348	7.26001	6.52534	8.54325	6.14574	3.27507	2.53428	1.7472	17.8004	8.57283	4.29281	2.93658	2.4767	NaN	NaN	NaN	NaN	NaN	15.9864	7.83238	7.52285	NaN	12.3994	10.1239	11.3325	7.81977
	5.42744	4.74627	3.47739	5.66452	1.36243	1.05684	1.99007	1.0124	2.30978	2.89144	3.60625	2.44737	1.33691	20.4969	16.4538	10.5428	8.91354	32.5379	4.55681	2.14612	1.15318	NaN	4.47059	4.11395	2.88738	1.43067	NaN	NaN	NaN	11.5197	NaN	9.67658	4.4239	3.24287	NaN	NaN	NaN	NaN	5.71278
	7.39767	5.78208	3.70607	3.26249	3.46797	2.79001	1.47206	1.26424	4.81235	3.89873	2.4649	2.16627	1.2871	NaN	NaN	NaN	21.8628	5.74682	4.48183	2.37743	1.96074	86.2864	4.6321	3.37446	2.15595	2.36414	NaN	NaN	NaN	NaN	NaN	NaN	NaN	8.00638	NaN	NaN	NaN	19.0996	NaN
	2.658	2.72067	2.94524	3.71367	2.47401	1.87503	1.17019	0.902006	4.00272	3.2448	2.14311	1.34305	0.980785	NaN	6.13852	6.28955	10.0245	6.15463	4.59836	3.25816	2.08431	9.84926	6.46614	5.96213	3.27088	2.63849	NaN	NaN	NaN	NaN	NaN	NaN	NaN	NaN	NaN	NaN	NaN	NaN	NaN
	2.56842	2.95645	1.77696	3.22124	2.80596	2.24881	1.33031	0.958383	8.64445	3.99773	2.96821	2.30418	1.0287	6.62948	7.36564	4.85268	17.4861	9.74675	4.79681	2.47306	1.7875	26.7976	4.81699	4.79787	3.09187	2.18265	NaN	NaN	NaN	NaN	NaN	NaN	NaN	NaN	46.9726	19.8114	NaN	8.95129	NaN
	3.44804	2.18516	2.47449	1.79308	0.847191	1.40514	0.95593	0.654318	2.45415	1.16617	2.13405	0.895256	0.857978	20.3098	10.0823	6.03325	NaN	NaN	21.7446	7.8541	7.36682	NaN	NaN	76.8518	NaN	10.568	NaN	NaN	12.7738	NaN	NaN	NaN	NaN	NaN	NaN	NaN	73.447	NaN	NaN
	8.98306	4.76941	4.00717	10.9536	4.93471	5.36659	2.72649	1.10995	2.86669	6.88655	4.55496	3.33724	2.15831	12.1587	5.53187	5.49886	49.2643	5.34053	5.35057	2.73266	1.26021	NaN	7.33176	4.85789	3.14902	2.48876	NaN	NaN	NaN	NaN	NaN	NaN	NaN	NaN	NaN	NaN	NaN	NaN	NaN
	6.30145	7.12637	7.63309	5.04811	3.80179	2.58528	2.3119	1.49253	18.3028	4.42589	4.06202	3.07332	2.43067	9.04681	7.68214	8.64366	10.5262	13.8686	8.3468	6.62966	4.41513	NaN	11.0903	7.69409	5.44403	4.92342	NaN	NaN	12.7098	12.2098	NaN	NaN	8.33604	6.87543	NaN	9.96749	9.55561	7.39327	6.95226
	7.03718	4.34582	4.03488	9.11406	5.69973	5.00245	2.70342	2.09872	39.319	10.3047	8.91167	4.34312	3.82121	14.2824	10.8256	8.9422	11.0272	9.34277	5.87423	2.96623	3.13475	NaN	NaN	12.3712	6.30565	3.74335	NaN	NaN	NaN	NaN	NaN	NaN	NaN	NaN	NaN	NaN	77.5195	9.83571	7.16311
	8.31694	6.31745	3.69655	7.68007	6.13907	4.64663	3.07415	2.30087	7.70485	4.66161	6.1947	4.14893	2.3967	42.0713	23.3002	10.4829	NaN	16.2042	13.5767	5.05544	4.27008	NaN	NaN	45.6919	28.4712	10.2113	NaN	32.5053	NaN	NaN	NaN	NaN	8.32582	5.13664	NaN	NaN	NaN	NaN	NaN
	3.69862	3.4879	2.73495	6.32583	4.0497	3.64239	1.84356	1.15944	52.0347	24.0431	15.7566	5.45833	2.56887	NaN	24.2164	8.2244	12.8236	7.18654	4.5277	2.57184	2.01519	85.8867	32.6199	14.0699	6.96599	3.66864	NaN	NaN	NaN	NaN	NaN	NaN	NaN	NaN	NaN	29.9879	12.7086	NaN	NaN
	9.40383	5.56134	3.14865	5.06322	4.51137	3.11213	1.96025	1.31522	5.17267	2.61733	2.20824	1.51258	1.30161	20.509	14.659	17.9496	25.8185	12.0342	11.46	6.92424	3.98335	NaN	15.6418	16.7422	11.7332	5.84711	NaN	NaN	NaN	28.8787	16.3187	10.769	6.7675	5.06043	NaN	27.8842	25.545	12.9863	6.88971
	8.18304	4.33933	3.11282	10.0179	7.60914	3.88822	2.41387	1.72317	5.11198	8.48503	3.55441	1.87774	1.35826	16.392	7.40128	5.92721	22.8309	14.8841	8.06964	6.48062	3.35841	13.0725	15.6898	9.37758	5.62911	3.66078	NaN	NaN	NaN	NaN	NaN	NaN	NaN	NaN	NaN	34.1538	NaN	NaN	NaN
	5.98121	4.80697	3.56249	10.6109	4.25487	4.94708	2.20762	1.50831	10.6144	9.481	12.578	4.49083	2.35817	9.92927	7.25974	5.73771	30.7256	11.4707	8.85594	5.91616	4.05512	19.3879	15.4387	17.2559	10.9992	5.11362	NaN	NaN	NaN	NaN	NaN	13.4918	NaN	NaN	NaN	NaN	15.2942	NaN	NaN
	4.75741	3.70629	2.58589	76.0027	11.5028	10.4047	9.01251	4.86462	66.6896	10.5189	7.62347	4.48541	6.77804	8.35412	9.47272	7.52347	87.2855	27.3844	22.2643	23.5098	11.3744	86.2057	NaN	NaN	NaN	6.07596	NaN	NaN	NaN	NaN	NaN	NaN	NaN	NaN	NaN	NaN	NaN	NaN	10.709
	18.069	10.158	4.92875	5.45244	7.12632	5.65849	4.20826	2.96828	14.2778	8.23933	6.91963	5.41074	4.16321	38.7399	13.2558	7.92177	NaN	11.3657	7.69659	4.17162	3.51953	16.1222	8.25497	7.01593	4.55363	4.83169	NaN	NaN	NaN	NaN	NaN	NaN	17.8676	11.7119	NaN	NaN	NaN	NaN	NaN
	4.88487	2.30588	2.10552	37.0009	6.87466	5.20835	5.43289	2.51754	12.0943	9.3837	5.05505	3.95339	3.22215	8.21078	4.97607	4.42324	60.6129	14.5354	21.1178	17.6588	7.21181	14.7207	32.5404	17.0238	18.6126	12.4465	NaN	NaN	NaN	NaN	NaN	NaN	NaN	NaN	NaN	NaN	NaN	NaN	NaN
	16.5763	9.37821	5.34254	5.78523	3.3259	1.5936	1.23606	1.08787	5.56084	2.7657	2.07585	1.35248	1.10074	29.0533	14.526	9.11508	16.4627	12.4464	6.08247	3.9626	3.04902	15.8547	14.6958	6.57569	3.9886	4.0121	NaN	NaN	NaN	NaN	85.5222	NaN	8.25336	5.0621	NaN	26.8819	NaN	NaN	NaN
	5.47951	7.05641	7.41749	5.83405	5.51306	4.54635	3.31417	2.12062	8.45889	6.61533	4.98047	2.84414	3.13444	9.22703	13.2205	12.059	6.94359	5.83573	4.57753	3.21735	2.17006	9.39994	6.55802	5.43985	3.44736	2.76909	NaN	NaN	NaN	NaN	NaN	NaN	NaN	NaN	NaN	NaN	NaN	NaN	4.41801
	3.78124	2.91383	2.36621	8.0745	20.2192	3.52159	2.69537	2.48955	19.3867	10.1884	9.09693	8.44029	5.12839	6.80562	5.63211	4.38133	15.0218	25.8017	6.93384	4.7581	4.09629	32.1187	8.81443	9.7003	9.3814	5.40088	NaN	NaN	NaN	NaN	NaN	NaN	NaN	NaN	88.8078	NaN	NaN	15.2229	8.9738
	3.24468	1.98791	1.65871	4.55759	3.8935	2.89503	1.71418	2.01567	8.93967	4.61669	3.579	2.8684	1.70525	6.87817	5.50118	4.13185	14.1424	12.0471	11.666	4.93145	11.3818	25.1454	7.51993	8.92337	6.09522	4.5624	NaN	NaN	NaN	NaN	19.8676	20.4379	NaN	40.6501	NaN	NaN	NaN	NaN	16.183
	4.94938	3.31387	1.98179	2.36505	1.65387	1.64592	1.27426	1.24929	4.41725	2.83531	2.10143	1.49972	1.02336	10.0283	4.60334	3.88065	NaN	NaN	NaN	19.7008	7.44661	NaN	NaN	NaN	NaN	NaN	14.8687	NaN	3.85473	NaN	NaN	NaN	NaN	8.64213	NaN	NaN	NaN	NaN	NaN
	10.073	4.46734	3.17176	6.31084	3.73591	3.14523	1.73201	1.10518	6.89378	5.68037	3.56123	2.64723	1.53378	9.71596	5.48205	3.02589	21.5536	11.7667	7.23205	4.63544	3.81819	13.0994	14.8529	6.16071	5.99054	5.47955	NaN	NaN	NaN	NaN	NaN	NaN	NaN	NaN	NaN	NaN	NaN	11.6369	NaN
	14.5598	4.82113	2.9692	9.50334	6.48555	3.39609	2.2867	2.20052	4.9813	4.84885	3.78501	2.81237	2.18803	21.2827	5.03587	4.15921	18.9466	10.6594	6.74349	5.60881	3.85768	13.3406	81.6277	12.5356	7.30858	5.39808	NaN	NaN	NaN	NaN	NaN	NaN	NaN	NaN	NaN	66.1941	NaN	NaN	NaN
	6.90007	6.33886	4.59222	5.08666	2.62682	2.34176	1.8124	1.16416	8.24788	3.827	2.80903	2.42051	1.83002	7.4264	8.28897	5.04014	12.7025	6.33076	4.47081	3.23948	2.28156	19.2133	6.43898	5.29006	4.03012	3.12205	NaN	NaN	NaN	NaN	NaN	NaN	NaN	NaN	NaN	NaN	NaN	NaN	NaN
	10.5601	5.15195	3.60386	7.47465	4.86289	2.47235	2.40167	2.16591	9.82419	4.60726	4.41335	2.84118	2.08863	14.585	11.0755	7.31394	11.6031	5.14799	3.88277	3.58709	2.83386	10.5816	6.13258	5.45144	3.84685	2.62032	NaN	8.99925	10.5638	NaN	NaN	NaN	NaN	NaN	NaN	NaN	7.30012	NaN	NaN
	4.65997	4.13995	3.446	13.8083	4.65543	3.69565	3.69782	3.86923	14.06	8.20088	3.21053	3.49822	2.57709	5.64903	5.18674	4.05101	36.0747	9.56772	8.55256	7.68835	9.05859	28.4642	11.7831	4.69657	6.27617	4.14539	NaN	7.69054	NaN	NaN	NaN	NaN	NaN	NaN	NaN	NaN	4.48362	NaN	NaN
	12.4226	3.0521	2.24236	12.0438	7.02272	5.00238	3.5603	3.00544	16.2326	14.44	5.51278	3.99611	3.00251	26.7094	8.07271	4.70544	27.6678	15.1119	12.7196	8.59112	8.60341	31.2075	23.3106	10.9935	7.29673	5.84221	NaN	NaN	NaN	NaN	NaN	NaN	NaN	NaN	NaN	NaN	NaN	NaN	NaN
	27.2093	23.7806	5.91778	6.59288	3.77994	2.85122	1.9334	2.0783	10.7215	20.5329	11.6665	6.41243	3.36982	28.9827	23.6023	6.88148	13.4279	8.18801	6.67955	5.36294	4.59551	NaN	82.1764	14.7688	10.7528	7.80437	NaN	NaN	NaN	NaN	NaN	NaN	NaN	NaN	NaN	NaN	NaN	NaN	NaN
	2.23502	1.31403	1.78059	8.7078	6.52035	5.38474	2.81828	2.02835	7.66967	3.83497	3.28259	2.3752	1.81121	7.50378	4.79502	9.62633	NaN	9.76471	7.96526	6.53381	3.02815	NaN	14.19	9.4082	10.0384	8.38949	84.606	NaN	5.88969	NaN	NaN	NaN	NaN	NaN	NaN	NaN	NaN	11.3716	12.9502
	4.295	5.57844	4.31375	14.6689	7.75666	5.17801	2.88188	2.84014	8.57359	5.78228	4.5693	3.50241	3.28509	5.42755	5.13965	3.2079	16.9262	9.89448	7.90626	7.64634	3.8939	18.3319	12.6377	10.2102	5.12446	3.80251	NaN	NaN	NaN	NaN	NaN	NaN	NaN	NaN	NaN	NaN	NaN	NaN	NaN
	6.15418	5.21733	2.95804	7.30312	4.25818	3.09206	2.16266	1.58016	9.31104	5.12992	4.23494	2.55282	2.3426	7.19642	5.6006	4.17279	7.91678	4.40086	3.89425	2.26581	1.93755	8.99121	6.35326	4.13626	2.9536	3.85717	NaN	NaN	NaN	NaN	NaN	NaN	NaN	NaN	NaN	NaN	NaN	NaN	4.65354
	10.6473	6.74451	5.46131	7.51188	4.82211	3.22519	3.01474	1.90516	7.89804	5.04143	3.54133	2.34894	2.03298	15.2822	5.71704	5.21549	10.3524	8.64786	6.51776	5.35716	2.87882	11.0981	8.57762	4.97102	3.86933	2.79316	NaN	NaN	NaN	10.0029	NaN	NaN	NaN	3.33143	NaN	NaN	NaN	NaN	NaN
	10.6731	5.80866	5.74	7.23766	4.50837	2.71721	1.67865	1.27855	32.3527	4.63164	2.70949	2.28062	1.45414	18.5987	5.54284	8.68025	17.4019	9.38883	7.77567	4.69765	3.64115	72.5711	10.7959	6.5858	4.90592	4.01556	NaN	8.12857	NaN	NaN	NaN	NaN	NaN	NaN	58.6197	NaN	NaN	NaN	NaN
	8.59352	4.12089	2.17322	12.1721	8.12096	5.21737	3.57111	2.46212	10.8272	10.0662	5.75238	4.46497	2.53258	16.3543	7.49305	6.7475	NaN	10.6796	6.06614	3.56227	2.34168	11.8705	8.50708	6.16478	4.59875	3.37325	NaN	10.4361	7.62051	NaN	NaN	NaN	NaN	NaN	NaN	NaN	NaN	NaN	NaN
	9.35805	6.93514	4.24533	4.2925	3.2387	2.51116	2.09639	1.19206	7.00855	4.81991	3.5755	2.13817	1.13557	14.2661	8.38754	6.05842	6.85229	5.04993	3.49469	5.22671	2.75804	15.6629	9.04088	5.28038	3.34387	3.75536	NaN	NaN	NaN	NaN	NaN	NaN	9.48174	4.17678	NaN	NaN	NaN	NaN	5.68341
	9.91006	4.61821	3.79137	5.42325	3.73381	3.2413	3.33548	1.44861	7.32764	4.71351	3.11923	2.32414	1.45629	11.4071	6.0028	5.98071	8.92819	5.03781	3.95473	9.48819	2.16943	14.1515	10.9562	7.5831	3.82193	2.53443	NaN	8.85253	11.0601	NaN	NaN	NaN	81.2342	NaN	NaN	NaN	NaN	NaN	NaN
	4.44823	4.30821	2.62144	5.20458	3.77227	5.11745	3.55975	3.32961	10.6398	6.60776	3.94159	4.16518	2.68795	5.08485	5.58658	3.25822	NaN	NaN	11.7495	4.26829	9.51548	NaN	16.2894	11.6178	11.0481	6.62445	NaN	NaN	NaN	NaN	NaN	NaN	7.26531	NaN	NaN	NaN	NaN	NaN	NaN
	3.8591	2.63262	1.54243	7.10722	6.17682	4.71464	3.38275	2.08732	10.9605	5.58855	4.65581	2.90138	2.24968	5.63962	3.57785	2.14603	14.2164	5.97484	4.55991	3.86984	2.68314	12.7578	5.54464	5.05536	4.08476	2.68759	9.32439	7.70283	5.80259	15.5706	NaN	NaN	NaN	NaN	NaN	NaN	NaN	NaN	NaN
	4.29851	2.99735	1.66765	5.06856	2.97638	5.01462	1.98564	1.45374	13.5294	4.80208	3.29378	2.00447	1.3962	12.4132	8.58453	4.74148	13.7363	9.20524	13.1575	5.81315	4.18048	56.2824	22.7922	10.0688	6.31348	5.47404	NaN	NaN	NaN	NaN	NaN	86.7756	NaN	NaN	NaN	NaN	NaN	NaN	NaN
	5.84308	1.55583	1.57259	3.35048	2.39351	1.81833	1.1762	1.08948	59.3176	2.44593	1.83504	1.29195	0.85889	9.02574	5.38329	4.31048	9.02343	5.85675	5.9248	4.1577	3.15151	40.439	6.66627	4.70028	3.30393	2.17754	51.5401	NaN	NaN	NaN	NaN	NaN	NaN	3.9832	41.4792	NaN	NaN	4.75493	2.96167
	2.22704	1.23162	0.931252	4.0326	2.32372	2.06384	1.66718	0.934608	4.9386	2.21797	1.96792	1.88741	1.01104	8.25681	4.79546	5.72064	17.3366	6.2286	4.16448	2.48396	1.8552	8.57075	4.65105	4.17153	3.91852	2.3307	NaN	NaN	11.2738	57.7884	NaN	7.78873	NaN	3.0802	10.144	5.51185	4.7236	NaN	2.17808
	6.26466	4.36484	2.24603	9.61703	4.92215	3.59581	2.11193	0.964692	9.34184	4.85736	3.80714	2.42406	1.27901	9.45045	10.4296	4.76366	9.12171	6.79633	3.84359	2.29525	1.95875	11.1658	6.59121	4.40616	2.5539	2.38154	NaN	12.7019	6.61506	NaN	NaN	NaN	NaN	3.01467	NaN	NaN	NaN	NaN	4.06746
	6.7363	3.65264	3.24106	6.5272	4.59964	3.15753	2.36149	1.56035	8.19666	4.87166	4.32278	2.14785	1.54624	7.94018	5.25393	4.51883	10.123	8.20124	5.05652	2.78804	2.0421	15.9205	8.90673	6.58523	3.53385	3.3668	NaN	NaN	NaN	NaN	NaN	NaN	NaN	NaN	NaN	NaN	NaN	NaN	NaN
	14.4807	3.977	6.93743	8.15283	8.74033	5.58427	3.98433	3.45355	15.9089	53.9413	7.49465	5.06191	3.12988	16.4486	3.70063	6.76764	17.2687	15.6636	10.0341	7.31526	7.08466	36.4717	69.8173	16.588	8.00329	6.03722	NaN	NaN	NaN	NaN	NaN	NaN	NaN	NaN	NaN	72.0979	NaN	NaN	NaN
	17.7339	10.3577	4.75761	4.75366	3.49844	3.0435	2.28816	1.15572	6.85561	6.30755	3.22446	3.49205	1.74372	32.8452	24.624	10.9514	13.381	5.92073	4.69269	4.28066	2.54361	14.463	12.4204	11.4736	10.1164	2.96927	NaN	NaN	NaN	NaN	36.5496	14.5492	11.2208	5.14049	NaN	NaN	20.7441	34.2258	7.86721
	6.6812	3.12575	2.27632	6.72094	5.50274	3.38414	2.07707	1.7617	13.9802	7.56162	5.15776	4.59129	2.65196	22.6518	6.49661	3.64878	13.571	4.96874	6.82837	3.56689	2.27581	19.0812	8.34861	6.48271	3.56519	2.28739	NaN	7.85605	5.49448	14.3249	NaN	5.97393	3.87742	2.92315	NaN	NaN	NaN	5.43996	NaN
	8.34638	6.75813	4.473	9.3039	5.52691	4.29856	3.55496	1.7328	10.2087	7.58773	3.90756	3.20186	1.76081	10.8772	6.19698	4.6452	8.18369	5.61416	4.29441	3.32019	1.50506	11.9319	7.65478	4.53242	3.32213	1.98317	18.5824	12.3225	NaN	NaN	NaN	NaN	NaN	2.80016	NaN	NaN	NaN	NaN	5.00649
	8.08017	4.49645	3.25666	6.95539	3.75765	2.56887	1.47406	1.12135	5.10396	3.11829	2.9775	2.27202	1.50766	10.2273	7.10048	8.83829	11.3	4.85519	3.29045	3.40231	2.77248	33.1187	5.26723	4.40993	4.60823	1.88263	NaN	14.1984	13.497	NaN	NaN	NaN	5.88437	4.23013	67.8169	8.49408	NaN	5.72974	NaN
	4.14302	4.30475	2.27469	7.7455	4.39111	3.46475	2.07726	1.70157	7.36487	4.40433	3.65993	2.66315	1.48806	6.19805	4.66963	4.15134	6.96148	4.64427	3.36575	2.43011	2.0422	11.6654	6.80282	4.84978	3.23071	2.36215	NaN	NaN	8.48374	NaN	NaN	NaN	NaN	NaN	NaN	NaN	NaN	NaN	3.96413
	4.33531	2.83828	3.76504	11.4037	3.05947	2.17727	1.58004	0.964083	6.84799	4.08744	4.16217	1.6755	1.25679	39.4084	4.14581	11.9601	24.7847	6.38614	5.21921	3.67173	2.08713	14.4496	9.47305	6.44339	3.68966	2.82251	77.7088	NaN	87.6335	32.7998	NaN	NaN	NaN	NaN	NaN	NaN	NaN	NaN	NaN
	2.68168	1.18118	0.9592	9.44895	13.1924	5.99947	3.16873	8.42394	7.3147	9.86896	4.19904	4.49314	2.53227	9.52132	6.45619	5.67644	26.7283	25.8661	11.0769	3.60043	12.9006	21.6526	17.8387	4.66883	5.78984	2.19196	NaN	7.31421	6.26676	NaN	NaN	NaN	5.95365	NaN	NaN	NaN	7.90721	NaN	4.48174
	3.04838	2.55872	1.57607	6.51478	2.96768	2.6085	2.64922	1.36816	81.9098	5.68031	3.36813	3.22221	2.21576	8.10557	23.4983	6.35453	8.32372	5.62253	5.1779	3.83783	1.9262	84.1226	6.331	4.40491	3.46034	2.44264	NaN	27.1126	25.6314	NaN	13.9916	10.8066	7.90217	4.40064	NaN	12.8589	14.5295	9.18346	6.29554
	10.7274	3.60299	6.74741	2.40281	1.57806	1.21338	0.821153	0.493768	3.21217	1.72522	1.08534	0.985165	0.664996	24.9276	6.94554	5.59047	11.1239	7.07948	8.13518	5.38929	3.47305	14.9843	9.24969	6.06159	6.84005	4.18006	88.8184	18.7962	24.0957	NaN	10.1007	7.62589	4.53911	3.66003	NaN	11.9955	9.45363	8.25426	3.50961
	9.73197	4.48222	2.87875	4.57676	2.58354	1.70559	1.89816	0.875587	3.34105	2.21929	1.9701	1.65753	1.11434	13.4816	5.8059	3.64513	8.84709	6.25946	5.95496	3.03963	3.3279	8.14027	6.07935	6.18738	4.88403	3.0963	NaN	7.28836	5.23428	NaN	9.4435	6.48401	NaN	2.5871	7.57717	6.10663	5.79789	4.28843	2.52119
	18.9117	12.1904	7.55546	8.98955	5.97976	3.92191	2.30333	1.87001	7.84465	4.02351	2.71282	2.28679	1.42958	21.7185	12.8625	5.6976	12.8942	7.80031	4.93515	3.53823	2.93352	13.8176	19.9068	9.16564	5.28335	3.07727	NaN	NaN	NaN	NaN	NaN	NaN	NaN	NaN	NaN	22.7441	16.6518	10.3162	8.31144
	8.12323	7.06083	4.62952	10.3746	5.19226	5.07933	1.92509	1.5557	7.71579	4.77262	3.58905	2.34184	1.60803	14.1247	9.48427	6.9045	14.9481	7.78856	4.78852	2.08854	1.62052	16.3077	7.02937	5.77835	4.50276	2.03201	NaN	NaN	NaN	NaN	NaN	NaN	3.57561	2.90272	NaN	NaN	NaN	NaN	2.28362
	8.46032	3.83854	2.73981	15.092	12.2703	8.04213	6.75482	3.40007	7.50838	15.8127	7.26839	3.9663	2.60045	12.2588	5.66759	4.44537	35.9262	32.525	25.2418	18.1862	8.89753	NaN	87.4775	16.3874	8.60031	5.43671	37.0422	9.07426	6.83595	NaN	NaN	NaN	NaN	NaN	NaN	NaN	NaN	NaN	NaN
	5.12013	8.0927	2.86245	6.93039	3.23101	2.07933	1.53748	1.04399	6.70537	5.14438	3.47333	1.739	1.23178	9.78322	10.5149	5.51459	NaN	4.91809	3.88716	4.10704	2.63099	13.9475	14.7927	10.9668	3.73014	2.44753	8.36067	NaN	5.14514	NaN	5.03731	4.92354	3.64099	2.95028	NaN	NaN	NaN	3.89712	2.49959
	6.32515	3.66517	2.2147	9.67337	8.41877	4.34533	3.45428	2.86081	55.9882	15.2985	7.44476	5.25333	2.45264	7.10382	3.97882	2.21311	12.5418	10.5666	7.87564	4.9702	3.52114	NaN	12.0341	7.33765	6.83047	3.41896	22.6476	8.07042	6.13798	NaN	NaN	NaN	NaN	NaN	NaN	NaN	NaN	NaN	NaN
	6.68302	4.57564	3.35608	11.8241	4.96096	4.37815	2.97249	2.07226	13.2082	6.78252	4.33585	3.01565	2.47037	8.64974	6.41723	5.1462	15.9415	6.3068	4.542	3.36616	2.3063	17.8912	7.98114	5.10196	3.95607	2.57299	NaN	NaN	13.464	NaN	NaN	NaN	NaN	NaN	NaN	NaN	NaN	NaN	NaN
	3.83262	2.51917	1.50922	5.70076	2.72261	2.70132	1.6458	1.17536	7.61973	4.63975	3.13619	2.30444	1.26887	7.89605	10.0759	5.94231	8.0329	4.21993	5.0057	2.21929	2.00682	54.5904	6.26654	4.5151	4.72414	2.55558	NaN	12.2678	9.05627	29.6898	9.45895	17.9587	8.45981	5.83838	59.84	NaN	NaN	19.2752	8.64352
	2.4239	1.95014	1.09235	5.78946	2.91645	2.70964	1.39704	1.22381	33.6625	8.5063	3.52031	3.14927	1.94642	9.72393	5.38103	4.22243	12.9511	5.98746	4.87347	3.406	2.74167	33.5545	10.4116	6.24454	3.45105	2.394	NaN	8.7523	6.27682	14.7983	7.16503	5.8815	3.21455	2.95625	NaN	NaN	NaN	NaN	NaN
	4.68809	2.5902	1.66354	2.53551	2.25299	1.50467	0.916639	0.693798	5.2369	3.2901	1.92763	1.35725	0.961848	10.5484	6.03735	4.55776	8.68917	6.64068	4.14997	2.90111	1.93674	12.2064	5.92642	4.55655	3.88585	2.2949	NaN	9.56429	6.87523	13.5637	NaN	NaN	NaN	NaN	NaN	NaN	NaN	NaN	NaN
	5.57158	3.2802	5.94158	5.78181	3.46944	1.95134	1.09967	1.26764	4.76839	3.30363	2.43212	1.39788	0.891313	7.60248	6.428	5.11178	7.04804	4.39097	2.21876	1.47087	1.61192	9.0769	5.31622	3.21309	1.8931	1.15063	NaN	16.7619	9.36265	NaN	NaN	7.02021	3.97675	NaN	NaN	10.5444	NaN	2.87154	3.28068
	7.25152	7.83461	6.17203	2.64234	1.69512	1.00269	0.753035	0.574372	2.93985	1.53506	1.1868	0.751734	0.508989	NaN	11.8425	11.9217	16.7231	8.65941	5.25729	3.3092	2.4614	NaN	6.88222	5.54945	4.00169	2.89503	NaN	NaN	NaN	16.9697	14.453	8.02683	5.32892	3.52075	NaN	9.49504	6.18022	5.42112	4.09376
	12.7905	19.833	11.6097	4.7121	2.76994	2.52732	1.68202	1.24474	7.93981	3.76894	2.76393	2.01839	1.48161	23.237	26.6544	13.7518	10.4108	5.46554	4.39365	2.70233	1.93351	10.3778	5.01579	4.32884	3.56101	2.23055	NaN	NaN	NaN	NaN	8.73772	9.10483	9.05328	7.13012	NaN	11.8565	13.1343	8.73896	5.86384
	33.5795	4.15963	3.02867	8.59274	4.15869	2.77389	1.86551	1.1462	7.41153	4.47768	2.73667	2.29473	1.28329	10.668	8.94872	6.64641	18.2086	6.10605	3.1011	2.53598	1.63219	15.7932	7.26469	3.82807	2.85574	1.93836	85.4517	11.4746	7.9695	NaN	10.5643	6.59674	4.34127	3.05133	NaN	NaN	6.62611	5.147	2.84641
	6.22135	3.04806	2.2536	11.2183	6.93452	2.28328	2.30486	2.46291	9.60415	4.52623	2.90165	3.22992	2.58225	10.2238	4.47855	3.02627	17.6016	9.42615	3.48605	1.80883	2.67496	9.8969	5.39656	4.33282	4.61431	3.29004	NaN	8.6957	4.4462	NaN	NaN	5.1127	3.38362	NaN	14.7189	6.64511	5.38776	NaN	NaN
	9.7249	9.87074	4.52333	76.6066	14.7839	12.9673	7.384	4.47124	32.9101	8.9427	11.3859	6.284	2.70045	10.7188	8.94224	4.66438	64.3674	24.7369	12.863	8.58117	5.14932	NaN	10.1688	15.0745	8.50997	2.92168	NaN	NaN	NaN	NaN	NaN	NaN	NaN	NaN	NaN	8.31857	NaN	NaN	3.16261
	8.12509	4.94902	3.54823	66.6415	61.8716	5.14746	7.73951	4.52554	71.5232	52.6227	3.59799	2.28653	1.6477	8.76388	6.46881	4.63764	75.4969	NaN	6.58693	8.7003	5.37429	NaN	NaN	5.32093	3.4365	1.87294	NaN	NaN	NaN	NaN	NaN	NaN	NaN	NaN	NaN	NaN	5.4658	3.02957	2.32986
	8.89589	4.085	4.00154	16.4454	13.8065	9.59839	6.90958	5.36735	42.3721	17.8943	14.3834	14.8452	8.63563	9.80646	10.3469	8.51142	63.2469	16.163	11.9704	7.42767	5.18637	NaN	19.629	15.0013	12.5864	6.36609	23.543	21.6844	29.0116	NaN	NaN	NaN	NaN	NaN	NaN	NaN	NaN	NaN	NaN
	4.58262	2.70132	1.92824	10.6358	7.6862	3.88696	3.6082	2.06298	8.72008	5.60249	3.41873	4.75403	2.8543	7.26112	6.56471	6.4263	11.2596	6.81739	3.30476	4.32346	1.85277	8.55458	5.91841	4.00252	3.51975	2.16979	NaN	28.0235	8.2924	NaN	NaN	6.54506	NaN	3.24655	19.5098	7.63569	7.19607	NaN	NaN
	8.08738	1.83984	1.52957	10.7025	3.39632	3.23604	1.5256	1.05072	10.529	5.2622	3.46413	2.19847	1.69939	87.285	10.9731	6.35919	13.1486	4.57945	3.46679	2.1688	1.38579	12.2003	5.37739	2.96445	2.649	1.82005	NaN	15.8489	5.39507	59.4128	8.07375	6.78403	4.49985	2.87685	NaN	12.2358	8.01415	6.34897	4.03425
	5.8767	2.69711	2.11812	7.37948	3.58556	2.10951	1.65729	1.12883	13.4712	6.35663	2.89949	2.95526	1.32781	82.9804	6.72339	4.12379	11.1077	5.91712	4.6019	3.51992	1.95515	15.3315	9.9883	5.83973	4.64064	2.45495	83.4148	23.6632	10.9298	NaN	12.5598	6.19707	4.74231	3.84598	NaN	NaN	8.16938	NaN	4.52251
	8.40146	7.69001	5.2898	3.87808	2.20043	1.74888	1.12361	0.85775	3.2977	2.23765	1.57433	1.15877	0.767958	33.7201	82.4648	13.1266	15.5444	11.5313	6.59002	4.43253	3.39771	12.8954	9.81873	5.56158	5.97612	4.21147	27.1121	NaN	NaN	NaN	NaN	NaN	NaN	NaN	NaN	NaN	NaN	NaN	NaN
	22.5848	5.13702	4.15138	2.39637	1.79471	1.11995	0.748866	0.50629	2.11748	1.56598	1.3173	0.870881	0.594461	29.5927	6.55024	5.85384	9.02382	4.50811	2.70733	2.3486	1.72703	7.89663	6.70353	3.42251	2.53173	1.8871	NaN	NaN	NaN	20.6051	NaN	4.75155	3.95424	2.79393	10.491	9.33593	6.77222	4.22897	3.64519
	7.26447	4.04593	2.00954	4.45052	3.07924	2.19294	1.5752	0.938578	9.42506	4.63375	2.5691	2.12182	1.66354	9.08502	3.6753	3.21443	6.2651	4.71929	3.6913	2.51334	2.05567	NaN	7.61891	4.22494	3.58184	2.51808	NaN	8.7759	5.9366	NaN	11.4584	8.13263	7.49777	4.59559	NaN	NaN	12.8018	NaN	NaN
	8.0649	3.14311	1.8375	8.51126	5.71508	3.39448	2.19348	1.49423	18.8977	6.05728	3.41249	2.93978	1.95645	7.04832	3.65639	2.65572	12.6873	7.35127	4.10828	2.80923	1.93523	27.4441	7.8558	4.43407	3.90681	2.59276	22.2356	6.01783	3.87636	NaN	NaN	6.60364	4.45113	2.89604	NaN	10.9525	7.08435	5.2609	3.92521
	5.11757	4.55372	2.39351	17.8473	11.3631	7.5271	5.61077	3.61097	22.1679	11.5174	8.8223	7.48073	4.29974	8.94395	5.01556	3.48964	NaN	12.1724	10.5692	7.64288	4.42426	20.1669	15.9329	10.639	8.06884	6.4818	12.8609	10.0581	4.91932	NaN	NaN	NaN	NaN	NaN	NaN	NaN	NaN	NaN	NaN
	6.66945	6.29089	3.02012	20.8254	13.9926	7.88976	3.94099	4.26985	14.3624	14.3646	9.7881	7.87858	4.89413	14.1025	9.97368	4.90792	39.8973	25.7789	12.7574	6.28304	5.90863	14.5458	17.6488	14.2186	10.4991	7.518	NaN	NaN	NaN	NaN	NaN	NaN	NaN	NaN	NaN	NaN	NaN	NaN	NaN
	6.74616	3.38443	2.56247	22.5712	4.32518	5.02211	2.16166	1.52624	14.4342	4.60147	4.14813	2.4343	1.71361	12.9327	8.46596	4.81284	NaN	4.71102	7.2274	3.14355	2.46037	NaN	6.12535	6.50593	3.43581	2.23353	NaN	NaN	8.84902	NaN	4.24815	NaN	3.10236	1.71247	NaN	5.69571	NaN	3.00303	2.03884
	3.71188	3.17453	2.10868	83.98	9.36198	7.44405	6.62922	2.91457	17.8956	16.3121	6.90419	4.95041	1.59924	6.93409	10.6984	5.47468	85.2988	18.5944	14.714	14.6475	5.75912	NaN	52.9583	11.1636	6.89381	1.81186	13.715	10.8866	6.92668	NaN	NaN	NaN	NaN	NaN	NaN	NaN	NaN	NaN	2.61479
	3.9581	3.6069	3.03957	12.1934	7.30514	4.35123	3.44441	2.7657	21.6248	11.1532	6.96554	5.233	3.6252	5.98281	6.07251	4.7185	19.8191	10.4272	6.18282	4.43394	3.06011	18.1733	11.4011	7.54878	5.45277	3.53845	NaN	NaN	NaN	NaN	NaN	NaN	NaN	NaN	NaN	NaN	NaN	NaN	NaN
	9.77386	8.84076	4.71974	13.0158	6.25649	2.95261	1.90135	1.1154	16.5015	4.13038	3.29776	2.26088	1.54408	12.4705	6.59666	5.4061	16.9613	7.35215	3.30316	2.81334	1.46166	20.4709	7.1471	4.04191	2.29601	1.69893	NaN	13.7832	NaN	NaN	NaN	6.33518	3.87313	3.53424	NaN	11.4796	7.57147	3.77896	2.87569
	8.2223	11.4651	5.06353	7.52712	3.47536	3.02692	2.05938	1.52007	6.99729	4.63899	3.35596	2.26615	1.50896	19.0032	7.51358	13.8802	10.5337	10.3443	4.89577	2.67137	1.64639	8.29455	6.66947	6.13878	4.01713	2.32902	NaN	31.8253	66.2876	NaN	29.0235	12.8471	6.95914	4.9451	NaN	NaN	NaN	26.3452	7.70556
	3.11313	2.21814	1.48819	8.10627	2.43188	1.92285	1.25679	0.712169	5.33373	2.8054	1.8058	1.27549	0.896566	10.0839	5.52989	3.47806	16.7992	5.71189	4.38606	3.30612	1.88045	15.4586	7.46937	5.55996	3.03203	2.3431	23.0887	9.47198	8.71039	NaN	NaN	9.44498	6.76303	4.91251	NaN	NaN	NaN	10.617	6.75726
	3.70195	2.15159	1.25101	7.5205	2.95221	2.39114	1.55217	1.25336	7.73535	4.69457	3.36063	2.39106	1.57359	8.40287	3.48122	1.846	10.2535	7.06194	6.13453	3.89149	3.14647	12.4671	7.53682	5.00002	4.1727	3.27638	15.1955	7.30538	4.29135	81.286	21.996	11.8356	7.28871	7.09473	NaN	12.4163	9.36259	9.59772	8.77353
	7.12546	2.44433	2.04574	8.49852	4.42395	2.90353	2.00213	1.40333	11.3465	7.61077	4.28478	2.5253	1.85709	11.7661	3.95844	7.0314	NaN	5.92758	4.83566	4.09481	2.68766	NaN	11.1172	6.63661	4.81654	4.01029	20.7138	NaN	14.4509	NaN	8.6924	6.16927	4.74173	2.66198	NaN	NaN	8.99956	6.01914	3.19488
	8.63183	4.83323	3.50565	7.67007	19.6157	8.92412	6.52714	6.0817	7.70072	5.05245	12.7684	3.2341	5.94857	8.17935	5.10948	3.05351	NaN	86.8252	12.1973	7.33374	5.63085	NaN	NaN	24.1131	NaN	4.94526	NaN	NaN	NaN	NaN	NaN	NaN	NaN	NaN	NaN	NaN	NaN	NaN	NaN
	10.6076	7.05107	3.67621	6.58002	4.4074	3.61444	2.7717	1.79874	8.22839	9.55354	4.02934	3.58184	2.18982	14.0118	9.21333	5.645	9.77129	4.43478	4.53972	3.28265	1.76558	10.9635	6.30151	5.43949	3.41317	1.83707	NaN	NaN	NaN	NaN	10.3799	NaN	NaN	4.4838	NaN	18.0943	NaN	9.34096	4.53592
	3.5511	2.85039	1.5979	8.84218	4.9072	3.01707	2.2955	1.58078	6.05612	3.67647	3.06669	2.339	1.17952	9.04867	5.97934	4.41069	9.12787	6.0426	4.49823	3.38402	2.48325	7.41839	5.33392	5.11592	3.08813	2.00262	NaN	NaN	NaN	NaN	NaN	NaN	NaN	NaN	11.7275	5.57914	NaN	NaN	2.13451
	3.67354	2.20514	1.22365	8.78631	5.3858	3.75056	2.55045	2.20451	12.1034	9.9739	4.7445	3.11049	2.3307	11.6178	10.0412	4.77007	10.1053	8.06446	5.27982	2.93071	3.10564	14.4653	13.1622	8.17524	4.67533	3.454	NaN	15.5523	NaN	NaN	NaN	NaN	NaN	NaN	26.6377	NaN	NaN	NaN	NaN
	4.15487	2.0875	0.99229	17.9183	7.89837	7.1621	6.00675	4.95753	20.905	8.49706	8.18907	5.09643	4.11894	29.3039	10.948	7.77587	21.6685	13.3336	10.809	5.99969	5.65614	82.1119	8.31057	8.18477	4.11908	5.16054	22.4262	26.587	17.7835	NaN	NaN	10.0729	NaN	NaN	NaN	NaN	NaN	NaN	NaN
	2.07773	1.43545	4.74148	5.0927	4.42452	3.56963	3.03931	1.98169	59.3613	5.86535	3.31954	3.44844	2.33498	9.30071	5.03773	6.3288	NaN	12.0499	9.99306	6.61856	5.02824	83.6956	10.8377	6.92147	6.75462	5.6579	17.5194	7.62344	31.8704	NaN	NaN	NaN	NaN	NaN	NaN	NaN	NaN	NaN	NaN
	2.2795	1.28877	0.773037	10.8869	7.07743	4.76465	3.51123	2.1787	14.9202	7.65853	4.18095	4.48821	1.96543	10.4809	7.80944	3.52875	12.5259	11.2851	6.68601	5.61119	3.30944	15.6901	13.2638	9.1283	7.19754	4.13721	NaN	69.6525	6.74279	NaN	NaN	NaN	NaN	NaN	NaN	NaN	NaN	33.3405	NaN
	2.70855	2.18481	2.97769	6.26397	7.53984	5.33256	3.43011	2.67386	8.66674	8.81797	8.20782	4.63126	3.74152	15.2697	10.757	5.35654	12.8181	16.9633	8.03656	4.89365	3.14921	NaN	16.0836	16.2786	8.91623	4.26563	NaN	NaN	6.20043	NaN	NaN	NaN	NaN	NaN	NaN	NaN	NaN	NaN	NaN
	3.97818	2.09312	1.81768	6.94283	2.39955	1.82306	1.43135	0.826142	6.65976	4.37023	2.43711	1.58893	1.17236	52.6566	8.76972	6.32316	6.42477	3.24178	2.80596	2.84207	1.78827	7.92382	4.92979	4.73524	2.72498	1.77707	58.612	13.0923	NaN	NaN	11.9509	9.86181	8.25883	4.88138	NaN	NaN	9.66249	7.64652	4.76016
	9.70697	5.1704	7.07141	9.19894	4.84497	2.77552	1.83408	1.19321	8.22185	3.78274	2.51668	1.71052	1.10181	14.5175	9.65816	7.09003	12.8182	5.84063	2.70957	1.36099	1.03495	6.66559	4.81642	2.57929	2.02951	1.29815	NaN	NaN	12.5197	NaN	NaN	5.36564	3.26729	2.55474	18.4668	11.1602	6.22831	5.05222	2.78284
	1.77211	2.83158	0.620235	4.38182	2.37875	2.08337	1.19419	0.909352	6.28949	3.2199	2.3001	1.45576	1.01027	16.1086	10.3751	6.21792	4.95788	3.15579	2.33003	1.37956	1.19042	6.81828	4.82479	4.20156	2.40469	1.71783	NaN	8.27481	NaN	17.4719	8.00864	6.49507	4.56321	3.68446	NaN	14.7341	10.7297	7.96647	3.90946
	2.07905	3.04774	2.25108	7.49784	4.796	3.95958	2.22862	1.56885	6.65502	3.84609	3.70607	2.11739	1.63817	6.09313	5.13763	4.46427	18.0001	11.5098	7.90612	4.81463	2.66139	20.5854	7.43891	7.17493	3.40214	3.71768	NaN	10.7289	11.5017	NaN	NaN	NaN	NaN	NaN	NaN	NaN	NaN	NaN	NaN
	2.77262	3.67381	2.67927	5.61475	6.34913	3.22877	2.32237	1.8552	11.8907	6.23665	5.57422	3.13675	1.95014	17.0184	64.7604	8.40149	11.9914	10.8801	7.20536	6.12333	3.8666	48.09	11.5568	11.9699	8.87779	4.90804	NaN	25.5703	10.2212	NaN	NaN	NaN	NaN	NaN	NaN	NaN	NaN	NaN	NaN
	3.57686	2.63856	3.02718	9.60906	9.33854	5.96075	3.76671	2.4532	17.5843	15.5711	9.34437	5.3033	4.18165	9.52211	6.96903	4.75238	32.9877	30.2457	8.53009	7.69707	5.87029	16.9876	18.8975	9.45731	13.8337	8.42858	16.0067	NaN	10.8529	NaN	NaN	8.42341	NaN	NaN	NaN	NaN	NaN	NaN	NaN
	5.01899	2.49967	2.33867	4.64815	2.53929	1.7184	3.75296	1.06698	4.39048	2.39637	1.86991	1.11803	0.93962	9.58095	5.53453	4.35739	16.6469	9.22379	5.33021	28.1161	3.127	19.5868	13.9057	10.3077	6.72937	6.21599	NaN	NaN	NaN	NaN	19.0918	8.4889	31.1513	5.3359	NaN	NaN	14.4642	7.61698	8.11298
	2.61898	2.67137	2.19303	3.25004	1.28512	0.987347	0.673185	1.95124	3.26267	5.85146	2.17772	1.59225	0.551074	13.0564	6.19571	2.26417	6.00717	5.46346	4.71277	3.96245	1.95835	17.1407	10.9072	4.08289	2.81578	2.68241	NaN	NaN	NaN	6.74858	NaN	13.8581	14.4651	2.51295	NaN	7.73505	5.07458	3.72494	7.73974
	3.26764	4.87415	3.54337	4.22559	2.07141	1.12987	0.867504	0.598398	2.90077	1.88242	1.49698	1.02546	0.682136	4.20337	5.21545	3.15082	NaN	5.71306	4.14019	2.56956	1.59839	9.56234	4.85902	4.28852	3.73958	2.08938	NaN	NaN	NaN	NaN	9.7228	7.22176	5.57394	3.81418	23.9916	7.17698	5.14963	3.88091	3.31488
	16.1139	6.6424	5.27325	11.1746	1.51064	1.18432	0.705544	0.546797	3.18537	1.76347	1.2983	0.866601	0.601984	19.3861	14.5936	7.2545	17.7775	8.83162	5.69278	3.47739	2.57838	85.9789	9.03194	5.3641	3.66073	3.3292	13.939	14.7006	7.89896	NaN	18.6563	8.03048	4.98539	3.50822	NaN	NaN	82.3037	6.87874	5.49237
	5.69664	4.01859	3.09237	9.89853	7.92803	4.35078	1.97665	0.722534	4.14156	4.27375	2.17835	1.86309	0.902873	22.1866	11.8666	8.94261	89.3943	8.6554	5.69113	2.53459	3.15939	9.22744	10.263	6.53189	5.10373	4.25754	NaN	NaN	NaN	84.9598	8.79623	5.25266	3.89209	NaN	NaN	7.56732	4.47969	4.86538	11.686
	6.94402	4.33955	3.03725	11.1913	4.7523	4.00389	2.7206	1.86046	11.7436	6.43922	4.48122	2.78305	2.41403	19.8477	10.2085	6.78981	11.7631	7.90482	4.6896	4.10303	2.64227	20.0006	9.98536	6.2105	5.32715	3.36412	NaN	NaN	NaN	NaN	NaN	NaN	NaN	NaN	NaN	NaN	NaN	NaN	NaN
	7.67795	4.31221	2.93191	9.10686	4.45118	3.69061	1.78553	1.55343	85.0953	5.3174	3.90615	4.21115	3.53867	11.7054	8.02138	4.91127	NaN	9.24539	5.64195	6.09545	3.34521	29.2435	13.3921	8.21494	7.2506	5.08538	NaN	NaN	NaN	NaN	NaN	NaN	NaN	NaN	62.6683	9.17134	NaN	12.4806	8.96804
	10.7654	7.15862	4.05628	1.68051	1.40667	0.930411	1.11575	0.552139	3.69226	2.23213	1.31819	1.0752	0.686996	13.8522	9.56462	6.96461	9.31188	6.99196	4.61287	3.07937	2.1278	10.7876	5.31603	4.09031	3.03319	2.16943	NaN	15.3589	NaN	NaN	31.1474	15.8577	7.61267	7.8741	NaN	NaN	NaN	18.0875	10.5514
	9.73965	4.60964	6.66859	4.473	2.73602	1.46353	1.70983	0.91941	3.71294	2.43309	3.55765	1.40151	0.989723	23.3404	9.23323	16.883	15.4378	8.37222	3.44583	3.73151	1.88803	21.8009	7.4378	5.68979	3.98566	2.85499	NaN	NaN	NaN	70.3025	4.78733	17.146	21.4877	12.7628	26.4608	19.6539	42.8848	32.0407	8.41219
	10.7553	12.2264	7.86429	3.69597	2.4801	1.50922	1.04792	0.742831	3.23942	2.30715	1.27257	0.915357	0.925561	46.2283	32.8204	19.121	7.79387	4.37444	2.85849	1.6987	1.35104	7.20775	4.19461	3.08743	2.26572	1.54167	NaN	21.4778	NaN	19.8035	14.7644	7.82998	4.88704	2.93165	17.8641	18.7699	11.4387	8.4505	4.90485
	6.83968	3.22828	2.37059	2.88371	8.31246	5.14856	3.18881	6.40392	3.92765	2.36902	1.83141	1.14961	0.974982	18.1674	7.08167	4.93824	9.40224	51.0167	8.26275	3.68403	36.9015	NaN	12.2468	4.86591	4.55909	8.30764	NaN	NaN	NaN	9.24046	NaN	NaN	6.70107	NaN	NaN	13.2982	5.30736	5.51253	NaN
	6.47018	5.49269	5.45966	2.66726	1.46019	1.16718	0.95306	0.681275	3.0753	2.61771	1.38466	1.12344	0.811806	10.2941	7.28871	6.1241	10.1606	4.63198	3.28092	2.13543	1.3969	7.08405	5.31412	3.77517	2.43116	1.90855	NaN	NaN	19.6237	NaN	NaN	NaN	NaN	NaN	NaN	NaN	NaN	NaN	NaN
	6.53075	25.821	3.27752	3.51196	2.11692	2.25672	1.07902	2.94862	4.80689	2.74381	1.83899	1.28146	2.18847	14.4381	41.8287	7.03913	6.70478	5.37075	4.20622	2.70884	1.98751	8.55958	6.39531	3.79055	2.36612	2.94909	NaN	45.0204	NaN	NaN	10.734	14.8055	9.90479	6.79137	NaN	79.3483	16.0051	13.0567	1.59667
	9.42502	6.24799	4.95903	14.8045	1.0509	1.71532	1.72465	0.815414	9.95364	1.21853	2.60624	1.981	0.84	11.0289	6.02636	5.524	15.8056	NaN	5.53052	3.37487	1.45239	85.0561	NaN	5.62319	2.74958	2.31105	NaN	NaN	NaN	NaN	NaN	45.0832	15.3445	8.57403	NaN	NaN	72.4134	45.4521	14.538
	5.35928	8.73422	5.73344	2.14649	1.0622	0.772278	0.55778	0.878487	2.5601	1.29437	1.06054	0.698576	0.929149	10.5221	15.5178	9.82999	NaN	15.4639	7.06861	6.24865	4.16147	10.0407	10.615	6.40888	3.97429	4.07453	NaN	NaN	NaN	NaN	NaN	NaN	NaN	3.68584	NaN	NaN	NaN	NaN	6.80152
	6.37729	5.36626	3.6088	8.67025	1.41582	0.937952	0.590498	0.698576	2.2442	2.8116	3.34357	1.47658	1.68307	12.0275	9.88057	7.19985	9.5831	20.7954	11.1074	5.06697	3.47823	NaN	4.66279	5.04656	3.02653	2.13029	NaN	NaN	NaN	NaN	NaN	NaN	11.9684	4.19068	NaN	13.5944	9.48114	6.20137	4.65025
	4.91243	5.55573	4.53743	1.88679	1.19632	1.03911	0.849958	0.897221	2.5565	1.39297	2.1697	1.79319	1.36731	23.1695	18.3688	9.58878	58.7443	15.4789	6.6718	6.10637	4.63185	NaN	NaN	6.66524	4.21631	5.67989	NaN	NaN	NaN	NaN	NaN	16.6661	12.9948	12.0906	NaN	NaN	NaN	NaN	10.1027
	4.88676	3.8859	5.01368	4.49117	4.03308	3.46763	2.01752	1.55507	5.42307	3.48228	2.47378	2.24071	1.85023	6.13942	5.95845	7.83253	4.7766	5.29002	3.36074	2.48947	1.65741	10.9596	6.87586	4.2898	3.06618	2.17223	NaN	NaN	NaN	11.212	14.77	NaN	8.19144	5.47103	NaN	NaN	16.2032	10.4624	7.17622
	15.037	6.70019	6.2884	20.9046	7.16481	4.34695	2.18561	2.35991	7.55855	5.61283	3.0014	6.05774	2.23002	28.9819	10.8805	12.2502	27.5121	9.15444	6.28662	3.69215	3.11703	12.766	6.81512	5.95332	6.50921	3.48543	NaN	NaN	NaN	NaN	12.2773	NaN	NaN	NaN	NaN	NaN	NaN	NaN	NaN
	5.69942	8.03614	6.30665	11.8205	8.91019	4.76773	3.19286	2.38261	16.879	11.178	8.67412	6.39642	4.32133	12.6386	9.49546	11.0235	10.5964	9.02321	5.04209	4.48847	2.80079	NaN	NaN	16.822	7.45743	4.43023	NaN	12.8847	NaN	NaN	85.1234	20.4428	13.7151	8.48547	NaN	NaN	NaN	20.7762	13.3764
	9.56059	4.75085	3.13737	19.1135	9.31323	4.28601	3.48358	2.81953	14.5835	7.65947	3.9398	3.11722	2.23397	12.0412	7.17053	4.37515	NaN	68.5024	12.5544	8.20949	6.74677	NaN	72.1641	8.11092	7.09418	6.00054	NaN	NaN	NaN	NaN	71.6485	13.8488	7.47871	6.2308	NaN	NaN	9.62596	9.21857	5.74508
	5.9575	7.64904	4.50441	11.4186	5.68541	3.70539	2.47955	2.35601	11.0403	5.75135	4.45325	5.80404	5.08642	21.743	26.9671	18.8212	16.5311	7.7352	5.50314	3.39644	2.8031	12.3578	8.10314	6.97662	4.45487	3.07511	NaN	NaN	NaN	NaN	NaN	NaN	NaN	NaN	NaN	NaN	20.1625	11.6475	7.32582
	45.6805	8.58842	5.68048	15.0403	8.64177	18.7166	11.0618	3.45966	50.654	9.53995	14.3088	3.87323	2.57922	72.6853	10.8346	8.65199	26.7847	14.3292	42.4989	19.3253	4.67336	74.1017	35.0854	31.3156	9.4886	8.3524	NaN	NaN	NaN	NaN	NaN	NaN	NaN	6.37695	NaN	NaN	NaN	NaN	NaN
	8.03856	4.47663	4.34217	25.8441	6.72605	5.36597	3.25979	1.92844	6.30811	4.67353	3.8525	3.70222	2.03346	15.0904	15.5381	5.93634	28.4248	9.62343	6.29952	3.97138	2.33733	7.82644	5.28276	3.99738	3.9046	2.32726	NaN	NaN	NaN	NaN	NaN	NaN	NaN	NaN	NaN	NaN	NaN	NaN	NaN
	4.81776	8.7855	8.93958	8.39407	5.15434	5.17116	3.09585	1.51103	9.78322	7.18097	4.90492	3.06145	2.17888	13.342	13.8007	9.41131	12.5824	10.6775	10.9365	6.03884	3.22756	25.251	22.7095	11.3578	6.47002	4.78508	NaN	NaN	18.1181	NaN	NaN	NaN	NaN	NaN	NaN	NaN	NaN	NaN	NaN
	13.1982	19.9667	5.2979	9.92115	11.8824	5.84177	4.0483	3.93865	6.49259	9.13052	5.33748	6.55706	2.63344	15.9525	22.665	7.39683	18.9017	16.5811	5.99656	8.74566	5.28428	15.9249	20.5467	10.6853	9.77081	5.08546	NaN	17.3842	NaN	NaN	13.7931	10.3701	NaN	5.12228	NaN	NaN	NaN	17.1837	NaN
	2.3395	1.70387	1.42766	12.9045	14.6606	8.28837	5.49743	2.82958	6.12893	3.76041	10.9101	6.90322	2.74345	6.88396	4.84828	4.14009	59.6862	27.2323	29.353	11.7191	6.05408	NaN	NaN	63.363	58.7335	5.12476	NaN	14.7592	10.2667	NaN	NaN	NaN	NaN	NaN	NaN	NaN	NaN	NaN	NaN
	7.54761	4.20081	4.44902	75.4444	12.1438	3.89757	2.84304	2.21717	15.7545	5.47368	3.66378	4.12991	1.54649	16.4338	9.39796	11.38	85.404	14.3003	13.1979	9.80201	6.29482	58.8625	16.1266	13.0865	11.6972	6.22397	NaN	NaN	NaN	83.6792	15.2929	NaN	NaN	NaN	NaN	NaN	NaN	17.0083	NaN
	21.2698	2.88317	4.14473	9.792	9.69008	5.40044	4.14666	2.94344	12.4504	7.426	4.95859	3.28754	3.54542	12.5977	4.48699	6.25091	NaN	26.8938	11.1382	6.85544	5.8846	NaN	18.2756	17.5313	9.79756	7.96353	11.5392	NaN	3.85788	NaN	NaN	NaN	NaN	NaN	NaN	13.4584	NaN	NaN	NaN
	7.91155	3.78113	3.16922	11.8577	5.99469	26.6692	4.37667	3.08864	13.3789	15.0709	7.76152	5.37677	3.50476	21.8152	7.95855	6.54011	18.3024	13.4162	40.5405	10.6258	4.92422	33.9405	27.2095	15.6103	9.60617	6.34168	NaN	7.98721	NaN	NaN	NaN	43.1314	NaN	NaN	NaN	NaN	NaN	NaN	NaN
	5.06214	3.27142	4.42696	17.6266	8.22435	5.40421	3.31558	1.76036	8.71494	4.71152	3.93328	3.00355	2.22229	7.00068	9.121	6.51334	39.5586	12.9656	6.05382	4.11299	2.20149	9.41657	6.3776	5.98101	3.35153	3.08604	NaN	11.7481	8.60747	NaN	NaN	NaN	NaN	NaN	NaN	NaN	NaN	NaN	NaN
	17.7634	9.75095	3.59962	9.75786	6.06401	3.15188	2.84186	2.08262	10.0422	10.9212	9.35973	8.56009	4.71688	29.8286	19.5864	6.46417	23.2183	14.6313	9.50826	8.16686	5.97543	29.3937	24.4237	20.6099	22.3183	18.9016	29.8648	17.9051	NaN	NaN	NaN	NaN	NaN	NaN	NaN	NaN	NaN	NaN	NaN
	12.0984	4.39824	4.88848	9.53073	3.99684	2.04383	2.35642	1.57582	13.9556	5.41331	3.32042	2.55359	1.45441	15.64	13.6812	9.69051	41.0628	20.2403	10.8206	6.79027	5.71844	30.0986	19.6212	11.8534	8.32346	6.51192	NaN	12.9679	10.7843	NaN	NaN	NaN	NaN	NaN	NaN	NaN	NaN	NaN	NaN
	5.72427	3.7691	2.8744	9.64023	3.52431	7.6983	10.2349	3.62958	7.4603	5.23177	9.19648	6.90893	3.339	6.80991	6.67333	5.75772	NaN	NaN	56.4531	8.49935	5.10196	NaN	NaN	49.0975	16.2077	11.9341	NaN	NaN	NaN	NaN	NaN	NaN	NaN	8.69721	NaN	NaN	NaN	NaN	NaN
	17.162	6.91948	5.63447	6.76408	6.68847	4.21747	4.3387	3.76811	9.78356	5.27333	13.3513	3.76145	3.88867	34.3051	10.7225	6.37338	10.5443	8.39536	4.60951	4.99179	3.50146	14.7843	8.52931	10.8999	7.11166	6.09937	NaN	NaN	NaN	NaN	NaN	NaN	NaN	NaN	NaN	NaN	10.0161	NaN	NaN
	6.05518	3.96047	2.77502	18.463	12.076	7.34553	6.70013	3.90851	10.2082	15.5271	13.2834	6.47211	5.43999	10.4851	4.66283	3.2123	13.1594	11.4414	9.1588	7.79395	4.29377	31.7866	37.4528	20.0552	15.3648	9.07502	NaN	11.0613	6.84954	NaN	NaN	NaN	18.1198	NaN	NaN	NaN	NaN	NaN	NaN
	4.84072	4.27448	3.37574	3.75411	2.28371	1.97288	1.23385	0.864114	9.53809	5.79907	2.70422	2.18364	1.27534	12.3864	7.14375	5.0452	5.59128	3.57418	2.58899	1.82874	1.39227	10.9272	5.31928	3.19427	2.15059	1.60998	NaN	NaN	NaN	13.5281	10.1904	7.54317	5.1751	3.91457	NaN	NaN	13.7822	9.00121	4.61083
	3.00739	1.53659	1.2986	7.22477	4.47234	2.42196	2.20682	1.18927	10.6951	5.42495	4.38776	4.1795	2.10217	9.78506	6.68079	4.19601	9.75091	6.40435	4.99955	2.97776	2.34935	15.7805	10.115	4.66564	3.31405	2.64042	17.2739	11.5477	6.01043	9.30269	5.38958	5.20424	2.86649	2.40347	NaN	NaN	8.08779	6.3565	3.38379
	8.56862	4.05555	2.72434	14.0796	7.13526	4.02545	2.65771	2.07707	5.93673	5.83442	3.57774	3.33818	2.60602	10.715	8.43976	6.47154	21.1992	9.85028	7.37456	5.51828	5.40686	22.8663	17.5255	7.16924	6.53936	4.72186	NaN	16.178	10.9006	NaN	NaN	NaN	NaN	NaN	NaN	NaN	NaN	NaN	5.56222
	7.26274	3.54039	3.02012	9.39427	5.22671	3.01824	2.99578	4.38101	6.85798	4.61422	3.22707	2.18041	2.66814	10.2878	5.08165	4.63967	16.0998	11.5096	6.15676	5.99286	9.23427	14.1595	8.92991	5.07775	4.14534	3.45876	17.4556	10.6558	NaN	NaN	NaN	NaN	NaN	9.37662	NaN	NaN	NaN	NaN	2.8778
	12.2807	14.2638	5.48834	9.68213	5.61339	3.4095	2.13881	1.57669	10.6318	8.08677	4.80713	3.59635	1.66283	19.5961	17.5504	7.0345	22.4578	12.9203	7.0201	4.55462	2.91544	NaN	59.943	14.8179	7.59616	4.15968	NaN	NaN	NaN	NaN	NaN	14.0213	10.3775	5.84469	NaN	NaN	NaN	NaN	NaN
	12.0899	66.7114	8.99547	6.21552	3.42148	2.34293	1.71132	1.63411	5.81244	4.71247	3.71394	2.66925	1.80591	NaN	57.0464	56.0742	13.5181	34.2041	8.96949	6.70625	4.76929	11.6374	17.5316	7.96891	14.7507	6.23121	NaN	87.7142	NaN	NaN	70.1212	10.7562	11.119	10.1446	NaN	NaN	31.8149	25.7948	8.68202
	5.71093	3.72131	2.82466	78.0457	13.9329	9.26745	5.3791	3.86194	16.186	7.58527	8.40509	6.06204	4.42802	11.575	6.9581	4.01254	86.4951	18.5684	11.0387	5.42831	3.97365	18.5203	8.75248	7.65658	5.74494	3.84797	NaN	22.8405	9.18243	NaN	17.1022	NaN	NaN	NaN	NaN	NaN	NaN	NaN	NaN
	13.614	14.1862	8.17207	11.7391	5.23772	3.81321	2.371	1.96672	6.79613	5.79231	4.194	2.88819	1.77288	29.0068	29.3571	20.5258	56.3743	13.3506	10.9359	7.20606	4.70711	NaN	15.3515	7.45993	8.18324	5.51128	NaN	NaN	NaN	NaN	NaN	10.1352	6.25489	5.46429	NaN	NaN	16.0865	11.286	7.7241
	7.01901	4.55178	3.27321	7.35151	3.6082	3.18063	2.23878	1.73156	6.92526	4.93539	6.25743	3.79173	1.78816	7.05068	5.17831	4.4991	13.2658	8.36511	13.015	6.95263	3.54624	14.6876	13.5312	9.81131	8.80342	3.73025	NaN	NaN	NaN	NaN	NaN	11.7667	10.8318	NaN	NaN	NaN	17.1082	12.6433	NaN
	7.13388	4.09778	3.00765	6.03637	13.1822	2.46657	2.56499	1.43817	3.24033	4.49954	2.5466	2.0211	1.61022	9.48174	9.2139	4.17007	55.8682	14.4901	5.37308	5.93782	4.34077	NaN	10.9268	10.6324	10.4136	7.78707	NaN	16.0514	NaN	NaN	NaN	12.6092	NaN	NaN	NaN	NaN	NaN	NaN	NaN
	6.54497	2.81675	1.98456	9.91592	4.74929	3.27028	2.81724	1.95515	9.59192	5.63493	3.93114	3.7773	2.00174	10.6607	6.96855	4.17195	14.0222	4.55608	3.16786	2.61217	1.45077	10.273	7.54468	4.90261	4.48091	2.20105	NaN	7.0401	4.20719	NaN	12.6736	8.87925	4.71381	3.51792	NaN	NaN	11.7241	11.7232	6.04877
	4.36641	3.8229	2.43566	4.84869	4.1912	2.60805	1.91551	1.46286	9.36794	9.9571	3.78982	2.18794	2.25325	5.42412	6.94046	4.36969	7.86207	6.27445	4.38329	3.2054	2.13038	9.74322	8.35766	4.51445	3.78807	2.53536	NaN	NaN	NaN	NaN	23.3066	20.749	13.4514	10.3311	NaN	20.8645	14.8824	11.0286	10.5046
	5.12805	3.19843	2.08713	9.95511	7.6625	7.83288	3.6728	3.10318	19.1104	11.2007	9.59095	5.88486	2.6476	4.57967	4.20184	2.69668	NaN	25.9749	13.2865	7.0882	5.50014	NaN	62.1653	23.9278	14.8891	6.63368	NaN	NaN	NaN	NaN	NaN	23.8247	12.7429	8.93734	NaN	75.8998	NaN	NaN	10.35
	1.68423	1.3506	0.855466	5.48862	4.54829	2.19107	2.5443	1.28588	7.16407	8.00364	4.64233	2.44561	2.00672	9.71507	5.45966	3.09984	7.1494	6.16571	3.24594	2.26633	1.43395	11.0576	8.6445	9.5632	2.93024	1.62811	9.10578	6.36864	4.3078	NaN	NaN	7.11466	4.96582	3.18672	NaN	9.92616	NaN	5.83294	3.93089
	2.3217	1.39914	1.18399	3.18862	1.64366	1.47153	1.4941	1.07738	7.0002	3.85148	2.01752	1.53212	0.958383	10.0689	5.26157	4.05285	8.54886	4.52909	3.26968	2.24908	1.72181	8.99545	6.55431	3.75807	3.03299	1.91275	NaN	6.10785	4.91618	12.6508	7.35943	5.97822	3.96951	2.38047	16.655	NaN	5.00954	3.36499	2.93912
	6.5171	4.56798	2.74631	7.48771	3.55154	3.02161	1.75156	1.49462	5.21639	4.17134	2.48325	1.90362	1.54205	8.37196	4.42673	3.7971	14.4389	7.48897	4.61893	3.139	2.43526	6.63173	4.83096	5.07466	3.5247	2.39776	NaN	13.4826	7.5157	NaN	11.6832	8.59846	6.06495	3.67024	11.2991	7.44347	8.64429	4.8202	3.2961
	8.75392	3.87075	3.44077	78.7297	8.84798	2.517	3.48785	1.98031	10.1216	8.9831	6.37883	3.91582	2.43952	8.02049	3.74873	4.50059	51.7985	16.6011	4.75065	8.49521	4.37502	36.4315	14.5774	12.7194	6.31283	4.28048	16.4019	6.60812	NaN	NaN	NaN	5.30544	NaN	NaN	NaN	NaN	NaN	NaN	NaN
	15.1894	6.69442	4.67709	14.4039	5.84761	4.36776	2.91222	3.99968	13.5818	12.7087	5.18172	4.83221	4.57106	15.7729	9.74621	5.18142	NaN	5.743	5.58928	3.57462	15.4393	NaN	79.849	7.01965	15.3328	12.9429	NaN	11.9899	NaN	NaN	11.4353	9.29443	6.88892	NaN	NaN	NaN	NaN	NaN	NaN
	7.9003	4.42337	3.79958	11.3582	6.49951	2.66983	1.58202	1.16163	18.2236	4.4623	3.79576	2.09938	1.38536	7.67762	5.73989	4.45725	NaN	36.4793	4.91534	3.14697	1.91663	73.1701	8.05245	6.43715	4.68601	3.68169	11.0819	4.99963	3.99866	NaN	NaN	4.81609	3.40617	2.41695	NaN	74.8465	10.604	6.5935	3.94397
	4.93014	2.95824	2.32709	19.1298	17.531	8.19374	5.3234	3.6626	46.6006	12.183	9.20588	5.36063	2.90286	6.1838	3.31233	3.08762	NaN	72.31	10.1347	6.06812	6.35385	87.5782	17.1997	9.32563	7.89861	2.21479	8.39735	6.21379	4.55952	NaN	NaN	NaN	NaN	NaN	NaN	NaN	NaN	NaN	3.95582
	5.62633	4.92796	3.11414	86.2093	11.6074	11.992	4.958	2.10775	13.7178	28.4692	5.07277	7.9406	4.12165	8.7933	8.59423	5.07771	63.0759	14.1243	20.8857	6.91719	1.93563	27.9663	42.4565	5.80299	14.0905	5.91328	15.1074	9.09263	8.34431	NaN	NaN	NaN	NaN	3.35719	NaN	NaN	8.20676	NaN	NaN
	6.54529	5.22364	4.89625	9.83489	4.76859	3.63997	1.86036	1.56323	17.1574	5.49861	4.07511	2.58195	1.77872	5.884	7.07235	5.56077	11.2492	6.94811	3.50638	2.83317	2.07764	19.2481	7.80866	5.89797	3.04247	2.30231	NaN	NaN	NaN	NaN	NaN	14.7497	7.1965	4.60819	NaN	NaN	NaN	7.77294	5.80032
	9.75617	6.61094	3.5395	7.63455	11.8934	3.36953	4.60253	2.03826	14.6343	26.1227	8.24341	14.8263	3.08528	10.9807	8.6767	4.12664	11.9552	7.36604	5.25837	4.80656	2.56453	27.0365	16.9961	6.89862	7.81696	3.53119	73.9132	24.9755	13.5578	NaN	16.6983	NaN	12.9469	NaN	NaN	87.2801	13.4713	16.7162	6.5432
	5.4612	2.79862	1.86634	6.84132	4.82256	2.72678	2.18525	1.50298	3.83007	4.56969	3.94958	3.18371	1.58066	19.117	6.73266	4.33065	16.0289	9.01354	6.11821	5.55901	2.6889	9.1402	16.5706	15.5067	6.74	3.825	18.9737	7.9318	5.94857	NaN	NaN	NaN	NaN	4.2898	10.9015	NaN	NaN	NaN	NaN
	3.18217	2.07387	1.36673	3.87262	2.67254	2.47797	1.3112	1.01568	8.02172	4.47711	2.89367	1.36099	1.02565	5.26105	4.5593	3.02918	9.28298	3.95161	3.62428	2.35676	1.90732	15.6786	7.32539	4.76255	2.5291	1.92732	NaN	NaN	5.07513	10.4088	8.33967	NaN	3.44168	2.38253	NaN	NaN	NaN	2.7426	2.26494
	3.81269	2.18005	2.1891	2.47623	1.36473	0.975785	0.669688	0.601659	3.68031	1.18581	1.08733	0.965908	0.572666	3.81331	2.32035	2.46871	12.875	5.29502	4.33242	3.24516	1.77189	33.7964	5.63868	5.5279	10.3771	2.65682	10.4097	6.41497	NaN	11.2001	5.81945	3.77159	2.77283	2.25325	NaN	6.74451	5.2715	NaN	3.14454
	3.989	3.27225	2.46847	5.1679	4.62499	2.67956	1.69939	1.14518	4.40238	2.82369	2.17232	1.57495	1.21611	13.5867	5.49997	20.4558	11.979	9.60985	5.98828	3.1218	2.2394	6.47042	4.83424	3.74036	3.66036	2.15268	23.7631	NaN	14.9029	12.3962	NaN	7.19792	4.27008	4.89297	9.5935	7.97656	6.52017	5.81517	4.23369
	4.16175	3.19145	2.60151	14.6316	4.83477	2.6666	2.06033	1.28831	16.3178	3.35521	2.71527	2.12633	1.31938	6.81575	5.94363	3.64884	NaN	6.54676	3.47311	2.21497	1.81283	NaN	3.64261	2.77319	2.34427	1.74395	8.17853	8.99016	5.75776	NaN	16.1809	7.92573	5.04415	3.44975	NaN	6.26841	5.34782	5.01173	3.68961
	5.75881	4.34542	2.68781	8.92288	3.83134	3.52503	2.93238	3.07854	18.1333	6.32378	4.00262	2.80331	2.33783	6.86299	4.12934	3.28736	27.6608	3.37707	5.81015	4.44215	3.47491	NaN	8.78716	7.3662	5.31061	3.16564	10.8651	7.12552	5.64011	NaN	6.84499	NaN	NaN	NaN	NaN	NaN	NaN	NaN	NaN
	10.7201	13.5633	9.72134	32.7616	5.33495	3.79158	3.15275	1.78904	85.0368	6.06834	4.19092	2.49238	2.09863	15.992	16.4259	11.6393	NaN	7.399	5.51424	3.36092	2.24838	79.4346	7.26723	5.49298	2.6396	2.34026	NaN	NaN	NaN	NaN	5.89638	3.8863	2.90003	1.83707	NaN	5.80772	3.91041	2.76336	2.01246
	14.0393	4.63012	3.39263	5.56528	4.08596	2.6459	1.943	1.5385	6.36852	3.65238	3.60533	2.05147	1.50922	24.7845	4.52403	4.84606	4.72331	3.52975	2.70313	1.86708	1.40931	8.3432	3.24739	3.51045	2.53644	1.67257	NaN	8.97527	6.35826	8.39777	6.25436	5.5687	3.68828	2.35027	NaN	6.05787	6.31798	4.47693	2.85979
	5.12637	3.25654	3.25841	5.55407	3.75828	2.7323	2.44905	1.65126	9.6327	5.88996	3.95255	3.03041	2.18149	6.22198	3.17928	3.24733	5.44536	4.2016	3.27315	2.62391	1.87357	10.7467	6.93986	3.89692	2.99892	1.73562	8.72294	5.40218	4.10489	7.82024	6.14389	4.5711	3.58315	2.07858	NaN	10.2713	6.03036	3.57889	2.48751
	11.18	5.71721	4.58317	16.7093	8.4269	6.26225	4.82828	2.51342	34.2048	11.6814	6.49758	4.63561	3.97242	16.4981	8.56979	7.78397	22.3764	10.1206	8.50561	6.54823	3.02433	NaN	11.7172	10.21	7.07055	4.73251	NaN	10.6875	8.86364	NaN	NaN	NaN	NaN	NaN	NaN	NaN	NaN	NaN	NaN
	8.71893	6.82205	5.14346	7.30997	4.46392	3.02614	2.10933	1.37572	6.09587	3.31015	2.72096	2.14073	1.26254	9.12843	6.52537	5.00261	9.93994	4.74871	3.86609	2.34034	1.81639	8.30643	3.87181	3.49329	2.03404	1.65339	NaN	NaN	NaN	NaN	NaN	NaN	5.17093	3.22294	10.1901	9.33225	7.42801	4.78086	3.49508
	12.3762	7.72985	3.04883	10.0564	5.78147	3.802	2.23546	1.48134	8.21965	5.61423	3.70391	2.28533	1.52354	13.6433	7.22716	3.10923	14.1119	18.3077	7.15412	3.38524	2.73917	8.50175	8.49237	4.3043	3.78051	2.32684	NaN	NaN	7.70492	84.8717	61.7275	17.967	6.76845	4.36928	NaN	38.0546	13.922	6.74983	5.36129
	5.29369	3.34796	2.27933	4.55157	3.01363	2.19294	1.25507	0.774807	2.97756	2.48813	1.82788	1.32441	0.808667	7.69427	12.44	4.07044	24.7143	10.5692	6.23152	2.88982	1.52161	5.31257	3.3121	2.83435	2.26287	1.80667	NaN	19.2971	15.1344	NaN	NaN	NaN	2.32734	2.14977	9.8064	7.73195	5.19245	2.94882	2.7441
	3.7733	1.92498	1.21386	6.21483	4.5332	2.43831	1.65989	1.2035	6.11696	3.70523	3.18119	2.23327	1.44726	15.3362	7.54824	4.64975	12.8825	5.8248	3.61016	3.55595	1.86938	12.7892	6.10865	5.33957	3.60788	2.27753	23.13	9.29451	4.77204	15.3618	NaN	NaN	4.43769	NaN	NaN	7.00605	NaN	NaN	NaN
	3.10854	1.55217	1.13694	7.7209	6.89102	2.86013	2.43333	3.18574	7.58455	3.78015	3.68238	7.43899	3.64384	4.86736	5.15644	4.24542	23.0482	7.95404	5.21293	3.19341	9.01297	11.1718	6.68636	5.93092	7.74263	4.87528	NaN	9.17175	4.89457	82.2076	86.3396	NaN	NaN	88.6505	NaN	NaN	NaN	5.85592	2.88948
	9.57532	4.32423	5.64768	6.30966	3.25498	2.52375	1.77641	1.17286	6.15934	3.62439	2.20851	1.58942	3.63927	12.5046	NaN	10.6338	75.2396	9.51744	7.07781	6.79812	4.52718	40.798	11.7317	7.13289	6.11504	3.36022	18.3053	NaN	NaN	NaN	NaN	NaN	NaN	NaN	NaN	NaN	NaN	NaN	3.61623
	41.9399	14.6761	5.21707	26.7155	7.60354	3.8626	3.78791	2.82397	32.7864	13.4358	7.16922	7.16612	5.70637	80.7388	32.1677	9.74098	NaN	6.82381	4.29842	3.53147	3.2759	NaN	NaN	8.14039	11.4296	NaN	NaN	NaN	NaN	NaN	15.2204	5.34372	5.64184	4.52502	NaN	NaN	10.7627	NaN	NaN
	13.0182	4.66934	2.94284	2.87249	1.45549	1.18746	0.783846	0.569926	3.21242	1.61313	1.01856	0.838601	0.640719	22.6059	9.17644	4.37112	50.5403	6.7386	5.75323	4.04719	2.38794	9.47822	7.46448	6.44908	3.66239	3.41742	NaN	9.1949	4.89541	80.5805	8.39639	6.68598	4.15572	2.842	16.2755	7.10092	5.89565	5.62406	3.78998
	8.96296	4.72725	3.18026	3.02602	1.933	1.21321	1.09807	0.689554	7.52637	2.76654	1.34334	0.956953	0.699975	11.3541	6.33682	4.47405	13.8266	13.908	4.65598	2.95837	2.65859	88.8419	29.6982	6.00988	4.25892	2.69936	NaN	11.3766	5.22405	NaN	16.4303	8.23254	5.61161	4.61796	NaN	NaN	7.92523	5.83479	5.68972
	86.9793	6.57829	5.00559	6.30105	2.94131	3.22483	2.1045	1.35638	21.4151	5.91616	4.10837	2.63366	1.67911	85.4933	14.368	12.0168	11.1344	4.52398	4.66157	4.75765	2.73788	NaN	13.0047	5.32826	4.38771	2.50913	NaN	NaN	NaN	NaN	12.8926	NaN	17.8776	8.46731	NaN	50.5377	10.2977	7.87255	6.45582
	10.7315	8.00246	4.5877	5.75446	3.32625	2.56636	1.84164	1.26965	8.35296	3.72031	3.54917	1.93381	1.90557	16.6675	13.2815	6.35342	5.70973	3.52381	2.92228	2.45392	1.78849	7.8228	4.92231	2.78987	2.55566	2.0732	NaN	NaN	NaN	19.1153	11.1212	6.17095	4.37538	2.93698	13.0847	6.87301	5.09874	5.08454	3.08375
	12.4504	8.47596	4.2177	56.1298	10.6041	7.83454	6.95249	1.35927	25.7633	10.3105	9.26175	5.75728	3.06759	13.2992	10.7451	4.2586	NaN	12.399	8.98999	6.01878	1.66436	NaN	9.55319	7.74902	5.32333	4.61605	NaN	NaN	8.50586	NaN	NaN	NaN	NaN	1.48898	NaN	NaN	NaN	NaN	NaN
	4.03706	2.09452	1.45831	29.8596	5.63047	4.43133	2.82182	2.26477	12.7413	5.48276	4.26852	3.40387	2.1005	8.3552	7.30197	7.06297	85.2497	9.42077	5.98884	4.84966	2.98229	26.9946	6.08183	4.88427	4.32382	2.85958	NaN	17.3366	26.438	NaN	12.6819	8.34638	4.48437	3.05537	NaN	7.00922	6.43179	4.41561	2.75008
	4.16843	2.10738	1.53582	41.3258	4.39619	2.81856	2.21656	1.72612	10.807	4.28354	3.0137	2.58974	1.55557	14.1868	6.76016	5.74139	NaN	6.19824	4.21529	3.03093	2.24175	8.08631	5.32355	3.2836	3.37028	1.9702	13.1827	8.10273	5.92199	NaN	4.3501	2.97677	2.74417	1.96064	10.9384	5.36845	3.44634	2.73445	1.84026
	11.7246	7.75937	7.02778	82.6172	4.47146	4.74388	2.898	1.98603	14.9605	4.60496	4.36825	3.49009	2.11369	49.6076	9.20007	8.65195	24.5622	5.9006	9.11242	4.13375	2.90616	NaN	6.58246	5.52691	9.68412	2.78312	88.0309	NaN	NaN	85.6616	7.5861	NaN	3.24691	3.14186	NaN	7.71694	6.74651	NaN	2.87998
	5.21545	2.75485	3.91126	10.8953	11.6423	3.75432	5.54842	4.08969	27.7848	11.0139	4.50076	6.1609	4.14643	NaN	NaN	6.02942	12.0465	19.1099	4.66783	8.75228	4.81723	NaN	17.4829	5.37057	7.19225	4.23258	NaN	NaN	NaN	13.7739	NaN	3.76197	NaN	NaN	NaN	NaN	4.60471	NaN	NaN
	7.40504	4.84856	4.18923	11.1463	6.19612	3.56491	1.98298	1.51762	15.1011	5.97635	3.52848	2.92777	1.75836	5.79647	3.51368	2.20451	9.35549	4.99744	3.4948	2.28645	1.46594	8.18504	5.20232	3.19506	2.64153	2.1641	7.74149	7.57619	5.56123	20.3444	12.1738	6.88538	5.27203	2.95863	61.1965	10.2973	5.54715	4.30088	3.09307
	13.8801	2.27572	3.73659	8.71846	4.87363	4.03755	2.42277	1.43709	10.8436	5.96375	4.03585	3.14908	2.0147	17.4054	NaN	5.99783	9.01068	6.57999	3.7516	2.50225	1.66342	10.5008	10.8092	3.5227	2.89719	1.77586	65.0291	NaN	NaN	22.1823	NaN	7.92476	4.89189	5.49276	NaN	36.577	6.78472	9.11031	4.93852
	4.20095	3.93885	2.63046	3.43017	1.95665	1.55457	1.0376	0.665291	4.3828	2.61569	1.99949	1.3733	0.862754	11.8182	19.8936	7.26828	10.4222	5.58195	3.98325	2.61988	1.87576	9.68014	6.43684	4.68939	3.28694	2.0036	NaN	82.9845	78.6006	21.0751	12.5278	8.86224	5.77536	3.75849	NaN	14.3842	8.9708	5.41645	4.7565
	16.3824	8.74604	3.95478	2.29209	1.31834	1.21483	0.784345	0.63489	4.3053	2.04851	1.50246	0.793276	0.640414	19.332	13.947	11.0966	10.5472	6.89281	4.63422	4.15242	2.46188	8.92064	5.88223	6.06595	3.16174	2.82494	NaN	18.7193	NaN	12.4881	5.75316	5.53842	3.79617	2.3546	NaN	11.8118	7.52679	4.19913	3.27501
	6.81803	5.21466	3.53701	24.6481	10.471	5.03501	6.18757	3.44429	81.5714	6.20476	8.1348	3.71357	4.40602	9.03931	6.97347	3.89601	24.4708	12.7841	6.5002	8.88982	5.73436	70.8713	15.9345	18.7619	8.71598	8.86089	NaN	NaN	NaN	76.8783	NaN	NaN	NaN	NaN	NaN	NaN	NaN	NaN	NaN
	3.17583	1.45804	1.45777	6.38927	6.80008	4.11633	3.38905	6.89415	10.8522	6.55957	4.36049	2.62204	1.93138	9.29663	4.89165	5.29117	14.4788	10.6573	8.78756	6.03926	7.9469	15.9904	10.3543	7.54379	4.9194	3.19525	NaN	NaN	7.62375	NaN	NaN	NaN	NaN	15.3702	NaN	NaN	NaN	NaN	NaN
	1.96124	1.5202	2.02739	9.21471	5.87586	4.04666	3.45547	1.33662	11.3443	5.54252	3.72662	2.969	1.97249	5.46404	3.48037	2.76796	12.1338	7.86467	5.83042	4.90692	1.64675	14.4862	7.46238	5.32745	2.89401	2.11081	NaN	NaN	8.27721	NaN	NaN	NaN	NaN	2.2614	NaN	9.73379	5.0995	3.71404	2.94145
	10.1368	5.24927	3.12048	6.19625	3.65559	2.31478	2.03394	1.37074	6.75215	3.75129	3.0172	1.96064	1.76558	17.6131	8.94037	4.58984	13.2813	8.59382	5.47171	4.39284	4.10012	11.872	23.5741	5.79691	5.3531	3.0319	NaN	NaN	NaN	NaN	10.484	6.57083	4.71193	3.36476	NaN	20.3701	8.47681	8.13074	4.63155
	9.48759	5.25415	2.43582	17.3659	3.59352	2.64308	1.91367	1.65824	15.1371	10.4505	7.33893	2.31494	1.75078	13.0418	14.1027	7.34558	NaN	5.58981	4.79657	2.83621	1.98623	NaN	NaN	NaN	3.50308	2.17745	NaN	NaN	NaN	NaN	5.87153	3.91992	3.45644	3.14299	NaN	NaN	NaN	4.78389	3.19739
	7.91016	13.1611	3.38397	9.38301	35.4154	5.58293	8.76114	4.76736	16.1237	10.2462	7.35525	5.61929	3.27297	7.48026	39.4823	5.47049	NaN	44.8358	NaN	8.61666	5.45284	NaN	NaN	NaN	NaN	NaN	NaN	48.2147	10.8886	NaN	NaN	NaN	NaN	NaN	NaN	NaN	NaN	NaN	NaN
	4.15695	2.06848	2.12817	11.826	10.4985	4.05425	6.09854	4.09911	9.74356	6.28435	4.86309	4.41366	4.31148	8.19994	4.71509	2.79302	NaN	25.7521	5.74665	24.1188	15.5046	NaN	18.0915	25.5388	15.0252	16.8958	NaN	6.3838	NaN	NaN	NaN	4.2078	NaN	NaN	NaN	11.582	NaN	NaN	NaN
	2.95579	1.55369	1.33721	10.5198	5.10833	2.51116	1.85857	1.13901	12.2745	8.87799	5.97219	2.34619	1.49095	6.53432	3.33448	2.20522	19.8187	7.85798	4.25662	3.33619	2.31308	NaN	16.3286	12.3177	4.12431	2.4672	NaN	NaN	NaN	NaN	9.76644	6.25855	3.69417	2.45687	NaN	NaN	NaN	3.35975	2.52282
	3.81808	3.07823	1.03514	14.8167	4.58279	5.20432	2.93912	2.05985	10.2224	6.93955	5.05664	2.95625	2.40883	9.22816	3.69915	2.37166	28.5263	8.70768	9.70379	6.30462	4.5121	NaN	17.9823	11.2542	5.41682	5.41707	NaN	3.84833	NaN	NaN	7.32014	NaN	NaN	NaN	NaN	NaN	NaN	3.92341	NaN
	3.20204	1.98958	1.49881	18.7377	14.2363	7.89178	6.08231	3.92032	15.4947	15.4274	12.2093	7.82983	5.49865	9.35301	5.94851	4.28569	82.6843	19.2474	15.1136	7.70342	4.44955	NaN	19.7985	11.1855	11.719	6.81129	9.78293	6.34863	4.82889	NaN	NaN	NaN	NaN	NaN	NaN	NaN	NaN	NaN	NaN
	3.35234	3.37725	3.14355	9.00998	5.04232	2.81925	2.22273	1.55394	12.6293	5.08565	2.91491	2.21293	1.59643	9.5329	6.33419	3.48369	12.9517	6.60827	4.16805	2.66704	2.14311	NaN	7.27351	4.72406	3.47057	2.28662	NaN	10.5705	6.07648	27.1531	9.03372	5.6604	3.25744	2.38499	NaN	6.98738	5.66282	4.38874	2.77072
	2.59427	1.99213	1.29347	4.72244	3.67029	3.23022	1.85435	1.3109	6.89779	4.04181	3.75066	2.29738	1.56298	7.60176	5.29916	2.78186	4.87488	4.26149	13.9998	4.53661	4.51462	11.2799	4.60547	4.83213	2.69094	3.03106	NaN	NaN	NaN	NaN	NaN	78.0659	6.95491	8.84587	NaN	NaN	NaN	17.9409	14.4493
	7.43907	3.70132	2.45687	2.35177	1.67935	0.965908	0.77506	1.47538	4.20687	2.0147	1.12135	0.93398	0.592813	8.98933	5.56401	3.4911	17.7433	7.38929	7.11395	6.94526	1.71304	56.967	10.0173	8.95605	7.82213	4.48803	NaN	NaN	5.81804	NaN	NaN	9.75361	8.60857	3.29408	75.277	13.0691	12.7218	8.79424	5.19991
	3.76551	2.7234	1.87545	8.29827	6.40297	3.96763	2.26365	1.94793	7.63782	6.48316	3.29616	2.74174	1.93947	17.0479	7.52892	5.18697	15.313	4.93765	3.87762	3.26135	2.03769	12.761	7.10307	4.83967	3.76785	2.62465	17.8873	9.59704	8.13658	86.3799	12.2146	9.1971	5.95799	3.6082	NaN	63.617	9.5821	7.38849	4.63084
	13.6197	1.54649	0.800397	4.05796	3.15467	1.77145	1.74439	0.96388	5.20048	4.27155	3.23858	1.9433	1.36056	18.3035	5.85863	4.92605	NaN	21.7751	16.0918	11.5503	7.95354	28.5113	26.8073	21.2706	8.37686	9.57928	10.0832	8.96872	11.3718	NaN	NaN	NaN	NaN	NaN	NaN	NaN	NaN	NaN	NaN
	3.07224	2.56743	2.40721	4.55759	3.42417	2.44144	1.76625	1.36027	6.82682	4.86482	3.50688	3.68052	1.77167	16.6519	7.72578	2.65513	7.37783	4.78794	3.44668	2.01451	1.68899	6.67009	4.55526	2.93585	2.64686	1.71212	NaN	14.6614	14.3479	NaN	NaN	NaN	NaN	NaN	NaN	NaN	NaN	10.5623	NaN
	1.66589	1.02641	0.802838	14.292	7.58752	5.00793	3.63884	2.3446	14.3127	4.16231	3.25816	2.41476	2.17924	9.60869	4.40607	3.44139	NaN	16.2152	12.8644	6.54679	5.29365	NaN	8.06996	5.72697	6.45543	9.24267	NaN	NaN	NaN	NaN	NaN	NaN	NaN	NaN	NaN	8.84529	6.8532	7.43384	NaN
	7.64242	3.83569	1.68737	10.8816	5.36783	3.20351	2.01858	1.80808	13.2199	5.58213	2.88663	2.38901	1.94028	20.086	11.5934	2.95492	83.9338	6.21943	4.04031	3.11238	1.8193	85.9834	7.926	4.6138	2.7982	2.08074	NaN	NaN	3.56354	NaN	16.7114	8.81452	4.93324	3.41426	NaN	15.2663	8.23612	5.59979	4.31411
	3.89204	4.3874	1.95254	5.04881	4.09328	2.93585	1.58733	1.006	7.98883	4.62838	3.09351	2.01003	1.19501	4.4074	4.77947	2.3794	8.02404	8.32916	6.67961	2.90326	1.66048	37.2936	11.9023	7.50101	3.35637	2.29277	8.68559	NaN	3.74272	20.2365	NaN	NaN	5.10737	3.79318	NaN	NaN	NaN	5.88486	3.45995
	1.8138	5.27871	0.673185	4.82739	4.38919	2.74445	2.07443	1.33574	7.30619	5.94158	3.49598	2.44569	1.38988	5.15689	3.50922	1.95645	13.5915	6.01158	4.7761	3.63906	2.40037	9.75141	6.52759	3.97409	2.36926	1.93148	NaN	28.6013	NaN	NaN	7.54598	6.29161	5.91891	3.62655	NaN	9.43194	8.96905	5.19007	3.43102
	1.52637	0.822106	0.485375	7.38504	8.9165	3.03073	3.23652	2.5443	5.14338	12.0365	6.34412	2.23668	3.19169	6.28428	3.71241	2.31258	6.94704	8.44999	2.81626	5.31209	3.93955	NaN	83.5631	7.12001	NaN	3.45451	NaN	NaN	NaN	10.147	NaN	4.70028	NaN	NaN	NaN	NaN	NaN	NaN	NaN
	2.7853	1.34785	0.931462	3.38842	4.69761	1.6626	1.06091	0.781847	3.75812	2.34627	6.1257	2.19035	0.842327	9.60019	3.79488	3.38582	10.0959	26.9452	4.95606	3.63432	2.8389	17.0691	8.57384	20.6348	5.44305	2.97414	14.6601	5.0326	3.95958	NaN	44.5628	11.0712	10.9076	5.97406	NaN	NaN	14.1437	5.10277	7.64201
	5.9576	2.50921	1.78103	2.43759	1.60303	1.15131	0.863208	1.93715	2.26754	1.87074	5.5515	0.788575	0.673185	9.05037	3.04485	2.11729	9.59276	7.45001	5.40874	4.06423	2.47899	11.901	22.9682	7.16779	8.71165	4.78888	NaN	7.3129	4.64456	NaN	NaN	NaN	NaN	3.09415	NaN	NaN	NaN	NaN	NaN
	4.34569	1.61483	1.2784	1.76547	1.16365	1.00522	0.657004	1.80959	3.6549	2.68642	1.92692	1.21885	0.756922	6.13578	10.4452	7.03453	11.6096	6.40787	4.68571	4.1832	1.53097	NaN	10.0151	6.49036	4.57603	4.16057	15.7638	NaN	NaN	NaN	NaN	NaN	NaN	3.18094	NaN	18.806	23.7873	11.8145	NaN
	1.73742	1.15657	1.16516	3.65297	2.32145	1.78794	1.08155	0.86818	7.81751	4.09907	3.6761	1.95715	1.28283	NaN	34.1156	24.7538	20.9002	14.6816	8.95214	7.17247	4.31634	81.9428	18.5052	33.5715	10.3006	4.79951	NaN	NaN	NaN	NaN	NaN	10.96	9.32694	7.96378	NaN	NaN	NaN	12.0451	8.41795
	1.7285	3.77875	0.873125	5.6249	4.83343	3.28223	2.8831	1.90896	8.41356	5.33447	9.27661	8.24922	1.97497	15.8745	5.01161	7.37573	7.34812	4.92784	5.13614	3.34117	3.32001	11.0128	8.27866	5.13816	3.89275	2.80086	NaN	NaN	NaN	16.3013	NaN	16.1284	11.4128	13.2584	NaN	NaN	32.3742	47.2427	10.5129
	3.39234	1.48596	1.1732	44.5933	5.54606	4.4855	2.64153	3.04086	5.00382	4.57693	11.244	4.54722	3.81105	11.5478	5.09351	2.88364	84.2636	7.03213	3.95136	7.22113	2.77841	NaN	18.8847	7.89916	12.1039	5.19014	NaN	20.6612	29.6193	NaN	9.08249	4.094	NaN	3.06976	NaN	NaN	NaN	NaN	NaN
	2.3724	4.34055	2.94544	5.27916	3.27387	2.28576	1.70903	1.13884	6.52895	24.9911	3.14404	2.09695	1.65741	5.93478	21.438	14.7153	11.6369	6.48147	3.45394	3.83752	3.32543	11.3585	15.3247	7.27413	3.90008	2.73595	NaN	37.4909	29.6145	12.1792	7.10876	NaN	4.44462	2.81202	NaN	28.1664	12.3306	5.6725	4.23415
	2.05357	1.27057	0.968134	2.79267	3.47868	1.41139	0.88647	0.635506	5.42285	2.78418	1.57657	1.28664	0.934818	3.29954	2.75079	1.94682	4.63553	4.6291	2.21302	8.8412	1.53493	5.24366	3.73607	2.09209	1.36816	1.36143	NaN	NaN	15.6465	NaN	20.3268	NaN	12.5041	7.26353	NaN	20.0672	12.2166	17.5473	11.6453
	3.99562	1.79885	1.46393	3.29265	1.96782	1.51323	1.09182	0.714911	5.83109	3.1765	2.34535	1.4662	0.970758	7.08164	3.66046	2.54299	4.20826	3.14417	7.62017	5.45887	1.18267	6.55724	3.57582	6.7619	6.54967	3.90786	28.9725	NaN	NaN	NaN	NaN	10.8169	12.6489	10.0322	NaN	NaN	17.9839	13.8265	8.21442
	3.65693	2.34885	2.89746	3.37991	2.23572	1.64735	1.21289	0.805758	6.70666	3.17823	2.32473	1.7558	1.14021	4.65947	6.42593	1.98169	5.29287	5.46314	4.73268	4.27026	2.92027	7.20206	10.9326	6.01881	3.41231	2.90993	NaN	6.22284	9.19697	NaN	9.30206	8.34165	6.78015	5.92238	NaN	13.8617	10.6432	6.48253	5.05466
	4.71991	2.61277	2.70552	5.21447	5.57162	2.54876	2.51987	1.46246	10.2221	5.55061	4.70778	2.91752	2.2646	NaN	15.4238	12.5669	9.63354	5.90053	4.00027	3.58228	1.85615	13.3504	7.33963	5.80262	3.84461	2.30554	NaN	NaN	53.7606	NaN	NaN	7.54499	4.92851	2.83248	NaN	NaN	NaN	NaN	NaN
	2.93732	4.71518	2.92362	6.01151	5.22015	3.68127	2.37726	1.27534	9.92925	6.85463	4.14075	2.74695	1.71281	NaN	8.37672	5.6056	NaN	41.2302	26.8912	14.8759	6.53042	79.348	26.6403	18.6643	11.3227	8.85807	NaN	NaN	19.8975	NaN	NaN	NaN	NaN	NaN	NaN	NaN	NaN	NaN	NaN
	3.26525	1.90413	1.49724	12.875	8.26144	4.547	2.20487	1.52662	7.3797	7.02166	5.20462	3.79932	2.93258	3.31712	6.82668	4.72485	22.2787	24.0635	6.40515	4.29354	3.29741	8.73916	8.35113	7.4609	5.39852	9.57791	NaN	8.78888	4.58574	NaN	68.4251	18.5721	7.92571	6.27704	NaN	NaN	NaN	NaN	10.9851
	2.65292	4.13579	2.96867	11.8378	6.96278	3.91206	1.50558	1.19305	12.8343	10.7823	3.41999	8.12393	1.61325	5.09231	2.7247	2.09424	NaN	NaN	10.8199	2.64841	1.88762	NaN	58.3667	3.79643	12.4333	2.18068	NaN	76.5879	6.26572	NaN	NaN	NaN	2.52352	1.9435	NaN	NaN	3.28754	NaN	1.73427
	3.7481	3.02168	1.94531	6.64086	2.55298	1.64354	1.4379	0.838601	3.77273	2.50225	1.5456	1.42505	0.818527	4.87375	4.03905	4.33951	7.70851	3.43331	2.35418	2.04076	1.465	8.33176	5.22952	3.05601	3.39765	1.55293	8.88781	6.59725	NaN	NaN	7.31279	3.36965	2.19856	1.5757	12.4667	6.29585	4.08768	3.45729	2.07009
	1.81661	1.40305	1.01818	2.21523	1.15148	0.794015	0.634582	0.48295	2.09041	1.16651	3.35567	0.7036	1.81089	32.4985	14.9767	12.7917	4.92374	3.38275	1.89589	1.48345	0.981384	3.7468	3.49732	2.31122	1.73167	1.76136	NaN	NaN	NaN	NaN	11.953	7.1708	6.17927	5.61852	47.0544	NaN	5.24557	6.76895	1.17919
	1.95014	1.26733	0.751734	3.09162	1.62558	0.996029	0.879378	0.488189	3.38703	3.46402	2.97388	1.47047	3.86852	NaN	NaN	NaN	4.75736	2.70776	2.0375	1.41831	1.24725	8.25183	5.53268	3.13631	2.59533	1.92976	NaN	NaN	NaN	NaN	NaN	11.8627	11.5732	9.31346	NaN	11.9597	8.49331	8.98026	61.6419
	2.35085	1.58301	1.45374	9.14626	2.95976	1.85467	1.51297	1.07247	5.82437	2.94184	2.61187	1.61459	1.06367	5.83338	3.49777	2.49191	80.0627	4.35914	2.69835	2.32852	2.20238	21.7319	5.35277	5.59773	2.92228	2.55872	NaN	NaN	17.0217	NaN	4.10875	3.37893	3.129	1.81984	NaN	6.42602	6.17263	3.78869	2.96841
	11.5968	10.384	6.79708	3.33736	1.79711	1.1747	0.998384	0.571298	4.47505	2.05928	1.28176	0.895474	0.792782	13.6368	19.9303	10.772	7.87215	3.86148	2.67635	1.81294	1.33867	NaN	5.62581	3.54188	3.60245	2.37652	NaN	NaN	NaN	NaN	21.2181	8.47459	4.26668	2.96438	NaN	6.69176	6.85395	5.17351	NaN
	11.816	4.37242	4.68897	1.99998	1.30191	2.69813	2.51451	0.462248	2.9067	1.36099	2.64738	0.787582	1.06918	11.6994	8.06465	6.22532	4.81292	2.72656	1.76458	1.30011	0.937952	13.2419	3.76213	2.54407	2.20664	0.947913	NaN	8.22889	NaN	NaN	NaN	5.65218	3.38414	NaN	27.7517	NaN	7.88717	NaN	1.9703
	5.47404	4.8717	2.75598	5.0471	2.34443	1.18118	0.850418	0.655513	3.98256	3.15889	1.67175	1.45468	0.830866	7.91182	6.48492	4.60602	7.06936	3.97212	2.79834	2.56292	1.51181	8.06662	6.72196	4.57363	2.75591	1.53123	NaN	NaN	NaN	NaN	4.87809	3.40996	2.68591	1.87899	7.11477	NaN	NaN	NaN	2.0036
	10.5055	9.13925	8.04923	7.16711	5.08654	5.31331	3.70058	2.28345	6.83406	9.59112	7.04289	4.39235	2.167	NaN	13.9205	9.43182	10.4811	7.65637	3.1754	2.41654	1.83877	9.26754	4.75287	3.74701	2.36902	2.07613	NaN	NaN	23.8811	NaN	10.4561	6.10862	3.62984	3.05435	NaN	15.9782	8.04523	6.10159	4.15596
	7.07205	4.45232	3.08921	6.63483	2.49998	5.70001	2.6773	2.20558	3.66228	2.59917	2.36455	1.63411	2.28824	12.0617	10.3408	7.82097	87.3017	11.9293	7.29552	6.83724	6.23045	9.28036	8.95636	6.91937	4.4583	6.49619	NaN	18.1838	12.1055	NaN	NaN	48.501	5.38714	3.04607	NaN	NaN	28.6294	12.866	3.00824
	4.26159	3.63222	1.96035	1.70146	1.16113	0.700534	0.491783	0.319594	1.57706	1.14671	0.85638	0.508604	0.408304	16.2696	5.12335	6.20773	13.6058	4.9196	3.58981	2.31342	1.98011	4.73272	3.78124	2.51458	1.81973	1.51917	NaN	NaN	7.57251	NaN	8.9075	5.26994	4.18362	3.05672	16.0253	9.935	4.91681	4.00404	2.56193
	6.65623	3.63588	2.60917	1.49593	0.948739	0.61834	0.951005	0.347179	2.71577	1.22924	1.73212	1.06991	1.469	7.33136	7.56219	6.79959	4.79056	3.00368	2.58225	2.3281	1.2738	6.46144	2.39286	2.1324	1.38296	1.12761	NaN	22.8744	13.6169	NaN	NaN	NaN	65.7644	NaN	15.7092	NaN	11.2702	5.31489	8.91469
	18.6027	3.78765	2.59759	2.7257	1.7957	1.09539	2.07764	1.66413	4.32848	2.56598	1.58424	1.15046	0.825668	NaN	8.46923	4.95084	4.14335	2.44016	1.53926	1.33838	0.925139	3.68329	6.27189	2.03894	3.10955	0.933561	NaN	6.1143	4.1876	NaN	NaN	NaN	5.67561	4.04404	NaN	10.135	NaN	4.64557	15.5486
	7.40637	6.78351	6.21028	22.3464	9.86057	7.13735	1.62618	1.12779	9.71918	4.54135	2.71238	1.71464	1.24914	6.30783	7.42185	4.86341	87.6266	12.8098	6.82588	2.1453	1.85245	NaN	32.0375	7.50548	3.50621	2.5516	NaN	10.8641	8.0719	NaN	NaN	NaN	2.32557	1.51943	NaN	NaN	NaN	3.83099	2.442
	5.00508	3.29224	1.74787	5.23806	2.97539	2.18409	1.6347	0.959608	6.67547	3.02569	2.23458	1.4245	1.10889	5.58595	3.3946	2.44384	6.7018	2.69057	1.84769	1.36745	0.998188	13.9784	4.37497	4.20528	2.65387	1.32234	NaN	NaN	11.2981	NaN	9.53574	5.5643	4.88584	2.92081	NaN	NaN	11.1749	12.267	4.71164
	4.6545	2.51489	1.6905	2.08225	1.59471	0.903307	0.651921	2.6524	3.54453	2.18113	2.30452	1.14261	1.97576	23.7369	8.96285	6.19574	3.19745	2.49151	1.41485	1.31626	0.907413	4.43822	2.33775	1.85667	3.5593	0.976586	18.7808	10.6418	9.52976	NaN	NaN	NaN	NaN	3.74847	NaN	11.1576	8.83496	2.8451	2.45527
	10.3778	6.93661	5.34724	1.9203	1.27242	0.87514	0.593143	0.363695	2.69435	3.23162	4.69573	0.71409	0.409739	14.1462	7.77511	5.5213	5.48166	4.27411	2.30732	1.57855	1.32367	6.91971	3.76369	2.33775	1.5311	1.03986	NaN	NaN	NaN	19.2022	8.31385	6.25483	5.91477	3.204	NaN	72.1181	8.92024	6.47069	4.84549
	10.3217	6.51855	6.23112	3.95721	2.46029	1.03382	1.33428	0.714637	4.17687	2.46776	1.58979	1.20853	0.824957	22.8122	14.5624	14.1365	5.21316	3.42617	3.11401	1.86004	1.37715	6.15801	4.31756	2.7188	1.97615	1.41748	NaN	NaN	NaN	NaN	NaN	5.59366	NaN	2.35642	9.29009	8.27671	4.35712	4.02463	2.44368
	7.70915	9.98513	5.12316	2.32288	1.22796	0.859573	1.04023	0.734354	2.39425	1.24616	1.16079	0.928517	0.718188	8.60989	11.3218	7.39876	NaN	5.30016	3.23004	1.91816	1.47923	75.7781	12.4526	5.22176	3.30713	2.60068	NaN	NaN	10.1414	NaN	NaN	NaN	7.14647	4.88299	NaN	NaN	5.53973	4.47925	2.49779
	4.60964	4.10699	2.33037	1.33647	1.00911	1.43981	1.28512	0.720093	3.77673	1.08966	2.31748	1.98357	1.99851	10.2926	6.01083	15.7197	NaN	NaN	3.55463	2.18552	1.38225	81.1349	NaN	2.64775	2.9038	1.61834	NaN	NaN	11.2751	NaN	NaN	17.7588	9.96654	6.80098	NaN	NaN	NaN	7.84863	8.08862
	9.03227	6.73834	5.58869	1.98791	1.36845	0.765406	0.512055	0.386137	1.69847	1.11522	1.01085	0.537412	0.354982	16.3873	9.52943	17.2661	77.3079	19.6321	10.0997	6.52633	5.61566	19.0004	10.4964	10.9702	9.32131	5.49069	NaN	23.7459	26.8548	NaN	NaN	NaN	NaN	NaN	NaN	NaN	NaN	NaN	NaN
	9.29955	6.55697	4.90948	5.22877	4.50124	2.92884	1.88274	1.15046	9.9587	4.92963	3.29735	1.99253	1.19075	10.2113	11.2649	8.42184	8.83593	5.17937	3.39488	2.5578	1.70926	NaN	8.01366	7.12544	3.14218	1.84419	28.2314	8.55954	5.94165	NaN	14.0623	7.71355	6.1985	4.45685	NaN	NaN	NaN	NaN	4.41854
	10.4579	3.55897	5.77974	1.52495	0.947087	1.53722	1.28679	0.692669	1.96643	1.2784	2.04564	0.633965	0.411169	7.04514	5.22922	3.92401	11.5863	7.84215	2.1058	1.61507	1.45777	21.3404	12.7593	3.25997	6.4683	4.05594	56.8623	NaN	11.2144	NaN	NaN	3.81967	3.21004	2.64227	NaN	NaN	7.7667	NaN	NaN
	20.299	14.587	6.92668	1.36301	1.59324	0.974781	1.0151	0.524887	1.88554	1.0176	0.718461	0.762075	0.666172	20.7458	12.1147	6.4454	12.1054	18.7718	9.11464	6.21968	2.10208	NaN	NaN	13.886	6.26335	4.83144	NaN	NaN	NaN	NaN	11.1166	8.10007	5.39975	4.14633	NaN	NaN	NaN	11.5684	4.37627
	13.1466	22.8571	12.4549	2.08797	1.46367	1.02507	0.66998	0.458849	2.51972	1.56648	0.978188	0.742041	0.52077	NaN	29.4473	17.7353	11.1397	5.27418	3.86402	2.199	1.5835	10.2621	6.00541	3.96314	3.17478	2.1564	NaN	NaN	NaN	NaN	NaN	13.0059	8.78532	6.91571	NaN	NaN	NaN	NaN	12.784
	5.49686	3.93288	2.94411	2.94484	1.95495	1.31656	0.981782	0.696612	3.51034	2.089	1.59324	1.30671	0.775312	13.3777	5.80238	4.39886	7.03126	10.2072	4.02049	2.98032	2.05185	13.4171	6.7577	5.51281	3.62558	2.31875	NaN	14.9507	10.0292	11.194	11.3963	6.81135	6.05751	4.34	13.1888	19.6523	5.77693	6.52321	4.89753
	13.1069	8.54461	5.23465	2.01451	6.6929	0.876033	0.593803	0.428415	1.75446	1.12483	3.83027	3.42194	2.10599	12.832	13.0262	6.49966	5.19829	2.64182	3.17139	1.87513	1.22764	14.0401	7.00692	5.25427	3.12819	3.69221	NaN	NaN	NaN	NaN	14.7288	76.8704	10.0438	9.63776	NaN	NaN	4.07338	2.29081	1.43668
	12.8217	4.33838	2.92429	2.34919	1.63722	1.29649	1.00891	0.73887	2.43526	1.78717	1.57022	0.924292	0.638884	88.0922	25.9594	21.6383	4.71177	5.27611	2.40664	1.97665	1.23258	6.94379	5.55774	6.76561	2.72642	2.92309	NaN	NaN	NaN	NaN	19.4508	22.5725	10.3179	5.71357	NaN	NaN	80.7429	NaN	10.5358
	14.1502	6.56552	5.12082	6.99429	5.46619	3.10003	2.27667	1.4304	14.418	5.31832	3.75557	2.26149	1.6847	16.2114	5.76704	8.02233	8.49657	9.64989	3.56095	2.31714	1.61955	NaN	8.83742	5.86525	3.88565	2.05252	NaN	NaN	NaN	NaN	14.5266	NaN	NaN	NaN	NaN	NaN	NaN	NaN	NaN
	7.99463	9.9407	10.8041	15.1422	4.30889	9.07935	2.89645	1.79591	59.8673	7.08917	4.67512	4.24372	2.35476	NaN	70.5476	13.2137	74.6552	7.2086	73.1335	12.1047	2.72283	87.3689	8.31288	5.47006	6.87218	5.88999	NaN	NaN	NaN	NaN	5.47697	NaN	NaN	2.626	NaN	12.1803	6.56913	NaN	NaN
	19.0723	7.92996	13.5735	1.82478	1.40681	1.92224	1.45158	1.19337	2.40265	1.74125	0.851798	1.47499	0.512819	42.2776	14.237	26.0492	6.75015	6.16294	3.51953	2.1443	1.66036	NaN	13.0559	9.00241	5.26235	2.67935	81.6797	NaN	38.8427	NaN	31.8341	2.53281	1.85393	1.37587	NaN	11.3961	NaN	4.19568	NaN
	2.9038	1.67328	1.32677	1.29573	0.847191	2.34368	2.20229	1.17919	2.11026	1.05518	0.699136	0.65312	0.393167	5.97753	4.06472	3.7038	8.68725	4.65429	3.26201	3.0821	1.91387	25.9662	7.88979	7.47843	5.32837	2.40745	14.1042	10.6676	9.13762	NaN	NaN	3.46673	2.17124	1.47273	NaN	NaN	NaN	NaN	NaN
	5.34625	4.01117	2.60669	2.52305	1.46206	1.47578	0.862527	0.626201	3.31883	2.07679	1.80602	1.03741	0.757956	30.0915	18.0954	19.8447	4.45355	2.53018	4.50707	1.99537	1.68748	5.12285	4.42279	3.70333	1.89134	1.74585	NaN	NaN	NaN	NaN	NaN	27.2202	4.91737	3.79803	NaN	11.5932	NaN	4.21157	NaN
	7.67399	5.39383	3.82223	3.21601	1.91367	1.42285	0.978988	0.957975	4.3717	3.0027	1.85952	1.2877	1.30701	11.5283	8.3147	8.88022	6.932	4.42541	3.73743	1.83718	1.44347	8.95644	4.4958	3.13993	2.65969	1.55053	NaN	NaN	11.5992	NaN	NaN	NaN	16.8875	12.594	NaN	NaN	NaN	NaN	11.701
	3.45462	4.67571	3.5426	2.55658	1.82413	1.2986	0.987347	0.757698	3.61525	2.15858	1.77608	1.12952	0.722805	9.87151	74.3373	18.3928	NaN	20.6292	10.8421	10.0086	6.10833	NaN	NaN	NaN	16.9512	9.11126	NaN	37.6552	11.4002	NaN	NaN	NaN	18.8283	9.01214	NaN	NaN	NaN	NaN	NaN
	16.8721	16.5401	13.2075	3.0242	1.8654	1.20073	0.844878	0.718461	3.44418	2.60549	1.89227	1.37059	0.739134	31.2773	28.2485	16.8356	9.07495	5.62138	3.85438	2.98117	2.29746	15.5669	9.37012	7.50527	4.50359	2.9065	NaN	NaN	NaN	NaN	NaN	NaN	NaN	NaN	NaN	NaN	NaN	NaN	NaN
	13.2515	6.11847	5.06523	2.93951	1.7731	1.40639	0.87133	0.581482	3.58507	2.92643	1.79972	1.11399	0.695769	20.3698	9.77266	6.97066	NaN	24.3778	14.1483	7.72517	4.73731	NaN	18.0144	10.608	7.50802	6.67162	NaN	NaN	9.33248	NaN	NaN	NaN	NaN	NaN	NaN	NaN	NaN	NaN	NaN
	3.65211	7.38793	2.11081	2.68314	1.56248	2.59548	1.01143	0.743884	4.66955	2.75264	2.08825	1.22429	0.783846	21.1919	56.4957	14.3743	4.76843	3.33683	2.88195	3.90681	2.0733	7.01951	4.21385	2.81007	4.82609	1.47459	NaN	NaN	NaN	NaN	NaN	17.1764	15.9456	10.541	NaN	NaN	NaN	7.71658	NaN
	9.39839	16.8103	8.2054	3.57095	2.02594	1.32116	0.936282	0.817331	5.11703	2.66543	1.97397	1.15165	1.37629	NaN	45.6256	20.7744	6.86519	4.18919	2.83752	2.00662	1.49541	7.18925	3.83543	2.42325	2.24062	4.50267	NaN	NaN	NaN	NaN	NaN	11.0061	7.4349	6.41775	NaN	16.6218	13.3022	9.27231	58.2003
	8.50796	3.05992	2.76024	1.49985	1.17186	0.843487	0.635506	0.447187	2.00964	1.53595	2.59035	1.87649	1.29165	9.71754	6.7402	3.92176	8.4183	7.09644	6.06534	6.3947	4.26117	NaN	NaN	11.4773	3.69115	4.49283	NaN	10.068	5.68934	NaN	NaN	NaN	8.70292	5.46891	NaN	NaN	10.3967	5.6586	4.17875
	3.57462	2.05452	1.85709	2.57276	1.44239	0.932932	0.69605	0.508604	7.96062	1.19747	1.01818	0.655811	0.615803	86.566	12.9648	7.44239	86.8164	63.5163	18.713	17.3989	9.24142	87.1005	NaN	NaN	NaN	NaN	NaN	NaN	9.29974	NaN	NaN	NaN	NaN	NaN	NaN	NaN	NaN	NaN	NaN
	5.29909	1.75245	1.97823	2.15013	1.37359	1.43053	0.849958	0.612617	3.41925	1.83526	1.43913	1.86792	1.20415	14.5781	6.67594	5.14636	NaN	NaN	34.4091	27.2889	10.775	45.603	NaN	NaN	5.58665	4.33088	NaN	NaN	NaN	NaN	NaN	NaN	NaN	10.0072	NaN	NaN	NaN	11.5045	10.6517
	6.47466	7.75803	8.19613	2.19017	1.16952	2.01402	1.0884	0.937952	1.83962	1.07793	2.92054	2.76116	1.8743	6.62315	18.9446	9.19137	NaN	NaN	7.63792	4.97362	4.10322	NaN	NaN	7.32081	6.52573	4.50259	NaN	25.9812	27.8713	NaN	NaN	16.724	11.3857	NaN	NaN	NaN	NaN	18.6545	NaN
	12.4751	8.39564	5.6027	7.17337	5.86087	4.69553	2.91376	1.77685	8.63909	4.83967	3.8003	2.71952	2.76824	11.7008	6.95218	8.35209	11.3758	7.72898	7.12951	9.76114	4.94696	NaN	11.465	9.37356	6.82794	11.5385	NaN	19.0774	19.8841	NaN	NaN	NaN	11.474	6.39614	NaN	NaN	NaN	NaN	15.4076
	6.41484	4.24441	4.02652	3.22853	2.32456	2.25793	1.23305	0.869081	5.55958	2.60158	2.25342	1.772	1.03325	10.8334	7.60659	5.65121	8.50381	5.14373	5.82756	2.95459	1.85213	7.09556	3.77372	2.77911	2.23721	1.68249	13.6587	8.66358	6.92464	NaN	NaN	NaN	13.0427	9.64512	NaN	NaN	12.5886	10.2017	NaN
	4.65025	2.38014	2.80791	12.7172	9.50649	4.1207	3.36191	3.06158	20.0808	5.06009	3.32355	7.11373	2.36066	73.1152	12.4358	8.17008	26.0561	15.2699	6.60928	5.72118	4.2427	NaN	7.29592	6.13332	12.3013	3.88968	NaN	13.4308	12.164	84.2106	NaN	5.76867	NaN	NaN	NaN	14.9449	11.249	NaN	3.98394
	30.097	7.55047	5.71755	5.32193	3.61758	3.31594	2.56834	1.68551	7.068	4.53371	2.65992	2.12514	1.55696	35.2345	12.0001	15.8895	9.52068	7.75406	5.76847	3.79932	1.91039	13.9341	9.58753	6.81023	4.54713	3.62644	NaN	NaN	15.0573	8.35806	7.69891	5.76643	4.7777	2.97276	16.9337	12.4909	8.32985	6.5787	4.44281
	6.52729	9.18928	2.34143	4.08552	3.00557	2.14201	1.60998	1.23289	4.99391	6.23891	2.79239	1.69235	1.56686	10.63	6.51069	3.53302	4.47527	3.52053	2.2509	1.57495	1.25007	8.71648	4.73723	2.96623	2.3913	1.55997	NaN	7.84655	NaN	NaN	15.9313	10.3664	6.71288	5.7918	NaN	35.7164	NaN	9.30768	8.08214
	10.8347	4.97748	6.76515	4.31616	3.23882	2.36728	1.68598	1.35219	6.67929	5.83163	3.4064	2.77735	1.8996	14.2627	8.23495	6.59942	NaN	11.4382	8.00901	5.98556	3.77227	NaN	18.7747	9.53848	7.24067	3.72194	NaN	NaN	NaN	NaN	20.3004	10.9971	9.76084	6.51876	NaN	25.8298	11.5029	7.43746	4.6166
	4.14633	1.30461	2.65785	3.09706	1.95084	1.57868	0.943776	0.78783	8.49912	4.26333	2.25142	1.82467	1.0792	11.8794	5.38201	10.3963	7.35703	6.65125	4.20123	2.88188	2.05386	48.8379	6.32571	4.46423	3.41048	1.9701	NaN	NaN	9.78629	16.9073	12.6607	8.12132	4.99395	5.09743	68.0423	18.8552	10.4718	7.65466	4.67127
	3.77833	2.26918	1.2664	12.5072	5.09412	6.03602	3.23501	2.66418	12.3086	8.03456	11.9209	9.12064	4.20277	NaN	NaN	NaN	NaN	10.3266	10.0219	6.20836	4.74173	NaN	NaN	13.2763	12.434	10.2368	NaN	NaN	NaN	NaN	NaN	13.0018	6.71455	5.78018	NaN	NaN	16.0532	11.9347	NaN
	8.34141	4.72476	3.16984	6.41068	11.9568	10.055	4.28245	2.85883	9.50293	7.0973	5.48166	3.95458	2.22985	24.0758	12.6305	8.88611	9.42308	34.8267	14.7264	3.67594	1.93037	18.8176	11.1341	7.50321	5.60644	3.7937	NaN	18.2575	NaN	NaN	69.8531	69.4528	5.66628	3.77916	NaN	14.7225	9.83593	6.46787	3.49911
	3.88408	3.0635	2.67474	5.2112	3.84904	3.32761	2.23485	1.60401	7.29498	3.8942	2.02033	1.9029	1.47459	10.3889	7.75421	8.8128	9.98233	8.11847	5.15298	4.17594	2.98852	9.18588	7.57323	4.76695	4.09328	2.57542	NaN	NaN	NaN	12.5973	11.915	6.16039	4.71256	3.5104	NaN	19.7747	9.80305	6.5971	3.7817
	3.00934	2.08413	1.75703	8.00217	4.62809	2.74809	2.19517	5.20394	10.593	5.15746	3.40697	2.33263	1.98396	6.44394	4.13915	3.1842	NaN	NaN	NaN	NaN	7.06669	NaN	NaN	NaN	NaN	NaN	12.1829	6.9205	NaN	NaN	NaN	NaN	NaN	NaN	NaN	NaN	NaN	NaN	NaN
	4.03823	3.17595	1.77872	5.93254	6.70902	4.90449	2.58763	2.36621	17.4301	4.41996	3.84721	2.99042	2.05033	11.5928	67.4516	3.63313	25.9527	9.83861	6.57593	4.06963	2.94417	9.92688	6.8575	5.50976	7.38305	4.01639	NaN	87.2544	9.63925	NaN	20.5919	10.8481	7.00813	6.15431	NaN	NaN	NaN	9.69337	8.4658
	7.33422	7.04361	3.83553	4.31225	3.67386	2.6583	3.12286	1.48266	6.16421	3.73968	2.9746	2.27942	1.31209	10.6386	6.5552	4.95468	4.66846	10.0141	2.4243	1.73257	6.00453	9.00464	5.72519	4.76604	3.64368	2.06355	NaN	19.1254	14.1305	NaN	73.562	26.0136	17.4864	6.74323	NaN	NaN	NaN	19.8173	10.8323
	10.0194	5.86421	2.94098	6.6169	2.57162	2.36579	1.57892	0.94564	10.1825	3.36377	3.12788	2.29772	1.80407	11.4722	8.25733	2.8656	16.0302	8.71246	7.61906	10.8473	6.62836	15.7129	6.09973	7.1454	4.87982	8.52431	NaN	NaN	4.44334	NaN	NaN	27.2887	11.1741	8.30612	NaN	NaN	52.8015	19.8443	28.5021
	8.40506	3.77714	3.1912	5.22202	4.19283	2.57131	1.91857	1.35335	22.581	7.39563	5.96328	2.83649	2.21134	14.205	4.91881	3.84374	7.06924	5.09724	4.31239	2.6819	1.80103	NaN	7.72108	6.77303	4.03371	2.64145	NaN	5.82965	3.57708	14.1616	8.62216	7.63044	6.6831	3.55881	NaN	9.73969	10.6091	6.28188	3.82377
	7.65689	4.60938	3.84328	4.04816	3.7972	2.18606	1.61131	1.19926	7.47373	3.88907	2.25542	1.49633	1.15284	8.97185	4.58851	3.03886	5.44507	4.25349	2.37001	1.61967	1.37686	24.7181	13.406	13.1758	4.78831	2.46672	NaN	8.81164	9.16718	10.7826	9.65009	6.80798	4.7672	4.42346	NaN	NaN	NaN	12.1408	9.85862
	7.65609	3.07148	2.30282	6.66721	3.9461	2.853	2.28987	1.51478	6.47448	4.61091	5.23813	3.54481	3.0433	8.82203	4.60964	3.30091	14.2812	7.31907	5.49444	3.89526	2.98511	12.7746	9.16399	5.47905	3.65291	2.60805	NaN	13.2644	5.51569	NaN	NaN	NaN	NaN	NaN	NaN	NaN	10.2251	9.76036	4.34415
	10.8843	4.73251	5.3428	2.75996	2.38023	2.28122	1.24976	0.912788	8.31224	4.59973	3.43712	2.78467	1.37359	12.9067	6.69922	12.6967	NaN	NaN	67.819	14.5059	7.79969	17.5752	14.7837	11.8501	8.136	5.28476	21.9814	7.3392	NaN	NaN	NaN	76.6804	11.0496	8.43177	NaN	NaN	NaN	NaN	NaN
	62.589	9.2728	6.21949	6.79682	6.63992	4.51969	3.56705	2.67042	10.9559	6.98031	4.88367	4.07631	3.29384	72.0495	17.8533	9.12583	7.70528	9.10567	6.0136	3.58354	2.66484	18.2051	14.3942	9.84898	6.83469	5.22787	NaN	NaN	NaN	NaN	NaN	NaN	NaN	NaN	NaN	NaN	NaN	NaN	NaN
	5.7473	3.59069	2.70574	11.6523	5.15913	5.12082	2.54799	2.6094	10.3776	5.43203	4.09089	3.52381	2.17682	7.8553	4.77738	3.79385	10.7328	5.68731	4.40295	2.95095	2.80023	10.3657	5.54305	5.30939	3.84553	3.47429	NaN	11.5778	8.86581	NaN	NaN	NaN	NaN	NaN	NaN	NaN	NaN	NaN	NaN
	6.92257	4.19204	2.45679	11.8432	4.78115	4.30607	2.44376	1.74484	43.7333	6.06708	4.84274	3.89652	3.06062	13.1239	8.51548	4.6033	15.1033	6.56985	5.05772	4.72969	2.99075	86.6397	8.31727	4.87681	4.30662	2.93965	NaN	NaN	NaN	NaN	9.54586	NaN	5.7831	3.86204	NaN	8.29983	6.61447	5.01028	4.19045
	7.9449	8.10198	1.65883	4.36125	3.09326	2.54783	1.91836	1.39592	9.39852	5.45654	3.54105	2.67342	1.87148	19.2359	34.9422	8.27626	5.44795	4.73268	4.09558	3.61482	2.44232	9.02915	6.43474	4.25303	2.56094	1.85973	NaN	NaN	NaN	NaN	NaN	16.4823	10.6538	6.22403	NaN	18.2254	10.6913	6.93458	6.14634
	5.42535	8.07713	3.3548	14.936	10.613	10.1623	9.0039	4.26402	84.9283	84.4107	79.6061	25.0613	19.1995	13.8095	45.2149	8.30986	NaN	NaN	10.0367	8.45556	4.83647	NaN	NaN	NaN	NaN	33.5954	19.6387	81.7044	NaN	NaN	NaN	8.47264	8.63718	4.58736	NaN	NaN	NaN	NaN	NaN
	27.4014	6.72255	3.40301	7.94757	5.11037	3.0649	2.59148	1.5153	85.0078	76.3064	17.094	9.3757	4.43297	14.6433	9.44729	6.21792	25.5096	12.5998	9.01254	6.70171	4.61325	NaN	NaN	NaN	NaN	9.87337	60.9911	NaN	NaN	NaN	NaN	NaN	NaN	NaN	NaN	NaN	NaN	NaN	NaN
	12.6408	6.57191	4.58437	11.2587	10.6756	3.52009	3.50582	2.43719	12.7862	7.40814	4.23568	3.51753	2.452	30.2649	9.59661	8.7813	NaN	84.7359	5.50477	11.1211	2.5936	NaN	84.0993	32.5801	18.0043	6.10795	NaN	NaN	NaN	NaN	NaN	6.70973	NaN	3.104	NaN	NaN	NaN	NaN	5.29735
	6.22239	5.8208	3.06446	15.0934	10.1731	7.19953	4.50624	3.75244	14.4372	7.90485	4.60573	4.27402	2.60789	5.59479	5.44888	2.86512	21.2103	19.042	14.4566	7.98055	6.05508	21.1791	7.53231	5.30711	17.854	4.1382	NaN	NaN	NaN	NaN	NaN	NaN	NaN	NaN	NaN	NaN	NaN	23.301	NaN
	2.64693	1.54053	1.1347	10.375	5.90658	6.30011	6.03926	1.94813	13.5282	8.25126	7.48233	4.55023	4.95187	9.79478	4.42403	4.28756	9.94629	10.8671	5.26507	6.41481	2.46132	81.6391	21.156	16.3514	7.61559	5.95697	NaN	12.7736	15.1853	NaN	13.9943	73.097	15.6476	11.9423	84.2322	NaN	25.3294	16.4274	12.9221
	3.37412	3.19886	2.92202	7.79407	6.59448	4.93753	3.59918	1.99135	8.54144	5.98668	5.17862	4.01956	2.38663	8.51871	7.20331	14.7359	14.2248	12.121	11.1656	6.25323	3.26189	17.3347	12.1824	10.279	10.7427	4.8395	NaN	NaN	13.2569	NaN	NaN	NaN	NaN	NaN	NaN	NaN	NaN	NaN	NaN
	6.9072	3.83773	2.48475	6.47654	2.42301	2.53358	1.74428	1.18118	5.94287	4.07189	4.82418	2.14649	1.52982	7.8114	4.5699	2.86177	7.83266	4.90568	4.66875	3.75171	2.29055	NaN	4.45597	4.99183	2.3541	1.76968	16.6105	7.26331	5.2342	NaN	NaN	NaN	19.4655	14.9203	NaN	NaN	NaN	13.5866	9.35211
	10.9692	5.39812	3.16155	9.99706	6.30543	4.86663	2.68409	2.6324	21.7257	18.0128	17.3802	9.94202	4.04487	16.3781	5.73063	4.40375	NaN	12.9479	12.2028	4.7546	6.59005	NaN	32.1632	29.6566	30.3825	11.3884	NaN	6.11895	4.96345	NaN	15.0071	13.5893	7.7685	NaN	NaN	NaN	NaN	NaN	NaN
	8.43233	4.59299	4.04438	6.21132	4.29076	2.92188	2.20762	1.73088	7.66677	5.25982	5.91158	4.41526	2.44761	7.01011	5.59846	3.96215	7.77819	4.77774	3.94293	2.7557	1.66718	9.25474	7.37501	30.4979	3.42394	2.65925	11.622	5.83865	3.7651	NaN	13.8978	11.9754	12.1693	6.13111	NaN	NaN	43.6444	15.9847	10.3974
	8.57499	6.3341	2.20859	8.83934	10.718	4.68023	3.9035	2.80833	15.3918	9.8555	6.97435	5.51942	2.99774	NaN	NaN	3.48234	10.2575	9.93931	5.47296	4.20757	3.04195	17.7196	11.3366	6.71875	6.18916	3.41134	NaN	NaN	3.48043	NaN	80.1965	NaN	NaN	NaN	NaN	NaN	NaN	NaN	NaN
	58.3278	3.96176	2.81883	15.4339	9.87297	6.60153	4.98939	3.81331	12.0244	78.4821	10.1175	6.22935	5.00449	NaN	4.56399	3.04735	16.7309	10.9929	6.72937	5.91685	3.59674	NaN	75.9458	17.2216	8.55123	6.02418	NaN	3.73843	2.90111	NaN	NaN	NaN	11.2579	8.30456	NaN	NaN	NaN	NaN	NaN
	12.7882	5.30807	3.97079	6.23627	4.31134	3.12719	2.48617	1.71064	7.53445	5.97599	4.16772	3.2151	1.81111	14.7347	5.4789	4.5732	8.72069	5.13313	3.35328	2.62659	1.74742	10.2255	6.16586	3.72284	2.50741	1.97813	NaN	6.77109	4.2274	NaN	NaN	13.0806	5.46185	4.79314	NaN	NaN	17.3801	12.779	7.18368
	25.9451	40.0905	8.07322	7.00729	2.79365	1.93725	1.55142	1.34173	6.13146	3.43308	3.13806	2.35559	1.51297	21.5413	38.814	7.7438	9.67471	6.35915	3.18352	2.98432	1.96144	14.9692	11.8824	8.0338	4.4754	4.27636	NaN	NaN	NaN	29.373	9.42479	6.3027	6.37717	3.20937	24.6948	29.1065	NaN	6.568	NaN
	13.1592	5.22551	2.80386	9.73482	5.14399	3.65543	2.12375	1.73336	13.2441	12.605	8.14729	8.01305	2.15958	15.8264	5.40675	3.16168	21.1052	13.5672	3.66495	3.65838	2.49285	NaN	29.0429	18.7556	17.0237	2.58642	NaN	9.39739	6.46356	NaN	NaN	6.54598	4.75872	3.70919	NaN	NaN	NaN	NaN	3.40047
	5.13229	3.30055	2.62801	8.27002	7.63833	5.9888	3.33495	2.37224	25.0122	12.6322	9.10066	11.1937	5.91983	7.3642	5.06605	3.75019	13.0423	10.0077	8.43037	5.42083	3.71552	NaN	NaN	14.4272	7.85825	7.21621	13.3606	9.3671	9.53857	NaN	NaN	NaN	NaN	NaN	NaN	NaN	15.7785	11.6937	23.5233
	2.89009	1.34596	1.20464	4.79224	2.9542	1.72227	1.4267	0.938578	10.1507	4.08672	3.77055	2.68278	1.74103	8.3294	5.19479	3.26327	9.2888	4.5335	3.38848	2.01013	1.5371	15.4077	4.80363	4.17012	3.0426	1.893	12.7624	7.349	5.67499	NaN	NaN	9.10207	11.0824	6.21123	NaN	12.0611	13.7519	8.00847	6.08428
	3.80483	8.84556	4.86563	87.699	10.8983	8.1029	5.57819	3.73271	53.8283	12.2127	15.3807	8.96239	7.24416	4.03866	11.3925	4.66354	88.2809	12.1605	10.2061	7.45238	5.5594	82.653	NaN	NaN	24.8125	9.16335	NaN	48.0167	17.2766	NaN	NaN	NaN	NaN	NaN	NaN	NaN	NaN	NaN	NaN
	9.37589	5.21353	3.80025	7.6848	4.9713	4.99575	5.57018	3.02647	8.26437	14.7003	7.59016	4.53246	3.9773	8.43976	8.40275	6.21473	22.2288	12.0571	11.2552	11.0408	5.43249	NaN	14.5368	14.9604	4.94779	4.40589	20.1403	NaN	8.722	NaN	NaN	NaN	NaN	NaN	NaN	NaN	NaN	NaN	NaN
	9.27811	5.13954	4.53363	7.91088	6.8336	3.37986	9.46238	4.0275	9.25735	5.68872	3.63916	6.54922	3.50811	11.8965	4.40647	3.48498	NaN	NaN	NaN	11.5166	9.86671	NaN	NaN	NaN	15.8927	13.2124	NaN	17.1292	12.4888	NaN	NaN	NaN	NaN	NaN	NaN	NaN	NaN	NaN	NaN
	5.74232	3.95161	3.66917	17.1005	12.6146	8.3918	7.8602	5.63566	19.6616	6.8649	9.78201	6.8663	5.65964	5.00234	3.7861	3.21327	18.966	12.7564	7.44505	7.81914	5.30988	NaN	13.2954	9.92414	72.149	7.10716	6.55984	4.96507	6.09072	NaN	NaN	NaN	NaN	NaN	NaN	18.6947	NaN	38.3183	NaN
	12.4541	8.0121	10.1221	5.5245	2.69653	2.07971	1.44591	0.969346	5.91579	2.64345	2.23651	1.2061	1.01703	NaN	NaN	19.6978	14.8571	6.42318	8.40364	5.95098	3.49682	11.6432	12.289	5.70894	4.43694	3.82142	NaN	NaN	12.1862	NaN	NaN	8.54748	7.55757	5.49968	16.9572	NaN	12.4845	7.9528	8.28022
	6.85607	3.32125	3.28408	3.27291	1.85541	1.47909	1.08697	0.625888	3.74852	2.21408	2.50257	1.01201	0.638884	11.7071	19.6806	13.7766	6.03065	4.41832	2.85142	1.86383	1.50155	7.56973	6.28041	4.06423	3.19476	1.87158	NaN	35.2965	16.9287	NaN	22.5036	NaN	11.7502	7.8437	NaN	NaN	NaN	19.5991	7.75638
	3.09687	2.5376	1.84366	3.50381	1.9433	2.65933	3.22549	1.56586	4.52299	3.14299	1.95985	1.57271	1.50103	13.8672	10.7059	6.65092	6.69565	3.47204	2.8506	1.77365	1.35783	11.5787	5.73658	4.16255	2.75556	1.89713	NaN	7.62517	5.36933	NaN	NaN	NaN	12.7244	6.80092	NaN	NaN	18.2404	15.5886	15.6137
	4.45219	3.3538	3.12136	6.26285	7.96923	6.94099	5.59811	1.94017	83.5307	9.37316	8.11663	5.06987	2.58732	12.8221	10.9587	9.09671	13.2159	12.4793	9.53912	6.963	3.22416	79.3667	10.8703	10.8403	10.029	4.34807	NaN	NaN	NaN	11.6736	9.85662	NaN	NaN	2.95062	NaN	13.5977	15.27	13.0766	7.27635
	6.00015	3.29557	1.69096	2.68955	4.11352	4.09323	1.34217	1.317	2.98242	4.41095	3.63206	2.23397	1.02144	7.91304	21.5584	5.10872	22.9527	32.4979	18.2727	10.0728	7.86981	NaN	57.9071	7.85253	4.50415	13.8536	NaN	27.5548	10.5186	NaN	NaN	NaN	NaN	NaN	NaN	NaN	NaN	NaN	NaN
	2.95559	3.03983	1.43981	5.40356	3.86067	2.80128	2.95035	2.08713	8.48954	7.51126	4.47549	4.40424	3.98742	24.9791	9.32295	4.43023	17.818	9.64269	10.4031	9.22073	5.39191	21.5012	15.7349	6.65788	5.83452	3.35637	88.3179	17.5704	7.32247	NaN	NaN	NaN	NaN	NaN	NaN	NaN	NaN	NaN	NaN
	8.68478	3.68137	2.63611	17.4121	8.7332	4.61261	10.2644	2.52181	24.0327	12.8545	9.12016	4.56038	3.03254	10.0483	7.3718	4.96049	18.5257	10.6134	11.0992	21.6798	5.51121	NaN	24.0446	22.5382	6.30702	6.72578	NaN	12.7827	8.87405	NaN	NaN	NaN	16.1685	NaN	NaN	NaN	NaN	NaN	NaN
	5.74733	3.57385	2.38088	4.33856	4.94716	2.09872	1.35581	0.739399	3.09541	2.37034	1.80201	1.5247	1.16952	10.7862	6.1609	3.24673	33.7542	32.5907	15.6009	9.46207	5.70375	NaN	68.9547	19.8599	16.0343	9.51915	8.78094	5.66777	3.8629	NaN	NaN	NaN	NaN	NaN	NaN	NaN	NaN	NaN	NaN
	5.89245	6.13728	3.59793	2.71202	1.8675	2.06327	0.964895	0.757698	2.41143	1.50831	1.18267	0.793522	0.691255	13.6903	18.3881	12.2717	NaN	NaN	17.321	10.9473	9.32755	NaN	NaN	NaN	NaN	7.9313	12.2383	NaN	NaN	NaN	NaN	NaN	12.4972	5.96831	NaN	NaN	NaN	NaN	NaN
	14.6912	3.47254	4.33079	3.62304	1.9258	3.53047	1.38748	1.05962	4.18891	1.85488	1.8633	1.64794	1.24191	83.6669	5.48208	10.6136	NaN	NaN	53.688	12.667	10.2458	NaN	NaN	NaN	45.5685	21.7133	NaN	4.53021	NaN	NaN	NaN	NaN	NaN	NaN	NaN	NaN	NaN	NaN	NaN
	14.4167	4.3312	2.98098	5.51484	3.30843	2.2476	1.59924	1.24521	9.01886	3.92366	3.12575	1.66894	1.06716	57.056	6.04364	4.55978	NaN	9.44939	6.84398	4.26411	3.44997	NaN	NaN	13.7296	6.44546	3.85265	NaN	5.04011	3.42057	NaN	63.1218	12.6174	6.44981	5.3417	NaN	NaN	17.8153	9.84786	5.78188
	12.8983	8.42443	7.14306	10.1206	4.47129	3.05633	1.94742	1.65138	12.3209	11.6956	6.00296	3.93816	2.7131	25.9173	17.6329	19.0457	12.6788	10.52	19.9296	3.81793	2.66337	12.6664	7.74005	5.36071	3.63281	2.33908	NaN	NaN	NaN	NaN	NaN	42.9246	12.8776	7.46587	NaN	76.8952	14.8902	11.7517	9.18472
	6.86916	8.10421	2.65358	11.3135	9.19264	6.2635	3.92431	3.18641	11.9869	6.79806	5.98897	4.95812	3.52109	6.22901	7.71597	3.27333	16.2125	11.514	8.86692	5.25937	4.06202	15.5128	11.3283	6.52612	5.69863	3.75713	7.61657	NaN	3.77439	NaN	NaN	NaN	NaN	NaN	NaN	NaN	NaN	NaN	NaN
	8.52044	4.21905	2.46522	9.34317	7.0797	6.26322	3.15592	2.06999	15.4884	9.48612	10.7135	6.66886	3.4856	10.0599	4.45861	3.44589	NaN	16.041	12.4866	6.43928	3.88857	NaN	39.4652	11.0195	7.65514	6.58249	16.4016	9.40277	7.30114	NaN	NaN	48.085	NaN	NaN	NaN	NaN	70.463	15.4435	11.4337
	7.50833	4.44259	3.31924	7.71452	4.69398	2.84496	2.34026	3.13887	17.5219	6.81926	4.83242	12.0288	1.79133	7.3569	7.58294	5.50815	12.6833	8.32525	5.13885	3.63108	2.55964	NaN	9.79324	8.0919	5.15358	3.03441	NaN	11.1883	11.1648	NaN	NaN	NaN	NaN	8.40289	NaN	NaN	NaN	85.0285	NaN
	6.58323	1.79733	3.11646	6.05081	3.454	2.4103	1.61253	1.09807	6.0994	2.94278	2.62398	1.64853	1.6783	24.1689	4.77089	2.40347	9.04029	13.4674	4.46256	4.21306	3.83977	12.2106	7.93897	10.1845	6.45701	5.25304	19.6768	NaN	2.70088	NaN	NaN	NaN	NaN	NaN	NaN	NaN	NaN	NaN	NaN
	3.4268	2.27804	1.41872	4.14222	2.23896	3.31269	2.35767	2.76888	4.55217	3.32884	5.80741	4.09543	1.03211	5.63621	8.4518	12.8049	12.0577	8.81004	9.00438	4.50624	4.00932	11.2153	8.19724	11.0687	4.65152	3.24202	85.5697	16.4425	7.46782	NaN	NaN	18.4395	10.8046	12.4641	NaN	NaN	5.31847	4.05869	NaN
	3.25167	7.10492	3.48127	5.73015	3.80478	2.269	3.6672	3.74167	6.2396	4.46936	2.85574	2.24088	2.4033	NaN	13.3816	8.65941	8.17378	3.58643	2.97361	2.24394	1.8963	8.81187	5.14369	7.08568	10.1024	10.436	NaN	21.7282	10.1934	NaN	NaN	NaN	7.64409	3.25672	NaN	NaN	9.75514	8.26277	8.02994
	7.24884	6.16672	5.66019	7.76991	3.52653	2.54314	1.73359	1.35711	9.65881	5.37571	3.94019	2.5656	1.7435	11.9878	9.98684	7.06725	11.6306	6.85369	8.24031	4.29236	4.10193	NaN	16.1996	10.4687	13.3189	9.83651	NaN	NaN	11.1268	13.651	7.92236	10.8729	5.55199	4.60454	NaN	NaN	19.9007	16.925	15.1363
	9.60437	4.3709	2.64405	13.2995	5.20993	3.86938	2.87344	1.81715	7.22629	6.97406	3.71531	2.7252	2.17033	12.6316	6.08975	3.79096	25.1662	11.0655	7.67486	5.00919	3.27984	16.4499	9.3771	11.9307	7.97659	5.02141	NaN	12.9724	7.68608	NaN	NaN	8.57178	6.64001	4.70956	NaN	NaN	16.0518	13.6338	6.69272
	8.00643	3.10173	2.65114	8.06419	5.87316	3.52242	2.91766	1.96911	6.87098	5.19987	4.00291	2.83642	1.57433	7.76172	3.71404	3.12167	9.73036	5.68117	3.70523	2.83124	1.92234	7.69003	5.54436	3.71093	2.77149	2.00721	NaN	12.6592	13.19	NaN	NaN	NaN	NaN	NaN	NaN	NaN	NaN	NaN	NaN
	5.53208	3.48408	2.20212	3.83466	3.02783	8.69518	2.01761	2.48986	4.16833	3.10741	2.43422	1.61979	1.19223	10.6543	6.33484	3.82341	11.1562	10.4403	17.2013	6.63965	4.51176	14.8486	13.8236	6.92436	4.2493	3.75781	NaN	10.1017	8.67233	NaN	NaN	31.7463	15.4817	10.2757	NaN	NaN	NaN	NaN	NaN
	7.85983	5.64097	3.11935	3.05653	2.84641	2.50186	2.25629	1.70548	4.67353	2.81668	2.08253	1.33574	1.21483	12.5775	6.44162	4.18788	19.1068	12.2624	7.21042	2.91013	2.81035	13.5314	9.64078	7.08435	6.83701	4.47208	NaN	NaN	NaN	NaN	NaN	NaN	7.60112	4.92032	NaN	NaN	NaN	NaN	NaN
	5.94528	2.85396	2.03922	4.76045	3.05646	2.25168	1.57706	1.27334	4.99206	4.28181	2.52065	2.262	1.44591	18.7935	4.77262	3.75557	9.68326	4.25031	3.77299	2.01819	1.76481	20.6056	9.36662	13.268	4.41952	2.41937	NaN	7.3196	5.28042	NaN	NaN	NaN	NaN	NaN	NaN	NaN	60.1314	NaN	NaN
	6.59002	2.64893	1.91918	5.41026	2.59073	1.63423	1.22987	2.05757	3.12719	2.30376	4.85575	1.15487	0.734087	18.7326	9.22507	3.44145	19.2979	13.4008	7.08543	5.62995	10.4361	16.3755	12.0112	7.1404	5.61775	3.91181	NaN	NaN	6.284	NaN	NaN	NaN	NaN	7.8913	NaN	NaN	9.75933	NaN	NaN
	3.7651	2.9817	2.23852	11.3434	7.4246	3.18518	5.79488	1.86708	67.9027	5.52762	3.78651	2.33892	2.55121	5.50399	4.17059	2.97855	30.6036	18.4904	8.90572	15.0834	4.86639	58.69	22.2241	8.50704	7.23394	7.12282	5.73976	4.50563	2.96101	NaN	NaN	NaN	13.6373	NaN	86.4542	NaN	NaN	NaN	NaN
	10.4686	4.69561	3.20626	5.90312	4.17687	3.2425	1.9702	1.31284	3.69454	2.23896	1.86509	1.4646	1.13367	10.0728	5.05718	3.31488	NaN	17.5436	NaN	4.58514	3.52703	NaN	11.7589	11.0862	7.87938	5.35482	NaN	14.4945	10.9458	NaN	NaN	NaN	7.35887	5.12874	NaN	22.2469	8.42177	9.60251	6.38466
	4.3442	2.66917	1.75803	3.19519	4.80294	1.62823	1.92224	1.48688	5.35248	2.10403	1.35321	1.13401	0.943776	7.13729	4.31153	2.5908	NaN	60.6259	10.1758	4.6208	5.95407	67.3544	16.0445	9.88935	7.86943	5.14746	NaN	NaN	NaN	NaN	88.7962	25.0048	5.98045	4.21347	NaN	NaN	NaN	NaN	NaN
	6.07977	2.39955	1.73607	7.79198	3.94839	3.05223	2.11396	1.50103	18.7491	5.5575	3.68313	3.0746	2.11877	14.6522	14.2321	7.35882	7.90728	4.65173	3.17694	2.21832	1.47989	23.0223	6.59573	3.97946	3.16688	2.30163	81.7564	16.2452	10.7229	15.5399	5.76205	5.22165	3.50347	2.73631	NaN	13.2854	6.86616	6.46599	3.0587
	2.47409	1.66472	0.996815	4.68881	3.1228	2.38072	1.66425	1.2738	5.63792	4.07564	2.61719	2.68073	1.90547	6.93443	8.75396	4.24713	13.5338	6.25686	4.59094	3.15945	1.98702	10.2121	7.56001	5.886	4.15275	2.71462	NaN	87.2404	NaN	NaN	NaN	NaN	NaN	NaN	NaN	NaN	NaN	28.6075	14.3731
	2.39564	2.18803	1.48345	4.42098	4.59563	1.86246	1.32574	1.03571	3.76702	3.11872	1.95395	1.68412	0.957975	5.22307	3.66575	3.02873	24.5204	14.4633	7.38594	5.7029	3.29586	13.7458	8.57629	7.42922	6.76672	3.26177	12.1128	13.8457	8.60594	NaN	8.55453	NaN	NaN	NaN	NaN	NaN	NaN	NaN	NaN
	5.85518	4.68036	3.20815	4.46028	2.5352	1.65564	1.30731	0.952444	4.26563	3.70908	3.0802	1.66976	1.24866	13.5226	7.69814	5.35017	9.41816	6.412	4.59274	3.07931	2.48916	5.09774	4.44739	4.25409	2.88738	2.06479	38.4395	17.5869	7.15294	NaN	9.25355	6.73886	4.92633	3.83237	12.449	10.9327	14.0049	7.94826	5.57302
	4.48463	2.28302	1.69674	6.57086	4.03779	3.07485	2.09415	1.61616	5.36776	4.42921	2.68926	6.06459	1.21917	9.14349	5.10361	2.84544	9.82611	5.12709	4.4224	2.72412	1.91938	10.9756	6.85976	4.27278	7.23384	2.19526	NaN	NaN	8.91357	NaN	11.3995	10.2161	12.1559	NaN	NaN	NaN	NaN	83.2997	15.7908
	8.30948	6.41243	3.94	6.88601	3.88328	2.59533	2.07641	1.43654	11.1511	3.81916	3.5267	2.3086	1.38338	14.9895	8.89079	5.01458	10.557	5.55718	3.76504	3.1016	2.15776	NaN	6.48894	5.50748	3.41335	2.12219	NaN	15.6621	10.8676	19.7223	7.19893	4.95001	3.98561	2.93832	NaN	8.30591	7.32536	4.5028	3.52687
	10.0721	18.7845	13.1207	12.1378	9.16039	9.15019	3.112	2.03769	64.2539	70.3946	10.779	10.064	6.8367	19.8587	60.5946	31.9589	9.87542	20.9386	22.0917	4.31071	2.58626	NaN	71.3905	16.7144	10.2433	7.53333	NaN	NaN	NaN	12.3579	NaN	NaN	2.90986	1.75491	NaN	NaN	NaN	NaN	NaN
	8.64297	4.84088	2.84221	4.0056	2.62242	1.75836	1.29604	0.935654	5.64372	3.83395	2.32969	1.90495	1.4379	6.99642	4.20193	3.3216	6.851	3.68121	3.29557	2.19526	1.8961	13.3619	6.2937	4.87375	3.17515	2.99787	NaN	NaN	NaN	10.1659	5.98052	4.60424	3.23356	2.41913	NaN	13.2663	7.24029	5.02788	3.5431
	4.79383	2.78024	1.95755	66.3669	13.8678	4.63756	6.75871	5.51306	62.2042	67.8044	10.9095	10.5108	1.75323	6.71817	3.50437	2.3446	75.2599	NaN	3.77201	8.37621	6.02298	67.7025	59.713	16.9105	55.9031	2.73445	NaN	17.8447	NaN	NaN	NaN	5.99682	NaN	NaN	NaN	NaN	NaN	NaN	2.71346
	4.15939	3.81264	2.68015	11.9007	7.61479	6.09918	3.3339	2.93925	14.7387	8.9712	6.40239	5.5764	3.65522	4.95697	9.43938	2.45846	11.9188	8.5555	7.31593	4.39654	3.64459	16.0672	10.4663	7.73322	6.09625	4.03832	21.1199	16.9278	8.55387	38.4975	NaN	NaN	NaN	NaN	NaN	NaN	NaN	NaN	NaN
	7.63687	5.03602	2.45392	8.67201	5.37381	3.58305	1.99263	1.76281	8.91313	5.40229	3.69332	2.50928	1.80678	8.26406	4.42	2.37438	7.82423	6.45224	3.86391	1.93866	1.48147	8.07941	6.02252	4.80579	2.94098	2.00457	NaN	NaN	NaN	NaN	NaN	NaN	NaN	NaN	NaN	NaN	NaN	NaN	NaN
	6.34703	4.33752	4.11942	5.38332	4.18741	2.90885	2.05147	1.37231	6.45859	7.29425	2.83697	2.7579	3.36988	10.8964	7.82265	9.06672	6.93998	6.25254	3.92964	3.56634	2.63032	8.25405	5.78005	4.94078	3.39102	3.03203	NaN	NaN	NaN	NaN	NaN	NaN	7.63093	4.06033	NaN	9.09488	NaN	NaN	8.49886
	4.54437	4.15101	3.24093	6.97283	4.34086	2.07556	1.55759	0.95121	4.68128	4.23193	2.23992	1.57321	1.28922	9.97226	8.68587	7.26898	86.7955	16.3543	14.7372	13.0556	10.2912	22.6488	15.7095	8.59722	9.16836	9.88678	NaN	NaN	NaN	82.2615	21.2362	NaN	NaN	NaN	NaN	NaN	23.1564	NaN	NaN
	3.48818	2.69108	1.86509	8.46603	7.72113	3.65527	2.70154	1.74832	5.69468	3.03119	2.20514	2.41111	1.79787	6.65685	4.44757	3.00211	8.89174	7.96445	4.35653	2.13588	1.84716	17.267	8.41352	4.92557	2.82805	1.87189	12.705	10.215	6.13926	62.29	4.8478	8.24867	6.64207	3.57172	NaN	NaN	NaN	6.69357	6.57131
	5.4721	2.94031	2.05386	9.60824	4.05405	2.99134	2.14539	1.35667	6.35098	4.40856	2.65623	2.48546	1.55784	9.49591	4.05401	3.05011	78.6203	18.6451	13.0014	7.50577	5.70771	85.6286	19.9316	8.17839	8.47097	6.25273	12.5519	5.53332	3.52248	NaN	NaN	NaN	NaN	NaN	NaN	NaN	NaN	NaN	NaN
	2.21399	1.40681	0.784844	12.4017	5.02293	4.61125	3.0174	1.97536	7.33487	5.40932	2.95453	2.95625	2.22246	17.7199	20.786	10.5227	15.1034	5.43624	4.53946	2.92931	2.13808	12.7768	7.45185	4.079	3.11998	1.95625	NaN	NaN	NaN	NaN	11.1716	12.4905	9.3393	7.52533	NaN	NaN	NaN	15.1518	9.9695
	5.1253	2.07046	1.87711	9.82039	5.78367	4.31588	2.53682	1.67316	11.3875	4.82962	3.2977	2.42939	2.40436	NaN	13.0729	6.90686	9.51153	5.36498	4.62868	2.88954	2.43574	13.554	8.18314	3.61037	2.86375	2.8017	NaN	18.1914	10.2003	14.1833	8.60941	NaN	NaN	4.95729	NaN	20.1788	NaN	NaN	NaN
	4.68036	10.5933	3.58758	2.66609	2.3206	1.39676	0.936073	0.762589	3.91812	2.059	1.31015	0.899834	0.804786	NaN	28.9418	9.39162	5.16376	4.53972	2.58346	1.74473	1.49476	8.53525	5.53768	3.76972	3.10696	2.14457	NaN	21.8152	21.1277	NaN	NaN	20.5402	NaN	6.69879	NaN	NaN	NaN	NaN	NaN
	4.88339	5.56778	2.81049	5.45722	3.19586	2.19116	2.06763	1.21676	53.2661	5.38929	4.04143	2.88751	1.96762	5.65062	6.55745	3.33167	10.8004	6.22885	4.35676	5.44262	1.85615	NaN	7.66659	5.85163	3.29954	3.09472	NaN	NaN	4.57971	NaN	10.6818	7.53783	NaN	3.54243	NaN	12.6935	8.10271	4.05642	3.45859
	2.14539	1.61628	0.961645	11.2843	7.3331	5.36191	3.79896	2.21594	82.6087	8.81044	5.47668	3.43593	2.79981	5.85009	3.20827	1.8296	25.1813	16.8013	10.8004	6.05625	5.1274	80.4466	13.684	8.16722	5.86946	4.81243	8.17923	4.47794	2.44585	NaN	NaN	NaN	NaN	NaN	NaN	NaN	NaN	NaN	NaN
	2.33196	1.19747	0.917706	14.7436	7.86604	6.28385	3.47164	2.90144	17.4496	8.37208	5.70602	3.58861	3.43102	6.69398	3.60022	2.39743	17.0431	10.3695	8.03216	4.11718	3.18346	80.4927	8.50362	6.15062	2.93311	3.23882	NaN	NaN	NaN	NaN	NaN	NaN	NaN	NaN	NaN	NaN	NaN	NaN	NaN
	3.1896	1.88824	1.32943	3.04594	2.9897	1.81067	1.12431	0.902006	7.67041	2.57625	1.79166	1.40792	0.873573	10.5801	5.41045	4.25294	14.0518	11.3895	6.26591	3.4939	2.73795	53.3574	12.6532	3.35946	2.63069	2.0241	14.2638	7.0418	6.97612	16.2223	18.5721	8.91174	4.08236	2.57283	25.4138	10.3077	NaN	NaN	NaN
	1.44956	1.10252	1.90393	2.39286	2.28199	5.0478	0.833922	0.606518	3.05018	1.96404	2.40745	0.775312	0.731952	6.51481	3.13313	3.37127	9.85471	5.18542	10.4699	2.20522	2.18364	8.67077	7.25436	16.5933	3.7201	2.19749	NaN	NaN	2.38647	NaN	NaN	50.7543	4.45545	6.50234	NaN	NaN	NaN	15.0942	4.17992
	3.45508	1.71669	1.16231	11.0064	4.4258	3.2762	1.97001	1.65434	13.3338	8.09204	6.34869	3.39529	2.27804	9.55187	5.91914	4.6441	11.9592	11.9891	6.44896	3.62158	2.81077	11.8154	8.16856	8.59002	4.57791	2.83807	16.8104	6.03212	4.38213	NaN	10.5923	10.5845	6.86078	7.1633	NaN	NaN	NaN	12.0141	7.25647
	7.91599	3.34703	2.50765	4.51575	3.12537	2.06422	1.48411	1.47392	57.2819	3.86675	2.81132	2.75868	1.28222	12.1384	4.40224	3.41088	7.8799	4.8444	2.98209	2.46156	3.07377	NaN	5.68241	3.38593	5.45133	1.65611	48.558	10.4203	7.33979	13.4148	6.02347	4.88912	4.01483	NaN	NaN	6.00345	4.10918	NaN	2.19142
	5.92142	3.11464	2.67012	16.1156	3.54199	4.05106	2.60722	1.419	14.1857	7.57282	3.21132	2.06696	1.2758	9.61803	8.76556	8.13904	NaN	6.26479	7.09509	3.9964	1.9813	NaN	8.80855	4.22702	3.09421	1.96563	17.858	12.3647	11.7009	NaN	5.60696	NaN	NaN	2.04392	NaN	NaN	4.7032	3.56348	2.16103
	4.46353	4.06096	2.48514	14.2632	5.5196	3.88156	2.60083	2.04421	20.9833	3.53541	2.99644	2.26987	1.8873	NaN	6.42257	3.58801	15.7827	5.51217	4.18652	2.7758	2.29047	NaN	3.85153	3.68345	3.34275	1.81973	NaN	28.4734	10.0058	13.854	5.6526	3.80709	2.66565	1.71201	NaN	3.51396	3.04491	2.27727	2.04498
	4.64975	2.47891	1.66013	3.98777	3.03545	2.21231	1.39508	1.37402	3.9737	2.9271	2.00984	1.65422	1.1217	5.24359	2.33414	2.588	7.51773	4.33246	3.07676	2.23826	1.58622	7.80006	3.59412	3.19904	2.37685	1.59016	17.3305	7.18643	4.7595	7.49358	4.96444	3.39333	2.78354	1.90187	8.36847	4.15972	3.99042	2.96247	2.22572
	2.60279	1.50116	0.94419	6.73732	4.7904	3.33407	2.21691	1.45307	69.696	3.87747	3.07931	4.69365	5.7293	6.19771	5.96766	3.12017	9.26045	5.04022	4.28935	2.16925	1.76691	65.0907	6.14124	3.74361	7.20315	9.49676	7.78573	5.3323	3.54298	6.94969	5.05846	3.70945	2.55818	1.872	NaN	4.50037	3.04581	NaN	NaN
	2.28148	1.09575	2.7391	23.8931	17.2227	13.612	8.80638	5.58051	67.9164	4.38928	23.3309	16.6639	21.0136	4.97945	2.27434	2.9461	NaN	NaN	20.5806	14.4062	7.62475	NaN	6.96996	21.8792	9.82487	6.10519	NaN	NaN	48.6655	NaN	NaN	NaN	NaN	NaN	NaN	4.93344	NaN	NaN	NaN
	2.75406	1.65162	1.42161	4.4118	2.82078	2.29021	1.56985	1.35566	9.40107	4.19129	2.42237	1.75981	1.33867	4.70661	2.07924	1.8084	7.28933	5.19279	4.46848	2.47488	2.41541	NaN	6.63075	4.85785	2.83628	2.43317	NaN	NaN	NaN	8.31213	5.63155	3.54558	2.20203	2.31545	NaN	6.5846	4.03973	3.86564	2.52623
	4.10098	2.16365	1.8496	7.41235	4.72878	3.02653	2.27099	1.41181	11.4227	5.51978	4.93808	2.67525	1.82885	7.46424	3.66479	3.91397	9.63133	9.33416	6.01699	3.03951	3.82147	12.6173	6.39605	5.75578	4.66875	3.4536	19.2234	7.72449	NaN	NaN	12.6444	14.9585	9.79238	6.95776	NaN	NaN	NaN	12.5734	8.4266
	4.07468	5.55386	3.96185	3.49385	2.57093	1.89971	1.96871	1.0995	5.86728	2.6493	3.12105	2.68059	1.01741	7.77958	10.3197	8.83687	6.38617	8.38035	3.8414	4.69619	2.02062	7.98638	6.29142	16.8062	5.89269	2.15368	10.3899	NaN	NaN	NaN	NaN	NaN	20.706	9.36206	NaN	NaN	21.138	13.2518	10.9974
	2.8778	1.8767	1.71703	3.42085	2.64405	2.23966	1.37174	0.994456	7.12546	4.29665	3.93054	2.1525	1.44293	3.10179	2.03404	4.44418	10.3742	8.86608	2.10608	3.77185	2.46196	13.0739	5.04826	4.68011	2.69755	1.67503	NaN	NaN	5.09524	9.39128	10.4174	NaN	5.58174	4.33088	NaN	NaN	NaN	NaN	NaN
	4.37976	1.19763	0.953676	6.55607	4.30948	4.02263	1.893	1.4245	7.73129	3.45593	2.56613	2.32759	1.86046	4.57992	3.5173	2.78305	11.3759	5.98969	7.44345	3.02168	2.18176	12.1043	14.5568	8.04389	6.09503	2.84572	3.92601	NaN	14.2099	NaN	NaN	77.7327	12.0479	5.7962	NaN	68.0867	18.0063	10.4824	6.35095
	4.8106	2.62831	1.53684	6.63614	6.61802	3.16613	4.4078	4.59261	7.84848	5.01431	3.22865	2.517	2.21832	5.46687	2.91	2.16365	7.87233	7.85108	5.32381	5.58563	6.95031	18.8108	8.68666	5.69154	4.26517	3.27417	NaN	NaN	NaN	NaN	NaN	NaN	13.759	8.81597	NaN	NaN	NaN	NaN	NaN
	5.23581	3.509	2.96115	4.75489	3.64481	2.58255	1.59875	1.16231	6.78721	9.32742	3.80642	2.44288	1.58647	16.5704	8.53509	6.56865	NaN	NaN	17.3253	4.47763	6.35915	17.5371	28.0221	8.26812	9.38458	6.32502	NaN	18.0541	16.3521	NaN	NaN	NaN	5.60389	NaN	NaN	NaN	12.7262	NaN	NaN
	2.17745	1.70514	1.60608	70.118	7.90862	5.05602	3.96294	2.51303	12.4618	11.5349	7.05697	4.60385	2.85424	7.37815	4.32291	3.44373	75.8118	9.02918	4.64397	4.84715	2.81049	41.1963	11.5111	8.29136	5.79759	3.32743	NaN	NaN	11.9879	NaN	15.7106	7.18436	5.37713	3.4911	NaN	NaN	NaN	12.8608	9.55938
	3.71668	2.72103	2.67891	4.69215	3.27142	2.30112	1.70697	0.969346	6.51749	4.39547	3.21461	2.37397	1.15674	5.7718	3.34691	3.39575	11.2122	20.2179	6.27842	5.59545	3.24329	6.69633	5.03053	3.70993	3.85702	1.95044	NaN	NaN	NaN	76.967	22.2847	9.46556	7.90147	5.13691	NaN	NaN	NaN	15.6472	NaN
	1.58942	0.968538	0.760533	3.19402	2.21867	1.57632	1.01356	0.783347	3.95037	2.96412	2.37356	1.94007	1.57209	11.2443	9.29893	6.57885	NaN	NaN	25.5249	13.6577	10.0043	NaN	NaN	14.9308	7.95747	7.03927	NaN	NaN	NaN	NaN	NaN	NaN	NaN	NaN	NaN	NaN	NaN	NaN	40.9039
	1.933	1.0323	0.963068	6.10403	3.64578	1.9884	1.6847	1.24033	5.63566	3.67759	2.63084	1.76802	1.47299	11.5378	6.17155	9.44344	NaN	9.4511	8.25255	4.73255	2.84593	NaN	13.2744	85.2999	7.27581	4.69423	NaN	NaN	23.7439	NaN	14.9268	25.3126	9.61656	4.94217	NaN	NaN	84.0582	11.5522	10.8133
	1.1196	0.891313	0.748604	1.93037	1.30521	0.880045	2.28884	0.510907	2.29371	1.90875	1.16902	0.814934	0.536683	9.92864	5.57851	3.66191	16.4485	9.015	6.4408	2.59631	3.15709	12.806	8.34652	5.91725	5.58704	2.9534	NaN	NaN	6.89631	NaN	NaN	NaN	3.63728	NaN	NaN	NaN	NaN	NaN	NaN
	2.33079	0.807456	1.07647	4.67433	2.09116	4.47938	5.06678	2.9196	6.67676	3.4788	2.04047	3.65955	0.898746	42.4216	7.43131	7.51763	7.09553	3.112	2.98682	4.20538	2.79022	11.2412	5.38012	3.98816	2.88758	1.62341	73.1549	7.89682	7.72342	NaN	NaN	11.9681	19.4325	11.1183	NaN	NaN	NaN	11.6277	NaN
	10.8903	5.13046	5.4487	6.02129	3.69957	2.5723	1.55532	1.2915	12.5839	5.88133	3.53413	2.59759	1.65197	26.46	13.3935	7.01274	9.78225	8.43291	5.35248	3.22039	2.15785	9.95716	5.64774	8.6001	4.13711	2.70233	NaN	18.0892	NaN	NaN	18.3268	11.59	6.68134	4.27627	NaN	NaN	17.2607	10.0032	7.02147
	13.7713	2.66293	3.22398	8.26235	3.82955	2.84613	1.38324	1.06017	41.5912	4.69657	3.27447	1.76835	1.34479	18.976	73.5473	5.08623	7.79125	5.57457	4.01756	1.73303	1.36959	NaN	5.38281	3.07975	1.88055	1.35898	NaN	NaN	73.9911	75.381	NaN	NaN	4.39186	3.52298	NaN	12.4745	6.00972	4.51792	3.10293
	3.10249	1.91938	1.39114	30.9857	3.54171	2.07122	1.83035	1.24616	13.2021	3.7028	2.23081	1.67421	1.10995	4.24579	2.21682	1.88211	NaN	5.5612	2.66102	2.01159	1.76392	NaN	5.58707	3.56106	2.41265	2.08788	NaN	NaN	NaN	NaN	4.95583	4.8597	2.57489	2.08225	NaN	7.10001	4.1495	3.5282	2.33146
	2.56598	1.41624	1.5611	12.7941	4.96803	3.30991	2.41962	1.50415	11.8795	5.24942	2.54937	2.27314	1.23765	14.2939	20.4298	3.93786	35.0412	10.5725	7.23958	4.73268	1.94853	NaN	10.6839	4.09625	2.37059	2.22273	18.7351	NaN	NaN	NaN	NaN	NaN	NaN	2.70414	NaN	NaN	5.15632	3.20833	4.00135
	1.49802	0.880045	0.734886	7.40854	5.23884	2.93004	1.71075	1.68621	7.70627	4.2925	2.91618	2.21178	1.33325	9.32928	8.66082	6.57844	8.9937	4.32875	2.97052	2.08619	1.42985	8.75309	4.06327	3.14989	2.61778	1.58437	NaN	NaN	NaN	NaN	8.44771	5.48937	3.79194	2.48215	NaN	6.58183	4.53786	3.47068	1.97536
	5.5804	6.27251	5.20308	19.5347	3.75155	3.55148	1.82295	1.48898	23.585	7.00437	4.70086	2.89462	1.36859	NaN	28.5036	18.5695	21.2183	4.02604	3.12105	2.19133	1.46634	NaN	7.79931	5.25867	5.55287	1.39086	NaN	NaN	NaN	NaN	4.37806	5.13435	3.27082	2.46315	NaN	NaN	NaN	NaN	2.21152
	6.71455	11.6871	5.22843	43.4644	69.8119	11.612	12.3975	9.08547	50.4055	45.6273	35.7539	9.72316	5.09939	NaN	19.5239	22.3277	NaN	78.246	15.4328	12.2172	6.71256	NaN	NaN	NaN	9.91161	8.10625	NaN	NaN	NaN	NaN	NaN	NaN	NaN	NaN	NaN	NaN	NaN	NaN	NaN
	2.32633	1.2571	1.933	4.15398	3.02776	2.29473	1.6769	1.1655	9.55827	4.41388	3.53878	1.93361	1.17786	30.9947	13.0269	24.2069	6.84988	3.53989	3.26627	1.98021	1.2915	11.1784	5.28201	3.13075	2.03913	1.6012	NaN	NaN	27.1154	11.3099	8.96787	6.85667	4.6873	2.46974	NaN	11.5637	5.74706	4.22067	3.28742
	1.14774	0.797213	1.09932	6.67147	2.62532	2.85492	1.69858	1.10924	7.30476	4.2427	3.12105	1.92376	1.33559	NaN	17.6984	17.8822	8.09966	4.94098	2.98983	3.37957	1.55331	10.3609	6.63897	3.47339	2.63232	1.88772	NaN	NaN	11.7082	NaN	13.6912	NaN	9.77346	5.50335	NaN	83.579	9.83069	7.97398	5.39281
	1.9436	1.41541	0.893505	3.03635	4.35618	2.63151	1.60193	1.23622	9.61464	6.54721	3.46391	2.17358	1.36888	6.44902	3.34363	2.33641	4.85212	8.4472	6.30509	6.45877	2.78157	10.8069	7.16987	15.9546	5.69233	3.92481	NaN	NaN	NaN	NaN	26.0489	15.458	10.4335	7.18856	NaN	NaN	14.7155	8.19487	6.46102
	8.33689	1.1742	1.9708	2.49026	2.00193	1.62269	1.12813	0.667932	3.09927	9.446	4.08188	3.33372	0.710518	10.8669	NaN	43.0758	7.11874	6.14985	8.03385	5.30027	1.64044	6.78504	11.5598	6.01376	3.77637	1.86099	NaN	NaN	NaN	NaN	15.5177	13.8829	9.04957	NaN	NaN	4.0895	3.75369	2.46752	NaN
	1.41111	0.997404	0.915357	2.09891	1.1347	1.01933	0.819722	0.592483	2.6439	1.4779	1.36458	0.842791	0.586174	NaN	NaN	5.82413	6.73863	4.36534	2.92228	1.97477	1.44672	12.822	18.0898	4.19512	3.18217	1.81165	NaN	NaN	9.27271	NaN	49.449	58.3278	NaN	9.56363	NaN	87.2334	NaN	15.388	9.00045
	3.50493	1.48872	1.05388	3.88171	3.03596	2.08947	1.58721	1.14158	4.54903	4.66329	4.15511	2.89388	1.1378	9.64486	5.13511	4.34294	NaN	11.0789	6.50593	5.18992	3.15945	NaN	15.0957	11.2773	6.54817	12.3905	NaN	NaN	NaN	NaN	21.8628	15.052	12.151	7.10059	NaN	NaN	NaN	NaN	NaN
	4.27828	1.79068	2.32894	12.1078	23.1306	7.81811	11.7614	9.97039	22.1989	10.5385	10.4116	9.73448	5.24464	4.12455	1.93967	2.17457	12.1813	26.2485	9.68872	11.8856	9.893	NaN	11.312	9.33631	9.8788	6.28569	NaN	NaN	75.5378	NaN	NaN	10.9035	NaN	NaN	NaN	NaN	NaN	NaN	5.41428
	5.21316	2.51948	1.84896	11.834	7.2843	5.45266	5.2372	4.10966	14.2615	10.293	4.91661	4.61859	3.18819	15.6114	6.96717	5.09835	NaN	12.0342	12.9121	9.313	9.42356	15.2486	21.3282	11.2881	10.8096	7.74666	NaN	NaN	NaN	NaN	NaN	NaN	NaN	7.70357	NaN	NaN	NaN	NaN	NaN
	4.33047	2.18946	1.55154	2.74395	2.5646	1.98997	1.56586	0.560579	4.11356	12.5	6.67885	2.13121	1.04455	8.91566	4.81235	4.56171	NaN	18.9823	9.33393	17.8724	4.81853	75.7862	20.8335	9.07199	23.0836	6.17571	NaN	NaN	11.5348	NaN	11.7881	20.2754	32.4229	NaN	NaN	NaN	52.6334	NaN	6.75624
	3.25624	2.00721	1.38041	2.05033	2.5902	1.80569	0.688986	0.453703	2.998	1.80678	2.58058	1.64521	0.938369	8.10789	5.48019	6.80766	NaN	4.05106	4.72472	6.42788	6.14076	85.7169	7.26609	6.19138	3.68509	2.2014	NaN	NaN	11.3949	NaN	9.15455	6.82303	NaN	NaN	NaN	12.4001	13.0094	7.27146	6.1012
	3.13925	2.2132	2.48625	2.84648	2.021	1.28359	1.13281	0.570955	3.64374	2.00017	1.14842	1.06899	0.555671	3.99532	2.46204	2.67408	16.6343	4.84396	3.49132	2.50726	1.62088	14.1682	5.47199	3.86386	2.7686	2.05776	NaN	NaN	12.0598	73.8016	8.08056	5.01669	4.03469	2.56094	NaN	15.6233	10.4102	5.76857	3.13968
	3.18186	1.46152	0.999559	9.87195	5.69182	4.34524	3.04748	1.95425	6.6369	4.19535	3.12456	2.409	2.1474	9.8585	3.26045	2.45623	10.8229	5.39648	5.08242	3.25474	2.06772	10.3069	5.43534	3.66372	3.27919	2.23257	NaN	12.1101	8.41387	NaN	NaN	NaN	NaN	NaN	NaN	10.5784	6.23458	NaN	NaN
	2.56002	1.92305	1.35812	9.7758	4.62614	2.79456	1.96025	1.24929	11.4951	4.42062	3.34609	2.21558	1.32515	11.1509	7.36554	4.10961	12.0494	6.72042	3.57111	2.4214	1.57756	21.0126	5.46909	4.43005	2.7865	2.12799	NaN	NaN	NaN	NaN	7.6229	5.24097	4.40278	2.60587	NaN	8.91326	5.04232	4.96716	3.52886
	5.39939	4.96515	2.16898	5.13233	3.6737	5.84291	2.23379	2.47196	5.23233	3.2224	2.79778	2.49442	2.05804	10.804	8.43231	3.27082	12.9918	7.63854	8.30534	2.74195	1.83558	11.2969	7.10766	5.11462	3.37214	2.5369	NaN	NaN	NaN	NaN	NaN	3.78801	22.1321	4.41237	NaN	NaN	NaN	12.1822	6.20649
	2.37331	1.35956	1.36802	6.54377	3.71984	2.43976	2.06867	1.21917	8.25195	6.6767	2.92074	2.11655	1.6045	NaN	15.2411	9.85223	10.4848	5.69664	4.49471	2.62525	1.72454	12.774	7.53942	5.1799	3.50208	2.49481	NaN	NaN	NaN	NaN	12.069	9.93753	5.60605	3.79767	NaN	NaN	NaN	11.2693	7.38666
	2.79694	1.47392	1.51478	7.09771	3.26681	2.41614	1.67678	1.42958	8.87794	4.3349	3.67482	2.04555	1.43313	27.9733	14.9594	8.35555	6.38264	3.20106	2.50077	1.80862	1.44807	9.05423	6.92218	4.60968	3.00042	2.02458	NaN	NaN	15.5927	16.0639	7.3878	5.06991	4.22633	2.92924	NaN	12.5829	8.5605	4.82247	3.8075
	2.15231	1.09092	0.763102	11.1781	6.60907	2.62808	1.94249	1.27057	7.80346	3.53119	2.70682	1.59802	1.08805	11.4938	8.34506	4.78008	14.2046	7.44062	3.59074	1.97001	1.44035	9.18562	5.95694	4.06144	2.0398	1.44401	NaN	NaN	NaN	NaN	NaN	5.31445	3.65436	2.83165	16.2926	9.79356	6.28675	4.78266	3.26153
	2.19383	1.24049	1.04305	8.25695	3.22956	3.54735	2.0212	1.3743	8.75553	4.95543	3.19408	2.10133	1.51981	10.9081	34.6437	7.93583	8.94832	10.4366	5.4555	3.53922	2.48436	14.1533	7.16451	6.12247	3.7094	2.82743	NaN	85.0736	30.077	NaN	13.3795	10.6396	9.43907	5.44003	NaN	NaN	NaN	6.24585	5.36012
	1.81337	1.01664	0.89831	4.57119	6.6858	1.96274	2.18131	1.78685	6.03628	4.27677	3.27554	2.4094	1.62979	22.9163	16.0645	12.7037	6.2489	5.66002	2.1925	7.5141	5.05757	7.25193	4.28418	2.7839	2.27366	3.69703	NaN	NaN	NaN	NaN	15.7841	NaN	6.06421	82.3008	NaN	NaN	NaN	NaN	8.80727
	5.05447	2.62286	1.7276	1.8873	1.46807	1.86792	1.98564	3.05095	2.86259	1.6347	1.83056	2.40957	1.41222	58.553	13.378	11.3611	3.39304	2.68146	1.95825	1.325	3.30482	5.86952	3.16848	2.37916	1.63865	1.57781	NaN	NaN	NaN	NaN	NaN	8.77122	4.27416	0.757439	NaN	NaN	4.95025	3.86625	0.981583
	2.02236	1.93866	1.64104	4.39454	3.14317	1.3548	1.0679	0.832042	4.65518	3.7293	1.81585	1.17536	0.802838	NaN	17.0657	6.52844	7.44735	3.99376	2.78045	2.20283	1.63195	5.90249	7.69914	2.35352	1.80168	1.33779	NaN	15.3538	16.51	67.6042	81.4475	10.5011	7.46582	5.89615	NaN	9.51124	8.37344	6.60922	4.41384
	4.01639	4.0059	2.83952	4.94486	2.71469	2.6251	1.78312	1.61216	4.21547	2.63819	1.70983	2.15068	1.18498	9.81189	3.57829	5.59801	7.0843	4.84181	3.87783	2.74759	2.79806	8.51618	4.62491	2.88799	4.382	1.83035	7.01356	6.10487	5.37283	NaN	NaN	NaN	NaN	3.86285	NaN	NaN	NaN	3.95691	NaN
	5.73446	2.7789	3.382	6.90268	5.11749	3.75979	2.71901	1.65942	40.9113	6.29379	5.60871	3.658	2.54699	NaN	NaN	11.0704	9.67995	5.67903	4.2748	2.84297	1.89021	NaN	7.26623	8.27154	4.03109	2.96134	NaN	NaN	34.0488	NaN	10.5719	7.01862	4.60007	2.9723	NaN	NaN	12.0676	8.06782	4.77241
	24.1547	10.2227	8.80136	3.96077	2.14009	3.02627	1.08209	0.844878	4.67713	2.46013	1.60206	1.15267	0.697735	32.8944	13.1181	12.5108	4.94443	3.64878	6.41863	1.82145	1.36773	14.5243	6.6166	2.9694	2.25577	1.59667	NaN	NaN	24.2397	6.63049	3.49738	NaN	1.87388	1.41319	NaN	NaN	3.7503	3.70576	1.915
	7.273	3.12737	2.06933	10.1427	4.43544	2.79974	1.75736	1.11065	11.0932	5.15438	4.05975	2.5994	1.37814	12.131	24.2316	3.89254	11.4677	12.962	7.73226	4.42235	2.57853	16.4172	12.5779	4.94165	6.53258	3.66736	NaN	56.7797	NaN	NaN	23.1808	10.5141	6.81814	4.96081	NaN	12.7545	NaN	10.2367	7.0887
	17.8433	5.71529	3.86092	14.5513	5.66898	10.0182	6.27995	2.75399	88.0389	6.54092	5.3074	3.38992	2.87508	15.3182	4.09825	3.53136	39.5534	11.1669	16.4258	8.30882	5.68313	71.0497	16.3657	11.3751	7.63186	6.27723	NaN	21.9255	11.1416	NaN	NaN	11.4131	13.272	NaN	NaN	NaN	NaN	NaN	NaN
	7.63574	7.80072	4.78581	12.3233	5.44773	3.52859	2.46228	1.23875	10.0901	4.5865	3.00127	2.29516	1.64068	7.51123	5.82016	3.45111	12.7732	5.60598	4.07429	3.32343	3.01792	14.7041	8.38277	5.20357	4.54437	2.59284	15.9903	8.82822	7.06475	NaN	NaN	NaN	NaN	3.56013	NaN	8.503	5.97671	5.52205	3.65152
	8.10724	4.32979	3.58452	8.86093	4.19414	2.88554	2.24428	1.27057	7.87053	4.64528	2.48041	1.88107	1.0178	8.96524	4.45483	4.52485	8.33159	6.98747	2.97223	2.24559	1.72816	7.43865	4.11199	2.87957	2.09013	1.63207	NaN	NaN	NaN	NaN	9.70527	NaN	NaN	NaN	NaN	NaN	NaN	NaN	3.19138
	13.4446	6.4131	6.69753	4.05328	2.80156	2.51536	3.07154	1.05351	4.23674	3.85051	2.31984	2.10524	1.24285	15.2462	11.6985	5.90747	5.9004	3.76962	2.48758	2.01519	1.11803	8.86127	5.80343	2.9143	2.21497	1.41803	86.146	NaN	12.0432	NaN	NaN	21.2541	15.7696	5.85648	NaN	27.158	14.9965	12.0797	8.35562
	4.79755	3.5333	2.71144	4.67416	2.82147	1.61532	1.49789	1.08516	4.13432	2.184	1.96304	1.50285	1.44469	7.62558	4.97039	5.66251	6.70701	4.04496	2.75293	1.69489	1.34697	7.40947	3.39892	2.89868	1.85477	1.5122	NaN	12.1076	9.38678	NaN	19.95	10.6557	16.2648	5.27563	NaN	NaN	NaN	NaN	NaN
	7.82085	3.46538	2.4007	4.71875	3.03615	3.44151	1.35248	1.08606	7.41701	3.44458	3.2261	1.69662	1.33369	33.2213	6.42217	5.16149	6.37511	3.05294	2.40216	1.82145	1.35797	8.48374	4.60496	4.26205	2.03557	1.95925	NaN	16.4234	11.6952	NaN	NaN	6.33624	NaN	NaN	NaN	NaN	6.79339	NaN	NaN
	6.31848	3.04838	4.00443	5.06941	3.32296	2.27469	1.52572	1.15148	4.88588	3.4076	2.65955	2.01062	1.25679	10.1908	4.94431	4.64579	20.3843	8.77322	5.6093	3.76915	2.30809	12.3819	9.28169	3.58971	2.80498	3.07173	NaN	8.81708	NaN	68.6012	11.6508	7.52053	4.69302	3.11276	14.722	11.2236	NaN	NaN	3.67999
	5.86615	3.374	2.7152	10.6805	15.9054	5.19611	4.84727	3.05499	11.7267	5.47515	4.91019	3.5173	1.91561	6.81201	3.75327	2.96101	15.5207	10.5697	6.50876	4.02161	2.22123	10.444	8.07115	7.01644	5.10446	2.60173	NaN	7.41474	7.00356	NaN	51.4389	NaN	7.97238	4.15577	NaN	NaN	NaN	NaN	NaN
	3.43342	2.34493	1.85983	4.80799	3.79018	3.71578	2.40176	1.7731	6.35804	4.40549	3.23204	2.21594	2.30843	11.6185	4.84173	3.91021	7.10658	4.83359	4.62258	3.16341	2.28105	9.88008	5.99254	5.51931	1.97962	2.63099	NaN	9.22782	5.75837	NaN	NaN	70.8954	33.8344	26.9818	NaN	NaN	75.8836	11.1354	6.50053
	13.8239	3.14622	3.01584	3.97015	2.35177	1.74406	1.00755	0.836733	6.48071	2.51746	1.83792	1.0306	1.00988	13.5538	3.72289	2.88683	3.61655	2.36802	1.78301	1.16399	0.908275	6.45749	3.15244	2.29072	1.61713	1.111	NaN	8.37801	6.47717	12.8199	7.17321	5.49936	3.52731	3.50833	77.7269	10.221	9.37247	5.92503	3.03048
	7.44542	2.73731	1.85382	15.2093	4.68404	7.96836	3.40306	1.69651	68.1916	20.8628	8.94213	5.52088	3.74873	16.955	6.68178	4.39801	19.3138	9.21407	10.4374	5.59135	2.39457	87.0344	24.8338	13.0662	7.12866	3.36616	NaN	NaN	NaN	NaN	NaN	NaN	NaN	2.05957	NaN	NaN	NaN	NaN	NaN
	3.88937	1.9428	1.85118	5.51004	3.60381	2.19704	2.0074	1.24757	7.45164	3.89767	2.67964	2.73423	1.03249	22.6516	4.42939	3.25678	10.4544	8.225	5.65856	2.57694	1.89868	18.8175	5.05451	2.97368	4.19274	4.11204	83.2542	10.5294	7.49211	NaN	NaN	NaN	3.12468	1.8931	NaN	NaN	7.00743	NaN	NaN
	3.99611	2.07632	1.49095	4.66161	4.88824	2.83524	1.81186	1.88637	3.52853	2.49167	3.94759	3.23646	2.12209	10.7272	3.63561	2.64412	12.0743	4.05091	3.49441	2.52065	2.03884	9.64702	6.42919	3.55374	2.40509	2.15486	84.5043	11.0689	8.41097	NaN	9.82811	6.58112	7.1905	3.7651	NaN	NaN	9.97638	9.1521	7.23587
	4.74334	3.93637	2.17664	7.62967	3.89264	3.01928	2.07188	1.72158	9.5509	7.29826	5.71759	3.19543	2.04947	6.15504	4.26742	3.69962	12.8608	7.48721	6.14688	5.02675	2.97388	17.3172	18.0296	24.7653	5.17388	4.46585	10.7239	8.13958	6.27607	NaN	NaN	10.713	6.85672	6.94653	NaN	18.2043	64.2115	10.2041	6.69287
	4.82101	2.09396	1.59483	4.45421	2.45623	1.81327	1.31567	0.995833	7.75125	4.31675	3.89103	2.4672	2.15113	4.06717	2.74031	2.66021	6.91112	4.68592	2.7257	2.48325	1.93351	11.843	5.29487	4.38575	2.93298	2.37042	NaN	NaN	8.88809	12.7889	5.61203	3.92046	3.49261	2.04651	NaN	NaN	NaN	NaN	NaN
	6.68404	3.73769	3.24866	2.02265	1.15657	1.17069	0.71737	0.527861	2.68679	1.91172	1.24851	0.843023	0.556375	7.74633	5.05288	4.18044	5.20978	3.6088	2.45902	1.95224	1.48477	7.75896	4.14354	3.1858	2.33984	1.3584	NaN	NaN	NaN	10.7476	6.12129	4.16706	2.79141	2.18104	6.85335	5.59598	5.48044	3.4962	2.055
	3.16292	1.83994	1.40625	1.70019	1.30146	0.914288	4.44986	0.993472	4.51514	4.22716	7.04333	1.85973	2.11923	9.5639	4.1577	11.3683	3.48133	2.71793	1.40737	1.1586	0.949769	5.22645	5.87433	2.20354	1.96394	2.06999	NaN	NaN	77.7109	NaN	NaN	NaN	7.30396	3.06931	78.8721	2.86293	7.59246	1.29028	0.933561
	6.55476	3.09497	2.30953	7.73408	2.48546	1.83056	1.36745	1.01529	4.86281	2.67971	2.29925	1.46634	1.21692	25.0879	6.57912	4.78876	72.3314	4.0638	2.61292	1.80591	1.4528	6.84309	4.44418	3.46295	2.64775	2.04086	NaN	NaN	NaN	82.7347	7.84665	4.83298	2.80923	2.82556	NaN	9.24782	6.26832	3.87469	2.98268
	9.59704	6.64971	3.37794	1.84663	1.70238	0.930411	0.707483	0.511673	2.72714	1.99606	1.30955	0.878487	0.563018	14.1174	18.968	7.64673	3.78817	2.4351	1.94249	1.33075	0.908491	5.12576	3.72757	2.54691	1.772	1.28268	24.942	NaN	NaN	10.1635	7.06669	5.79572	4.94863	4.24787	NaN	13.1519	NaN	10.6069	4.84173
	7.67611	3.02278	3.76484	3.21613	1.36731	1.04023	0.786836	0.569239	2.38343	1.5193	1.20756	0.881822	0.618656	11.4578	4.51354	5.74324	7.60669	3.71794	2.6201	2.07801	1.69777	6.57999	3.93129	2.75321	1.95775	1.25351	NaN	NaN	13.9386	81.8522	11.2051	7.2211	8.50552	7.06697	12.0945	7.60377	5.66057	4.61422	3.28008
	6.41402	3.76848	2.45471	5.16206	2.1005	2.49536	1.00464	1.05814	7.92338	3.30707	2.16781	2.66616	1.79983	6.79102	5.6203	3.00048	8.9722	4.88275	2.77643	1.79275	1.36845	8.09645	6.40827	3.64825	2.42552	1.78465	NaN	NaN	NaN	13.7987	5.81237	NaN	2.5078	NaN	NaN	6.62797	4.80746	NaN	NaN
	8.936	4.78504	6.43879	15.7989	5.81841	7.30914	5.33289	1.70215	17.8413	6.62572	4.6422	3.43769	1.89486	NaN	8.73588	9.53745	31.7041	8.48209	4.17631	3.36842	2.37265	63.8223	8.99831	7.10363	4.21152	2.9147	NaN	NaN	81.6029	NaN	NaN	11.8038	9.39578	NaN	NaN	NaN	NaN	NaN	NaN
	6.32744	26.3736	2.03961	9.57489	4.55277	2.76633	1.66236	1.108	8.05976	3.67376	2.52344	1.88326	1.45387	NaN	32.8204	NaN	51.9968	18.0264	5.71364	3.72678	2.54291	24.9592	6.26081	5.10968	3.6056	2.50507	NaN	NaN	NaN	86.1271	NaN	8.41758	7.50009	4.25616	NaN	12.6465	9.09464	11.3218	7.41349
	7.54816	3.52753	2.11785	3.50358	2.61202	1.4903	1.15995	1.03911	4.7913	3.13981	1.82403	1.4666	0.987149	15.376	7.18177	2.87119	6.54703	4.26301	3.41552	2.48104	1.6135	6.65997	11.066	5.04038	5.28298	2.36596	NaN	11.0983	6.35474	8.18669	4.75366	3.91562	3.33777	2.68635	10.5136	NaN	6.9612	NaN	3.95131
	9.57039	3.48504	3.57478	4.29409	2.6453	2.61419	2.65055	0.850878	6.64721	3.87858	2.37496	1.56835	1.02832	15.9837	5.77964	7.62547	7.70057	4.34699	3.06842	2.0766	3.64046	10.4255	4.86176	6.83876	2.68482	1.75569	NaN	NaN	87.9784	NaN	NaN	10.8463	11.7211	3.53153	73.9884	NaN	8.20973	NaN	NaN
	6.03322	4.33987	4.1831	6.40273	2.43011	3.94203	2.79995	1.89269	5.71793	3.6769	4.84379	3.18647	2.47891	22.0407	6.25464	4.51406	6.63758	3.28575	2.76052	2.74131	1.90885	6.78697	3.86006	3.56524	2.42794	1.92742	84.1079	NaN	NaN	21.455	NaN	15.2966	7.57326	6.29161	NaN	NaN	80.8094	9.71918	5.82692
	5.29572	4.38405	10.7728	6.11619	3.92131	2.68569	2.44417	1.48424	8.36185	4.96456	3.39817	2.40461	1.50922	8.1046	6.15313	13.1124	11.3839	6.1375	4.1883	3.60956	2.18695	13.2199	6.54299	6.29575	4.35199	2.89103	NaN	NaN	39.3423	NaN	NaN	NaN	NaN	NaN	NaN	NaN	NaN	NaN	NaN
	20.4338	5.98985	4.61919	4.71846	2.6881	1.67911	0.800642	0.909567	3.39644	2.6189	1.69258	0.870881	0.654916	12.0881	10.1308	7.41251	8.15726	4.26691	3.39811	1.463	1.98672	8.21413	9.63654	5.47629	2.77418	1.47618	24.2117	NaN	NaN	NaN	NaN	NaN	2.39564	NaN	8.55038	NaN	NaN	2.57884	2.22519
	28.7255	12.8097	8.0393	3.15337	1.76325	2.14804	2.20336	0.554261	1.78641	2.93432	1.96204	1.51439	0.51129	87.4039	27.8356	21.9242	4.57367	2.37981	1.49698	1.33998	0.655214	4.0585	2.40753	1.82949	1.1891	1.03458	NaN	NaN	NaN	NaN	NaN	7.71839	3.41271	NaN	NaN	11.1313	4.69373	3.51742	NaN
	5.95118	8.96234	3.55408	2.40273	1.67164	1.27257	0.662934	0.593143	2.73674	1.89888	1.17919	1.05795	0.608772	12.8978	11.6003	5.46167	3.00531	2.1725	1.63853	0.987347	0.662638	2.91544	12.8989	6.99504	1.11855	0.725237	11.2221	NaN	6.76744	NaN	NaN	NaN	NaN	NaN	NaN	12.2617	6.70198	NaN	NaN
	4.48991	4.06895	3.03035	6.1003	2.98117	2.70646	1.91591	1.52752	27.3816	17.6816	2.34635	1.79951	1.50649	9.50268	10.8088	6.28609	5.82278	3.65864	2.56277	2.02468	1.52842	NaN	NaN	3.47998	2.53018	1.65398	NaN	80.761	11.8246	9.57571	4.52281	3.958	3.48228	2.38532	NaN	NaN	5.24157	3.73853	2.69072
	3.10646	2.3244	2.53968	3.92695	2.14028	1.75925	1.11047	0.839534	5.15328	2.16238	1.7217	1.58647	0.893067	8.38052	10.0958	5.08438	4.93392	2.62935	2.03192	1.42051	0.913431	5.81938	2.7493	2.18713	1.54914	1.00034	NaN	9.69712	NaN	NaN	10.0789	9.72973	5.64785	4.2945	73.5635	15.8895	8.71364	7.08986	5.25922
	4.68989	7.31668	3.20394	2.67181	2.62994	2.02758	1.46794	1.76824	2.9775	2.25767	2.29746	1.51775	0.616438	13.4343	14.5294	10.1183	3.98605	1.89981	1.33163	0.848345	0.694362	5.79786	3.20919	1.86109	1.4849	0.934399	NaN	8.46821	NaN	NaN	11.571	7.56413	5.90186	3.40709	NaN	8.88352	8.48438	5.98196	NaN
	10.2663	2.54153	4.20594	4.28788	1.44347	1.09164	0.729542	0.511673	2.56483	1.71075	2.3451	0.824245	0.550008	11.0922	13.6061	28.0607	6.79021	3.53646	2.73566	1.67643	1.55696	6.65514	6.97164	3.22689	2.02284	1.64282	15.7438	20.6307	39.637	NaN	7.2682	6.83733	4.70374	3.07867	10.6122	NaN	6.04342	NaN	3.14828
	10.0461	4.20803	5.47103	5.93686	2.58301	2.39138	1.62931	1.36085	4.58283	2.28918	1.67725	1.56185	0.96874	18.3294	10.1832	10.0925	5.66856	9.48403	6.50813	3.89526	1.59655	12.1723	4.85527	5.2209	3.53983	2.74131	NaN	NaN	15.7039	NaN	9.56228	6.78908	4.1208	NaN	10.6743	5.40686	6.5318	3.34515	2.99807
	6.67435	5.65485	4.55238	3.22586	3.27178	2.51614	2.02439	3.03435	4.4978	2.75762	6.79858	1.68876	5.79786	NaN	11.5277	17.461	9.41183	7.28734	4.27993	3.20681	4.18951	19.8875	9.55891	8.60188	5.49772	8.48663	NaN	16.1864	NaN	NaN	NaN	NaN	20.0879	23.0705	NaN	NaN	53.4535	20.3118	3.22185
	4.74252	3.30529	2.00545	5.02051	8.29522	3.31671	1.47379	0.926829	7.42026	4.12198	2.00291	2.11535	1.28664	8.51708	6.35453	4.19274	8.33164	8.07956	3.45343	1.8995	1.39564	13.8132	7.52924	5.0188	4.02482	2.13845	12.0105	8.98255	5.29913	NaN	6.14905	7.53887	NaN	NaN	NaN	NaN	NaN	NaN	NaN
	22.3905	8.22948	5.30042	2.79715	2.77566	2.32212	1.7921	0.775312	2.59103	1.69754	2.00721	0.915998	0.968134	26.7277	10.3242	8.32728	7.28852	5.73049	4.0274	3.129	2.01489	9.85263	6.89654	4.54726	2.95115	2.17763	NaN	NaN	NaN	12.4384	10.5203	11.2841	9.61229	5.22277	NaN	23.7153	16.1305	NaN	5.6391
	6.92617	4.83764	2.48168	3.96635	2.04392	1.58091	1.23083	0.682996	4.27077	1.98337	1.59483	1.15318	0.813492	52.3053	19.0892	8.26341	10.9633	5.09543	4.27572	2.29294	1.7435	28.4645	11.3397	7.78868	4.78626	2.23108	76.2453	14.4451	8.64377	NaN	NaN	25.4331	12.6634	6.8629	NaN	NaN	34.4893	24.0175	8.89733
	13.6665	10.0024	8.84747	1.92295	0.859118	0.761304	0.45284	0.344917	2.50936	2.64486	2.08413	0.63025	0.478472	14.2396	10.9118	10.3406	50.7361	11.0918	6.66647	5.47819	4.46896	26.3076	10.9566	8.71145	6.42422	5.40175	NaN	NaN	14.8914	77.5805	NaN	NaN	NaN	NaN	NaN	NaN	8.23168	NaN	NaN
	7.80879	5.59251	4.33364	2.97216	1.60437	2.07811	1.13591	0.324455	2.01023	1.34944	2.84496	0.636122	0.408304	NaN	10.5383	12.0514	5.42419	50.7169	3.60994	2.63084	1.73449	6.61835	5.16672	2.40656	2.81633	2.13222	NaN	13.7776	NaN	4.89293	81.0281	19.4018	2.07198	NaN	NaN	NaN	3.69867	NaN	NaN
	5.19101	2.51505	2.25542	3.20827	1.66201	1.27855	0.761047	0.562322	4.44625	2.70552	1.87001	1.19452	0.85775	12.5813	5.96683	8.45779	10.0855	9.06562	5.7851	4.54442	3.10564	9.29559	5.67768	5.30227	3.01604	2.38014	9.77201	5.53028	8.54024	NaN	8.82615	6.9875	6.6743	5.30031	NaN	NaN	8.01219	NaN	NaN
	16.5241	6.46554	4.63435	18.4368	13.4182	8.75473	8.27066	2.89076	17.3854	9.73337	13.1576	8.18117	4.45584	34.1027	7.81593	6.54023	NaN	13.9598	11.4228	7.79782	4.07415	NaN	39.4796	19.6799	13.0045	5.37888	NaN	NaN	NaN	NaN	NaN	NaN	NaN	4.54122	NaN	NaN	NaN	NaN	6.30574
	7.87487	5.15005	4.50402	2.34552	1.56948	0.93962	0.692951	0.51129	3.82188	2.04162	1.26749	0.982977	0.734354	15.5481	13.5965	9.87787	6.2451	3.6185	2.26503	8.70109	6.0697	7.65778	4.70586	2.69268	2.34744	8.5566	NaN	NaN	81.7207	NaN	NaN	NaN	8.92451	6.25658	NaN	NaN	NaN	NaN	13.7227
	9.21608	8.468	6.95517	1.94993	1.11663	0.785841	0.462248	0.421973	2.7525	1.58536	1.15606	0.758988	0.50513	14.1837	9.63401	8.29451	7.47031	4.85886	3.46927	2.67664	1.85161	10.9493	4.52355	4.47413	2.85965	2.0815	NaN	NaN	NaN	NaN	NaN	NaN	NaN	NaN	NaN	NaN	NaN	NaN	NaN
	4.17612	3.37986	2.54699	2.21726	1.31135	0.999168	0.580472	0.429783	2.6655	1.75703	1.60791	1.4924	0.739134	10.0375	7.51241	6.47027	18.3188	7.53484	5.92718	4.3288	3.20216	15.174	5.82729	4.92824	7.94693	3.12938	15.7438	10.1394	NaN	NaN	NaN	NaN	NaN	NaN	28.9824	NaN	NaN	9.96421	NaN
	35.8727	10.6122	6.96731	5.79336	4.79596	6.73639	3.68828	1.56411	15.1212	10.6619	4.48882	4.48052	3.02433	78.0348	11.99	7.13265	7.42217	9.71922	7.89697	4.43124	2.19446	19.4706	12.8459	4.73065	4.12588	2.30851	NaN	NaN	NaN	NaN	16.5383	26.775	11.5715	NaN	NaN	29.3213	NaN	NaN	NaN
	7.40168	4.78094	3.24142	4.97917	3.51686	3.08458	2.11877	2.01383	4.88507	2.82681	2.78895	4.15261	1.41458	11.5526	6.6233	5.78262	7.29735	5.4491	3.97961	2.7898	1.96702	8.97763	4.47032	5.2248	3.04973	2.11563	NaN	9.04933	6.13079	NaN	NaN	NaN	27.1065	NaN	NaN	NaN	NaN	7.63808	NaN
	9.96391	5.53895	3.92989	3.20577	2.66902	1.76614	1.66154	1.17586	6.28229	3.56612	3.4793	4.20584	0.950799	13.9354	7.5767	4.81601	4.36282	3.32996	1.90742	2.27701	1.16416	4.46344	3.46102	2.60008	1.97536	1.19665	29.7279	NaN	NaN	NaN	NaN	NaN	NaN	10.8684	NaN	NaN	18.9322	32.0181	NaN
	7.48842	4.96625	6.02428	1.68818	3.82833	2.61487	1.80059	1.07192	5.86685	2.05985	2.59684	2.28362	1.28634	11.8865	8.61742	11.3129	NaN	4.82576	4.2439	3.13413	2.00769	65.5191	4.87817	4.9241	3.52159	2.15549	NaN	9.12673	NaN	NaN	NaN	NaN	12.6573	6.0613	NaN	NaN	NaN	14.2836	7.56452
	12.2665	6.33806	4.94649	1.3848	3.21796	0.713267	0.382061	0.296075	1.41319	3.09092	0.609093	0.510907	0.317135	21.5276	9.31023	7.83349	NaN	3.89767	9.24644	7.85216	8.04164	NaN	4.09113	18.531	9.55298	9.33593	NaN	NaN	NaN	NaN	NaN	48.8	20.1734	12.3874	NaN	NaN	NaN	NaN	NaN
	24.602	6.28101	3.78248	2.65741	1.59986	1.02679	0.719821	0.529341	2.03596	1.33295	0.949563	0.775312	0.539592	56.1432	12.8807	10.5201	12.9857	9.22673	7.50598	5.24979	2.87303	9.60765	16.837	9.4872	9.01829	5.68669	NaN	NaN	NaN	NaN	NaN	NaN	NaN	NaN	NaN	NaN	NaN	NaN	NaN
	8.09413	6.17828	3.16477	5.01216	5.16885	3.46108	1.84663	1.46166	4.74462	3.91096	3.51279	2.64264	1.67105	9.81692	8.52328	9.80087	NaN	10.0926	7.9452	4.49109	2.93325	NaN	NaN	15.1477	10.5016	5.0655	15.2644	18.2806	8.90223	NaN	NaN	NaN	NaN	NaN	NaN	NaN	NaN	NaN	NaN
	8.17116	6.77868	3.62931	7.4951	6.85186	4.65354	2.70284	1.988	39.1245	17.2381	7.75709	5.00061	3.04742	10.3254	12.9735	4.67563	10.8279	8.30945	6.41218	4.60266	3.16552	79.7126	31.736	11.1144	8.53534	3.69284	NaN	17.9944	10.3834	NaN	NaN	NaN	NaN	NaN	NaN	NaN	NaN	NaN	NaN
	6.41267	6.21445	4.37752	2.25802	2.11618	1.53506	1.56848	0.756405	2.68475	1.46126	1.13712	0.839301	0.990316	7.5414	7.41029	6.39445	NaN	8.69976	8.33941	6.88202	3.76473	47.7656	22.2456	16.8632	10.4203	5.66977	NaN	NaN	NaN	NaN	34.4015	12.2051	8.80056	6.31947	NaN	NaN	NaN	NaN	7.07074
	6.27629	3.65886	2.47061	1.29649	1.35941	0.589171	0.375344	0.615167	2.42995	3.50867	2.62741	2.18874	0.754333	69.2405	9.75046	6.9974	10.8852	13.0672	6.35832	4.405	1.76647	22.4055	9.93252	5.17317	6.71884	2.40989	85.4503	17.5402	9.93323	NaN	8.9017	NaN	NaN	3.27626	NaN	10.8306	6.49616	5.42376	3.50196
	1.97437	1.44672	1.10677	1.58622	1.05499	0.861392	0.764639	0.406382	2.03807	1.23003	0.975785	0.626826	0.470638	3.47846	3.1802	2.62279	11.169	11.5767	7.2682	10.0051	2.71	NaN	17.3869	10.5618	7.0703	5.48662	6.00952	6.70829	7.09995	NaN	15.9368	NaN	NaN	NaN	NaN	NaN	NaN	NaN	NaN
	3.51441	2.52933	1.57582	2.99389	1.90331	1.71109	1.42106	1.30086	3.69708	2.01363	3.84232	2.12108	1.05518	6.9037	5.02991	3.49917	16.2401	10.4902	5.97642	5.21816	6.26544	13.7914	7.04985	6.3284	4.00458	3.98575	NaN	NaN	NaN	16.7741	7.34299	10.8914	7.89297	3.01285	NaN	NaN	14.5207	9.10012	6.23414
	4.5274	3.48549	1.96364	4.20039	3.90991	2.01237	1.59716	0.974581	6.66921	5.05342	2.93044	1.89682	1.32279	4.88363	4.25754	5.39942	6.41056	3.9044	2.24062	3.09984	1.54687	13.7158	7.52019	2.93892	3.75228	2.64959	NaN	NaN	8.11435	NaN	NaN	NaN	NaN	NaN	NaN	NaN	NaN	NaN	NaN
	15.8575	7.37142	5.22337	2.44881	1.5131	1.35812	1.24521	0.571298	2.51092	2.18588	2.34335	0.896784	0.672312	51.6507	16.4138	11.3259	NaN	NaN	14.7465	15.5107	NaN	NaN	NaN	NaN	NaN	NaN	85.9245	11.0159	15.9901	NaN	NaN	15.6917	17.7555	NaN	NaN	NaN	NaN	NaN	NaN
	12.1247	5.55033	5.7682	3.86913	2.40037	1.80027	4.13645	0.809392	5.97671	3.41656	1.86624	2.86061	0.922173	17.9391	8.49588	10.1839	7.83201	4.79367	3.84838	6.23184	1.65824	84.7247	7.30283	6.0392	11.9427	2.70327	NaN	NaN	NaN	NaN	NaN	NaN	29.3138	NaN	NaN	NaN	NaN	33.7189	NaN
	10.8476	5.7736	3.51591	4.39186	1.42106	1.00561	0.764894	0.527861	2.7734	1.88855	1.25383	0.891093	0.640108	15.2697	8.36379	4.65577	12.5738	7.31604	5.07837	4.28304	2.34226	57.7535	79.176	20.7182	5.91543	3.95918	NaN	NaN	NaN	13.7799	NaN	NaN	NaN	NaN	NaN	86.3175	53.8398	NaN	NaN
	5.26165	1.96971	4.23138	29.5369	6.65885	6.25771	3.36715	2.45511	6.67864	5.39794	4.03687	3.17348	3.01402	NaN	78.1917	11.9361	26.8444	5.34731	5.35387	2.89401	2.27856	12.8204	12.8124	11.0813	4.97721	4.58578	NaN	NaN	11.0456	NaN	NaN	NaN	NaN	NaN	50.6805	80.3663	12.5948	8.6884	7.70016
	5.63517	3.2833	2.41427	3.43775	2.85513	8.76058	2.84365	2.6507	6.75311	3.54878	2.89678	2.23248	1.93846	23.3196	11.5494	12.5403	17.3298	5.9518	4.3312	2.50889	1.67445	17.1703	8.20066	3.93836	3.46017	2.09872	NaN	NaN	NaN	86.7148	NaN	11.9333	20.5981	10.3121	NaN	NaN	14.2826	21.6242	18.068
	8.38312	7.50179	4.48384	13.775	7.59982	4.26485	4.5615	3.3486	10.6996	7.14743	8.46677	4.82296	3.81203	47.5603	62.9692	10.8122	16.2533	10.6447	6.45525	5.03233	3.03067	NaN	NaN	23.8361	13.1609	5.87913	NaN	51.5599	16.2089	NaN	NaN	13.4592	14.115	8.14601	NaN	NaN	NaN	NaN	13.5973
	5.44352	4.41987	2.88392	4.29687	1.81035	1.82134	1.17053	1.28237	2.58475	2.07669	1.89661	0.692669	0.87871	12.0692	6.98435	4.7027	29.8395	10.4925	10.5141	5.76419	7.03269	23.0497	16.3175	14.623	6.06908	4.92752	NaN	NaN	NaN	NaN	NaN	12.9915	9.07701	6.97853	NaN	14.4531	14.9864	NaN	4.58539
	2.4583	1.63698	1.15046	2.03932	3.859	1.78816	1.18663	1.53862	2.42584	1.67281	2.66014	2.50257	1.34727	18.9852	9.181	7.61553	NaN	23.5495	4.18029	4.17026	5.55993	NaN	12.614	5.02258	4.04491	2.46514	NaN	NaN	NaN	NaN	29.5879	11.253	7.84608	5.41823	NaN	NaN	9.70345	8.02253	6.03579
	2.42083	1.64841	1.05239	7.21591	3.88454	2.68606	2.6792	2.11193	6.29635	4.71729	3.92241	2.74381	2.19062	14.4704	51.2195	8.13555	7.2226	3.86594	2.57906	3.65522	1.34567	9.29506	7.0892	4.60874	3.52276	6.53999	NaN	85.2305	16.9878	NaN	NaN	NaN	16.0715	8.40847	NaN	NaN	NaN	NaN	15.332
	11.3072	5.7813	3.75734	3.5359	3.15492	2.35119	1.06643	1.86572	3.36935	2.46458	2.72642	1.22333	1.03552	84.1375	21.0693	36.2723	28.9591	10.7265	7.29584	6.81992	12.1735	28.9002	15.8959	21.3101	10.0835	7.98259	NaN	NaN	88.9918	NaN	25.0354	16.2263	14.393	5.59237	NaN	NaN	19.3688	8.17947	11.6325
	13.5862	11.7187	8.91317	4.68659	6.8851	3.72993	3.5242	2.09424	5.77458	9.39036	2.32423	1.90269	1.41624	18.253	15.6126	10.1941	10.7006	3.66057	2.71779	3.36738	2.22739	7.15261	3.87424	6.38896	3.59842	3.27453	NaN	NaN	NaN	NaN	8.66703	5.41363	2.14366	1.36114	NaN	NaN	6.37824	5.26838	4.27471
	7.71973	5.54708	3.69046	4.6601	4.04075	3.14666	1.93997	1.45145	8.24472	4.44096	3.77107	2.30554	1.60852	12.1781	8.37942	5.7388	8.11472	6.61479	5.37713	5.30153	3.29414	10.4984	7.72634	7.15958	3.86315	2.95101	NaN	NaN	NaN	NaN	10.8979	6.41096	6.9294	4.45804	NaN	NaN	NaN	12.6847	7.22257
	5.59577	3.47638	2.16745	3.52348	2.08074	2.09816	1.32957	1.08028	8.38942	5.1308	3.35194	2.36157	1.33134	7.3385	5.82877	3.67248	19.1262	9.66381	6.84911	5.41258	3.63459	20.3344	9.8576	7.21042	6.53507	4.785	8.41074	4.60122	3.15418	NaN	NaN	NaN	NaN	NaN	NaN	NaN	NaN	NaN	NaN
	7.19729	4.63591	2.91309	3.49928	2.1554	4.9932	1.21112	0.800397	4.15633	2.54937	2.04239	1.63925	0.825194	10.4044	5.82083	5.61374	6.66118	4.28437	5.65804	2.83303	2.59774	9.45085	6.14638	3.84328	3.34457	1.94108	5.8989	4.09663	2.82459	NaN	NaN	13.6751	12.7752	10.3026	NaN	NaN	NaN	16.9369	11.0391
	2.00906	1.06698	1.77718	3.01103	1.57619	1.43831	0.863208	0.605872	5.40008	2.20496	2.09415	1.36214	0.798684	NaN	NaN	8.83133	22.8847	8.34537	6.62788	4.65728	3.16224	12.9802	10.8389	6.81144	4.77286	3.37835	NaN	NaN	NaN	NaN	NaN	NaN	NaN	NaN	NaN	NaN	NaN	NaN	NaN
	12.154	5.05648	4.2222	4.23475	3.87616	2.6245	1.74552	1.38041	7.26569	4.67818	4.58086	3.87454	1.89703	21.0601	8.09384	6.74852	7.62344	18.5473	5.09224	2.7515	2.01392	8.50503	4.99622	3.26687	3.02485	2.00682	NaN	NaN	NaN	NaN	31.9637	11.3719	7.99321	5.0585	NaN	NaN	13.8452	11.0043	5.72399
	8.56898	6.09953	4.60296	4.7807	3.38252	2.01139	1.54218	1.00483	5.68951	2.54491	1.8426	1.60254	1.06257	7.30753	11.7533	9.8076	7.18772	4.79236	6.19638	3.90545	2.13717	13.2179	6.30413	4.96716	4.18208	2.22114	NaN	23.8986	10.1673	NaN	NaN	10.0809	14.3457	9.22808	NaN	16.7566	9.09619	9.62431	9.22158
	5.28917	3.2889	2.36538	5.749	3.12011	2.33205	1.94903	1.52084	10.7557	3.37516	3.49676	2.07434	1.6012	34.9334	10.6697	8.87172	15.4564	10.8759	7.63003	4.93304	2.68511	NaN	5.8814	5.39423	4.33766	2.88602	NaN	NaN	NaN	NaN	15.2861	10.3758	6.72249	6.25467	NaN	7.04088	7.41309	5.55146	5.5073
	12.8223	7.81861	4.85123	1.85973	1.4256	1.45831	0.67955	0.382061	1.86991	1.11925	0.849497	0.91386	0.482139	20.5682	8.06093	5.71378	NaN	23.4898	44.1626	18.5885	8.7015	NaN	NaN	NaN	NaN	15.5113	NaN	NaN	NaN	NaN	NaN	NaN	NaN	NaN	NaN	NaN	NaN	NaN	NaN
	7.92727	5.59069	2.49513	3.11659	1.56586	0.889335	0.766428	0.587841	3.39286	2.12854	1.78312	1.04848	0.684141	15.0527	7.39828	3.83574	NaN	NaN	NaN	11.5976	6.42599	NaN	NaN	NaN	17.9614	9.85309	NaN	NaN	NaN	NaN	NaN	NaN	NaN	NaN	NaN	NaN	NaN	NaN	NaN
	2.72419	1.63494	1.51038	2.08215	1.20788	1.00015	0.646798	0.419648	2.44457	1.61022	1.06441	0.723887	0.472298	9.68846	6.82369	4.73768	NaN	NaN	19.4308	14.002	9.81288	NaN	28.3741	20.8849	13.7956	12.3281	NaN	NaN	NaN	NaN	NaN	NaN	NaN	NaN	NaN	NaN	NaN	NaN	14.623
	9.32177	3.81285	3.6259	2.45511	1.27549	3.09548	0.724698	0.483355	3.04845	1.86687	1.37928	0.931462	0.607163	8.04586	7.80834	2.19428	7.82516	6.11475	5.31821	3.74308	2.55313	13.4589	10.6126	6.14953	6.38368	3.48543	23.4423	18.1341	10.5199	NaN	NaN	5.65773	NaN	NaN	NaN	NaN	NaN	NaN	NaN
	2.68168	1.35162	1.20626	1.51116	0.895474	0.766938	0.507449	0.396636	1.73235	1.25117	0.879155	0.637658	0.496928	13.5347	6.90126	5.77733	NaN	12.8367	11.7615	7.51288	5.38805	NaN	NaN	17.1547	9.16903	8.32409	NaN	NaN	NaN	NaN	NaN	NaN	NaN	NaN	NaN	NaN	NaN	NaN	NaN
	10.4209	4.78717	2.68387	1.8931	1.20089	0.770756	0.565099	0.602959	2.35867	1.75625	1.06753	0.770756	0.440575	35.0903	12.5419	6.2489	NaN	13.7743	8.34885	6.7677	6.47911	NaN	34.496	9.26467	8.85075	7.09926	NaN	NaN	11.6925	NaN	NaN	NaN	NaN	9.89445	NaN	NaN	NaN	NaN	NaN
	3.03706	2.29593	1.79853	6.9076	1.72896	1.67818	0.882044	0.649817	3.51975	2.89935	1.93107	1.33398	0.949357	5.88233	5.63951	12.484	76.0935	17.8187	13.1532	8.64836	4.98385	NaN	24.0225	20.1316	10.7917	8.09507	NaN	NaN	30.5457	NaN	NaN	NaN	NaN	NaN	NaN	NaN	NaN	NaN	NaN
	4.66275	2.81738	1.93259	9.73751	1.95505	2.2237	1.4501	1.63255	4.10098	5.64559	3.47643	3.07714	0.786836	7.06019	9.64033	3.6476	85.4574	NaN	27.9916	14.0917	2.56872	NaN	12.852	3.91657	4.15181	11.462	9.45995	NaN	10.3646	NaN	NaN	NaN	NaN	7.34259	NaN	NaN	10.9698	7.15133	NaN
	7.5681	3.30239	2.89665	87.9516	11.539	8.35654	3.90816	2.54384	10.8116	9.40569	7.39844	3.61617	2.43397	7.52718	5.4833	3.68366	78.0809	14.9523	13.8588	6.87883	4.57564	18.3673	11.7068	10.0897	5.62385	4.37784	18.7529	11.9849	10.4071	NaN	NaN	NaN	NaN	NaN	NaN	NaN	NaN	NaN	7.86781
	5.07126	4.39659	3.28736	5.26462	7.27699	3.37249	2.81035	2.19535	7.38708	7.30439	4.91027	4.40144	4.58924	5.2159	4.77766	3.67647	NaN	22.5649	8.73395	7.50974	6.88567	23.6389	24.4931	11.4858	10.0353	15.619	9.98342	9.40107	7.2689	NaN	NaN	NaN	NaN	NaN	NaN	NaN	15.0164	17.1287	22.7661
	9.89489	5.92566	4.33915	8.98669	9.61922	3.41197	2.8484	1.72873	13.5094	7.77261	3.84237	3.06292	2.05328	11.4234	7.75502	6.75868	16.7635	15.6535	6.55957	6.33125	4.56918	15.2745	23.6305	8.53081	6.94317	4.51241	NaN	NaN	NaN	NaN	NaN	NaN	NaN	NaN	28.0909	NaN	NaN	12.0786	NaN
	4.42731	3.86503	2.2783	5.22716	3.64519	1.76114	1.78619	1.21708	9.48912	4.30925	3.45672	1.92834	1.43299	8.60142	6.47393	6.02675	11.5259	6.83334	6.25567	4.20943	2.4359	20.4312	11.0803	8.06397	4.09419	3.89013	NaN	NaN	83.5993	NaN	NaN	NaN	NaN	NaN	NaN	NaN	16.8995	NaN	NaN
	5.44892	3.50291	2.56529	4.51184	3.17083	2.02497	2.08788	1.45589	5.55901	3.18235	2.61	1.69027	1.89176	13.8118	10.9884	9.11012	15.5787	15.6526	8.23912	8.79256	6.70092	NaN	16.4352	10.3125	7.80942	7.79276	NaN	NaN	NaN	NaN	NaN	NaN	NaN	NaN	NaN	NaN	NaN	NaN	NaN
	4.84808	2.35135	2.30978	4.53337	7.50334	4.73516	2.79498	1.81704	23.7205	8.53451	3.79086	2.27159	1.56586	14.8044	8.91167	6.5333	18.7734	18.0414	14.2532	8.50046	6.25799	62.8904	31.288	17.4445	9.09181	6.15023	NaN	NaN	NaN	NaN	NaN	NaN	NaN	NaN	NaN	NaN	NaN	NaN	NaN
	4.81703	6.1176	4.75275	6.74247	3.51897	2.74081	2.68219	2.13038	15.5253	6.69925	5.71632	2.79421	2.10282	9.92801	10.6768	7.55596	15.9003	7.41063	5.63176	4.99646	3.43102	25.7373	14.0374	15.2816	8.60289	5.25069	NaN	7.6427	15.0392	16.0984	NaN	5.29424	NaN	3.45292	NaN	NaN	NaN	NaN	NaN
	10.6232	3.68647	3.62434	7.51251	4.69452	3.54171	3.19702	2.98649	13.0738	6.97766	4.3177	8.01871	1.97388	12.7381	4.55363	3.03635	13.5783	8.0763	7.11488	6.22504	5.53456	24.7144	15.0072	9.24284	13.5173	5.61939	NaN	NaN	NaN	NaN	NaN	NaN	NaN	NaN	NaN	NaN	NaN	12.6993	NaN
	12.5813	7.05663	6.31165	6.09117	3.47835	2.4392	1.57259	1.54725	8.59121	4.86309	3.60587	2.16645	1.5941	8.3771	5.1537	3.18365	12.5296	6.72348	4.84278	2.68628	2.26469	37.1455	12.1444	7.99672	4.11423	3.03054	20.317	14.1905	10.531	NaN	NaN	NaN	NaN	NaN	NaN	NaN	NaN	NaN	NaN
	5.58304	3.09946	2.22273	6.38089	3.03725	2.37083	1.80287	1.78389	4.02312	2.66198	1.81229	1.53225	1.03873	8.52922	6.07557	4.12507	25.2477	11.6634	10.4948	5.84335	5.77815	26.5943	12.7505	11.1694	8.02155	5.46178	8.01714	6.29504	4.39079	NaN	NaN	NaN	NaN	NaN	NaN	NaN	NaN	NaN	NaN
	3.39846	2.15504	1.34625	4.76481	6.47484	5.77143	5.54701	3.21589	18.0409	10.1699	5.92933	4.18638	3.04549	6.47696	4.18418	2.83752	5.89644	7.59143	8.27676	7.73675	4.61053	20.0091	14.3435	7.17441	5.10062	4.15704	7.55302	4.89453	3.41231	8.48378	9.24913	NaN	NaN	NaN	NaN	NaN	NaN	NaN	NaN
	9.85491	5.03061	3.44924	31.1441	6.01829	5.43945	3.11954	1.8392	7.5673	4.13531	3.85234	5.81868	2.08797	15.8664	9.17967	5.50819	32.1175	9.84956	8.68948	5.26194	3.38125	16.8834	7.65842	5.33924	6.83357	3.35427	NaN	8.96957	7.07884	NaN	NaN	NaN	NaN	NaN	NaN	NaN	NaN	5.0319	NaN
	13.2723	6.79451	3.01759	8.65515	4.51475	5.47532	2.14256	1.83941	5.50253	5.17979	3.73544	5.0213	1.78235	15.0612	7.00785	4.03425	11.5585	4.68638	5.8401	2.12043	3.00237	11.2032	6.93203	5.25706	4.33617	2.68518	NaN	NaN	NaN	NaN	NaN	15.0054	NaN	NaN	NaN	NaN	NaN	8.47317	NaN
	28.4188	7.83875	3.54083	7.58385	3.62947	4.41544	3.02789	2.42794	7.79865	4.73768	5.30142	3.22671	2.21187	39.4407	17.875	3.22744	17.44	9.39126	8.42644	6.51644	4.55952	19.3241	13.5549	14.5433	8.06811	4.97638	48.7969	18.2179	NaN	NaN	NaN	NaN	NaN	NaN	NaN	NaN	NaN	NaN	NaN
	3.41323	1.83526	2.22053	4.86136	3.95928	2.51715	2.31444	1.94923	10.9842	5.69295	3.64749	2.57838	1.97794	18.0743	9.68743	12.3781	8.85346	4.59022	3.77885	3.1579	2.96623	13.6115	7.22708	5.67965	3.31239	2.47069	NaN	NaN	NaN	NaN	NaN	NaN	NaN	9.75076	NaN	NaN	NaN	NaN	NaN
	2.26676	1.54282	3.7211	8.86614	6.74648	5.03979	3.69841	2.50452	15.8502	11.3173	9.28142	7.66211	5.14365	NaN	NaN	3.42851	10.7632	23.2458	8.89824	6.99448	5.26864	17.4004	15.0562	10.8011	10.6054	5.46049	NaN	NaN	10.7757	NaN	NaN	NaN	NaN	NaN	NaN	NaN	NaN	NaN	NaN
	4.39369	2.40713	2.08187	13.3694	8.08163	4.55711	3.63335	2.60316	8.05683	4.9752	3.24805	2.75321	2.06488	11.592	7.5647	11.0558	6.14615	5.02391	3.1901	2.34443	1.88958	16.4367	17.5717	9.3418	6.73971	3.72268	14.5583	12.9385	13.3884	62.1554	17.6423	12.1549	7.06439	11.6247	NaN	NaN	NaN	NaN	7.43131
	9.59745	6.40867	11.4182	5.39267	3.39846	5.35288	2.12872	1.3176	8.59647	4.58582	4.47777	2.51295	1.80699	20.2573	9.92692	9.72073	8.25057	4.46971	9.17963	5.77625	3.93129	8.40768	5.95987	4.20594	6.34882	4.86236	NaN	NaN	53.8221	NaN	NaN	23.2493	7.95589	5.1949	NaN	NaN	NaN	9.29802	5.59916
	2.76336	2.42237	1.64782	4.32323	2.54145	2.14064	1.22317	1.12135	6.28154	5.28709	2.65881	1.85804	1.23178	5.21579	3.95384	4.00433	3.74209	8.1091	4.82471	3.86239	2.24638	9.54009	5.18727	3.04819	2.18597	1.47565	NaN	NaN	NaN	NaN	67.7062	10.1055	9.61842	4.72219	NaN	24.6287	11.9812	6.87115	5.51495
	6.48728	2.72225	1.48464	5.85096	3.41953	2.12523	1.53977	1.19091	4.62343	4.12887	2.04507	1.49567	1.0848	43.1602	6.63271	4.88158	6.11802	3.77714	2.90906	1.70123	1.51349	8.63909	6.45634	4.1469	2.53327	1.92254	68.6911	8.66231	6.01591	12.0142	9.17522	5.97035	4.50176	3.36994	NaN	NaN	13.7316	8.64947	4.88664
	7.21657	4.78274	3.02815	3.36045	2.56323	2.21594	1.46045	1.18779	3.62261	2.84936	2.25785	1.92793	1.33647	12.6411	6.63451	6.13757	8.90565	8.52475	4.52182	2.59947	1.96124	6.64582	6.06443	5.46924	3.52426	2.73524	NaN	15.394	15.8512	NaN	24.3967	16.7043	8.81726	6.71817	NaN	NaN	NaN	17.5163	15.8834
	6.69199	11.9084	10.0352	12.8227	3.28008	5.52098	4.44704	3.89108	26.4529	10.7741	7.41177	4.57881	5.0431	10.0926	6.63247	6.44166	14.4126	NaN	5.8406	6.81377	3.95166	68.2293	16.6886	15.1198	8.74977	5.43246	NaN	14.6899	10.1836	NaN	NaN	NaN	14.8558	NaN	NaN	NaN	NaN	19.402	NaN
	9.41213	7.49745	4.52956	11.6533	4.15742	2.38762	1.88938	1.71349	7.63617	6.11135	3.55677	2.79967	1.96672	14.9861	9.20646	5.37739	10.1147	4.71792	3.24256	2.44352	1.64663	9.45453	7.77827	3.68626	2.87242	2.13387	NaN	NaN	NaN	80.2324	12.5775	9.71335	5.77346	3.50515	NaN	20.051	9.58876	6.92676	4.9879
	4.4659	2.57694	2.0034	10.0791	6.37889	4.29336	6.01057	1.62426	6.70707	4.43425	3.47452	2.23537	3.53762	7.8106	4.59444	3.58146	12.8646	7.88747	8.76822	2.65557	6.61805	10.3841	8.91209	5.51665	4.81202	2.89442	NaN	NaN	NaN	NaN	NaN	24.0748	24.6926	10.6491	NaN	NaN	NaN	NaN	13.7472
	3.60201	2.46323	1.69165	5.58925	3.22355	5.81915	1.64699	1.77178	4.13451	3.70259	2.72319	1.93644	1.38847	7.38793	3.83252	3.01759	6.09883	3.76354	2.28345	1.61095	1.30026	6.34292	5.1657	3.16737	2.32094	2.10738	NaN	NaN	NaN	NaN	NaN	28.9142	NaN	NaN	12.7609	NaN	17.308	11.7419	NaN
	5.32892	6.59077	7.92405	7.35258	3.45621	2.06554	1.6567	0.945019	8.21776	5.98307	3.07759	1.98485	1.42409	8.44741	5.42191	4.94478	7.01518	3.20442	1.99802	1.78794	1.23019	10.4695	8.08782	3.48813	2.59095	1.70215	NaN	7.83734	13.5896	NaN	9.91471	6.93209	4.2845	2.42075	NaN	NaN	10.2779	11.7205	7.29264
	4.7602	3.33067	3.00192	6.39482	4.35042	3.61363	2.8746	3.54845	9.23331	4.61554	7.84212	3.89571	2.29917	6.57954	9.5298	5.90488	18.1034	13.3169	10.1333	4.69682	6.88271	23.773	8.50609	3.7802	3.53302	2.78657	NaN	18.0684	11.1028	NaN	NaN	NaN	5.76419	2.79547	58.9511	NaN	11.3806	9.11147	4.55612
	3.61963	2.99088	2.00213	6.27295	3.134	2.02603	1.56723	1.03967	4.7518	3.2936	2.2496	1.988	1.31893	7.24321	4.52662	3.67562	4.93876	5.50139	3.71747	2.4068	1.64259	6.72129	5.35284	3.1728	2.25724	1.89765	9.84131	6.13133	4.68508	NaN	11.1632	7.10909	5.05315	3.18365	17.6724	19.992	10.7365	6.47193	4.92597
	6.03569	17.7896	11.7166	3.26986	2.70009	2.19936	1.23812	0.873125	5.9291	3.16669	2.04555	2.03769	1.28176	5.79549	19.8012	13.2889	9.07091	4.31756	3.5982	2.95698	1.92488	9.85473	7.61486	4.05463	2.72922	2.24611	5.44125	NaN	NaN	10.6554	8.78438	NaN	5.20989	2.82369	NaN	16.51	9.02197	7.82438	3.62391
	4.83663	4.08581	9.86129	3.37261	3.6697	2.36678	1.67047	1.0468	8.03465	3.38541	2.31275	1.67736	1.16079	9.63266	4.47816	18.1068	4.0612	6.28865	4.00375	2.89225	1.64996	6.02011	3.94645	3.26039	2.05614	1.99704	10.1329	7.02362	NaN	NaN	22.1137	15.2358	6.50114	4.29236	NaN	12.8831	6.61918	6.4057	3.51669
	7.70113	4.29569	1.58214	3.95438	2.67584	2.97579	1.6012	1.28344	4.85418	3.23531	2.28893	1.9153	1.07556	17.7941	8.97179	3.05486	NaN	NaN	19.0618	19.4292	8.55949	68.4139	9.89483	9.21198	15.9934	10.5411	NaN	NaN	3.69931	NaN	NaN	NaN	NaN	NaN	NaN	13.2744	10.7237	NaN	NaN
	16.447	14.6845	7.67813	7.42637	4.35501	2.67847	3.91672	1.34188	14.4689	8.1522	10.2485	12.9313	4.06722	22.8408	12.4948	9.29373	11.9628	8.31272	5.84724	3.06011	2.67576	76.8436	NaN	9.82677	4.56119	2.96531	NaN	NaN	NaN	NaN	NaN	NaN	7.64765	NaN	73.7704	NaN	65.5266	10.5734	7.37592
	7.63476	3.30814	2.65955	4.53108	3.0546	2.48908	1.6797	1.15386	5.66749	3.15945	2.19865	1.34115	1.10659	9.68978	3.64492	2.80923	8.62052	8.15167	3.61623	2.84007	2.1148	14.692	12.3584	6.94698	5.05245	2.57618	12.3956	6.13731	4.18339	NaN	26.3595	15.4316	10.474	7.75542	NaN	NaN	NaN	9.92658	9.63694
	7.78235	4.17786	2.46966	8.26465	5.10553	4.58014	3.20137	2.48499	15.7728	9.3779	5.98248	4.52667	3.18032	9.83359	3.9057	7.9313	9.86462	4.61842	3.42628	2.57565	2.06194	82.4565	13.1431	7.95399	4.72667	3.01772	NaN	NaN	9.45827	NaN	NaN	NaN	10.7911	7.66941	NaN	NaN	NaN	NaN	9.20116
	4.62783	3.13119	2.28576	7.26582	5.31928	4.00404	2.78439	1.70077	11.4349	4.48939	3.70354	3.33718	1.60437	9.76972	5.05784	3.6107	12.2868	5.04586	3.45485	2.62055	1.88844	80.3511	8.7567	4.63937	3.83313	2.31782	NaN	NaN	NaN	NaN	22.7719	15.2715	12.5283	6.31357	NaN	NaN	NaN	18.2439	6.72919
	14.7706	3.70977	2.55696	13.2272	6.41298	7.41167	4.15284	2.65623	6.10952	4.61736	4.6763	2.86553	2.40127	9.07825	6.0475	4.69711	13.0126	8.29155	4.10923	4.47378	2.83649	5.73849	6.42181	3.82193	3.17194	2.48467	15.7552	NaN	8.4957	87.2534	NaN	17.9492	12.1404	8.10767	NaN	NaN	16.2336	8.90179	7.33396
	7.14908	7.31719	2.82404	3.20198	2.31672	1.52367	1.05777	0.911716	6.99731	3.3407	2.23738	1.68945	1.28497	8.43112	7.11907	4.62449	6.2641	3.74575	2.45535	1.9434	1.35393	10.1773	4.85058	3.35591	2.34351	1.21418	NaN	NaN	NaN	NaN	12.676	10.0174	7.2337	4.57359	NaN	14.068	13.8589	11.6533	NaN
	4.56845	3.54481	2.84785	5.98334	4.54148	8.96828	1.72408	1.15708	3.34176	2.18525	1.65469	1.17353	0.893724	5.72242	3.78403	2.70819	69.3127	27.0496	11.4469	11.587	6.49471	NaN	NaN	NaN	NaN	7.9679	NaN	NaN	16.5645	NaN	NaN	NaN	NaN	12.8766	NaN	NaN	NaN	NaN	13.6541
	6.19786	4.17373	2.99219	4.91019	3.79906	2.69043	2.21744	1.68144	6.60545	3.99125	2.0798	1.8573	1.30641	15.5793	14.6769	10.2177	6.71271	4.55243	2.9815	2.16672	1.83504	15.6287	6.73173	4.12441	2.91215	2.09219	NaN	NaN	21.8058	NaN	13.3932	14.1099	8.64559	7.08028	NaN	NaN	11.1537	7.17231	6.17581
	8.04933	10.7804	6.09924	6.95491	2.93712	2.47013	2.00945	1.20464	15.8537	5.86979	3.82679	2.86273	1.64473	NaN	24.0274	13.6196	14.2429	6.16288	4.93725	3.48549	2.49403	15.4777	6.20447	3.45542	2.75691	2.2038	NaN	NaN	NaN	NaN	15.54	11.7658	10.4065	8.37979	NaN	NaN	13.0627	8.95772	6.1209
	8.45891	3.90254	2.81174	8.95756	5.39332	2.68263	2.26572	1.45643	5.03735	5.17544	3.04979	2.04191	1.63399	11.3231	8.81895	6.1531	10.0357	6.75883	3.67035	2.27409	1.76525	8.98747	7.04481	4.5219	3.50442	2.34677	NaN	26.0432	14.3861	NaN	NaN	15.3176	9.00248	5.65468	11.722	17.0107	7.2595	6.55182	4.31947
	10.4725	8.79355	3.97094	3.45916	2.7801	1.84748	1.55444	1.09611	5.11634	3.77382	2.45734	1.63111	1.11206	11.405	10.1494	5.10803	NaN	NaN	13.9786	14.4081	9.47461	NaN	48.867	13.2073	10.6903	16.747	NaN	NaN	NaN	NaN	NaN	NaN	NaN	NaN	NaN	NaN	NaN	NaN	NaN
	6.3293	5.10407	3.27734	6.63714	3.60082	2.55213	1.66624	1.1182	11.3621	4.46138	3.04272	2.48018	2.14804	8.37154	4.54312	3.94735	11.3622	7.22561	4.65493	3.0451	2.46688	17.2836	7.37321	4.32477	3.54652	2.48798	NaN	19.189	10.112	NaN	NaN	NaN	NaN	3.6527	NaN	19.9371	10.2347	11.6516	6.02145
	2.79827	2.38901	1.80439	7.03943	4.87701	4.97744	2.31908	1.59704	8.11953	22.0619	17.7054	3.37238	1.76292	7.48362	5.84204	4.75258	12.8674	8.27291	9.39178	6.03264	3.51808	33.9813	56.7774	81.7142	15.4311	6.25439	NaN	17.8023	15.2831	NaN	NaN	7.02931	NaN	NaN	NaN	NaN	NaN	NaN	NaN
	2.81967	1.79624	2.339	4.89717	4.68287	2.57215	2.08403	1.26083	4.59453	3.84349	3.30174	2.71217	1.73821	3.77605	3.19868	1.4662	37.6928	19.105	9.47633	6.14057	5.03789	NaN	NaN	13.8518	14.4784	8.01577	NaN	44.7742	5.8214	NaN	NaN	NaN	NaN	NaN	NaN	NaN	NaN	NaN	NaN
	3.24649	2.52584	1.31179	8.18444	4.08078	3.67637	2.20078	1.66248	12.3883	7.46803	4.54131	4.62732	2.42212	6.83854	9.73056	2.47567	84.656	12.0352	11.7039	7.6006	5.47883	NaN	15.5216	10.6153	10.1613	6.76309	NaN	88.7426	NaN	NaN	NaN	20.6089	19.0653	13.8319	NaN	NaN	NaN	NaN	NaN
	13.5189	5.12648	3.55215	4.14104	3.97867	3.34972	1.96344	1.4698	11.7042	6.02516	3.4041	3.96709	1.78674	15.2049	6.68533	5.36754	8.25883	5.81871	9.78906	3.03557	4.48729	19.183	11.2281	5.71783	8.48117	2.93165	NaN	NaN	NaN	NaN	NaN	13.8198	NaN	7.44084	NaN	NaN	NaN	13.306	NaN
	6.81506	3.20766	2.40818	6.46766	3.50604	2.89029	2.38884	1.49894	6.91441	4.56171	4.68617	2.74367	2.15013	10.2119	5.37013	3.58599	15.0579	13.4636	9.04444	14.1101	4.61172	NaN	NaN	17.7532	10.2876	5.12224	51.4278	9.5167	5.6924	15.9064	NaN	NaN	80.4777	13.0403	NaN	NaN	16.8034	12.0821	8.64936
	3.8417	2.4614	1.64151	13.0918	8.43175	4.29651	5.00977	3.69973	24.4384	8.81706	6.15635	4.94257	4.01976	7.71035	2.45543	2.60008	14.1256	11.7318	7.00345	6.17774	4.62228	NaN	17.3077	9.79577	5.92404	5.13171	75.6152	13.8276	17.349	NaN	NaN	6.43803	NaN	NaN	NaN	NaN	NaN	8.70364	NaN
	6.62865	17.3345	2.41508	4.41592	1.82231	1.54649	1.21015	0.695206	7.93904	3.58124	2.75207	1.72669	1.07575	6.85541	50.3249	3.958	12.846	4.81113	3.68488	1.98199	2.30019	13.8473	4.16528	2.61262	2.2022	1.50961	7.35818	NaN	3.27835	NaN	8.4252	NaN	5.24041	NaN	87.0953	NaN	12.9107	7.82631	5.21414
	6.55347	3.60625	2.57527	6.55179	2.70016	1.99988	1.38649	0.908706	11.8496	3.56832	2.86731	1.58536	1.18597	8.94808	4.12953	4.12441	9.37329	4.74301	3.04678	2.00301	1.30116	14.1511	4.63489	3.29461	2.04956	1.58202	10.7354	6.22079	6.43962	NaN	8.96655	4.54717	4.3456	2.25993	NaN	8.17426	5.98547	3.76203	3.04446
	5.96292	3.18758	2.24263	7.19358	4.41007	3.44253	2.12882	1.57806	15.3399	6.8234	4.25068	3.50961	1.90084	6.41469	4.80913	2.84785	6.96894	4.56386	3.75379	2.56727	1.95415	17.162	10.5029	5.64382	4.39244	3.05249	9.46236	4.6561	4.32282	NaN	NaN	NaN	NaN	NaN	NaN	NaN	17.9239	11.4318	NaN
	20.7016	13.6496	10.9451	8.63825	5.22686	5.11807	3.98108	2.43478	11.8623	5.61758	4.67835	2.69297	2.44513	NaN	14.8788	11.0179	11.0609	8.80821	4.4231	5.55619	3.79689	21.5915	10.3254	5.67216	4.48808	5.03913	NaN	NaN	NaN	NaN	NaN	8.75818	NaN	NaN	NaN	NaN	10.4659	9.87689	NaN
	6.32164	3.47773	3.22549	7.24652	4.52091	4.15907	2.41346	1.50519	50.671	9.0625	7.95498	5.33579	4.84153	5.39045	3.0505	2.32431	7.62969	5.58026	4.15459	2.78453	1.69893	63.5199	10.6772	6.99084	5.23053	7.24616	19.2008	9.33441	8.04569	NaN	NaN	NaN	NaN	NaN	NaN	NaN	NaN	NaN	14.0607
	6.65614	10.457	2.13212	9.96707	5.93323	4.28249	2.2147	1.46286	26.4205	6.21927	9.12931	3.19629	2.50835	8.54776	NaN	2.95519	15.9027	17.5023	9.2087	3.81085	2.66719	14.4211	9.51779	5.21921	5.62842	4.07761	NaN	NaN	NaN	NaN	69.0661	10.342	NaN	NaN	NaN	9.35927	10.4882	7.30973	4.83983
	11.2224	4.05912	3.03461	22.3601	18.6087	10.3633	8.16676	6.1031	85.2243	10.5208	5.61758	3.7906	4.87596	12.7233	7.07268	9.64459	27.0298	19.1373	11.1061	6.92844	5.65849	86.3257	15.8295	9.20631	6.48171	6.17371	23.4677	15.3888	11.6721	NaN	NaN	NaN	14.5046	NaN	NaN	NaN	NaN	9.45727	NaN
	3.30861	3.46673	4.51935	4.96274	5.65163	3.82075	2.49089	2.22607	6.14357	4.50215	2.73244	2.19776	1.28405	5.67133	7.02169	7.23167	53.6851	14.5712	11.2225	7.64036	4.81593	17.3976	14.3583	8.86506	6.78952	5.40026	NaN	5.32712	19.8357	NaN	NaN	NaN	NaN	6.96069	NaN	NaN	NaN	NaN	NaN
	6.55535	2.28276	1.67012	9.68998	6.15453	4.34916	9.22073	3.53889	6.84372	8.28202	5.99666	3.24962	2.50647	4.53592	3.02356	2.1313	9.58138	9.80157	4.57659	16.1812	4.91853	NaN	14.5635	8.69258	4.52411	3.24287	80.4107	14.8118	20.944	NaN	NaN	NaN	70.5192	19.8656	NaN	NaN	NaN	NaN	NaN
	3.89908	3.35661	1.94622	4.65838	4.13503	9.77566	2.62361	1.4278	8.56607	3.47333	4.28921	2.17646	2.09275	15.6569	13.0565	9.62508	8.59576	7.91125	11.9917	4.61698	3.05165	16.9342	5.79363	6.30969	4.61117	5.52329	NaN	15.2661	NaN	NaN	NaN	8.23554	NaN	NaN	NaN	NaN	NaN	NaN	6.44044
	9.91453	9.05803	4.99959	9.83415	9.19646	3.81177	3.17422	1.47499	13.8801	5.56567	3.21236	3.46114	1.90351	11.5631	10.0835	5.39132	13.1848	12.742	4.89637	3.73837	1.8633	15.1038	8.09468	4.6791	4.68776	3.14635	15.6692	NaN	NaN	NaN	NaN	NaN	NaN	NaN	NaN	NaN	NaN	NaN	NaN
	4.36628	4.02798	2.43132	17.416	5.27529	3.73984	2.47251	4.41925	21.5871	8.65814	5.59913	3.64562	2.34067	5.10143	10.2946	2.45096	83.927	11.0261	5.89142	5.36549	3.13875	26.5815	8.1397	6.00495	4.49662	2.84276	NaN	8.4063	NaN	83.2299	21.929	10.2382	8.99822	4.01391	NaN	17.778	14.0311	9.48755	5.81601
	2.48798	1.5456	3.00042	10.2666	3.68568	2.33465	2.10124	1.13263	16.1949	4.05299	2.80582	2.08469	1.36372	6.48065	3.50761	3.2154	16.3655	4.87681	3.21473	2.18883	1.41582	NaN	8.16941	4.99865	4.38838	2.50249	NaN	13.8303	29.7475	NaN	7.43358	7.2274	5.90173	5.97206	NaN	10.9806	7.03065	4.52723	3.75624
	2.5236	1.88097	1.84483	6.51653	5.86448	3.54768	2.59035	1.86498	9.64938	7.51711	5.33605	3.00296	4.47383	3.6425	5.55809	3.24673	NaN	22.513	13.2763	8.96381	7.78787	18.2093	13.3331	11.8014	7.98829	5.45219	NaN	22.131	8.27662	NaN	NaN	NaN	NaN	NaN	NaN	NaN	NaN	NaN	12.9281
	8.92955	3.9262	2.58043	11.7347	6.10522	4.29993	4.58416	2.5614	10.2313	7.46734	7.56177	5.03742	3.74298	13.0387	6.79417	5.22292	18.5425	5.82665	5.71981	7.0149	3.76593	9.96228	8.38078	5.91324	5.29569	3.42165	NaN	NaN	6.12311	NaN	7.73878	NaN	NaN	NaN	NaN	NaN	NaN	NaN	NaN
	7.17794	3.64674	1.91918	6.02516	5.36564	3.74424	4.50694	2.20256	6.25028	4.44841	3.96753	2.72972	1.97467	12.3946	8.00084	3.88297	15.5267	9.61305	6.5214	7.0102	4.5777	11.5089	7.18204	6.28088	4.35541	4.22044	8.96298	8.85557	5.5751	NaN	NaN	NaN	23.709	10.2887	18.2089	11.9789	11.5858	7.83384	7.35887
	4.88856	3.76177	4.08552	4.82593	2.96584	1.96603	1.72022	1.1409	5.93492	3.38744	2.34927	1.5893	0.878042	5.99757	5.39289	3.04543	13.1273	7.05738	4.95266	3.28533	2.49905	22.521	13.7068	8.62988	5.66749	4.53121	NaN	20.6942	11.4748	NaN	NaN	9.79117	9.51618	5.72519	NaN	NaN	NaN	NaN	NaN
	4.98268	2.53713	2.09723	3.36552	3.90691	3.16929	1.86015	1.72646	17.1242	1.79177	2.65601	1.76469	1.95475	5.62396	3.90736	2.8358	29.1343	10.6476	6.35487	5.08176	5.00155	76.0564	NaN	5.46874	3.94029	4.18095	10.8419	8.68329	4.24556	NaN	NaN	NaN	15.2464	10.6781	NaN	NaN	NaN	NaN	NaN
	10.5042	4.146	2.51832	4.66333	2.64316	6.20605	6.28937	2.62801	4.7236	2.95148	2.38006	1.76525	1.21289	11.4327	4.25961	3.41059	NaN	NaN	9.00263	7.68651	6.71408	NaN	NaN	NaN	NaN	NaN	NaN	9.49324	7.01814	NaN	NaN	NaN	NaN	NaN	NaN	NaN	NaN	NaN	NaN
	6.86956	3.85219	3.32196	7.76506	8.28894	3.75588	2.51972	2.61898	7.10746	5.76286	4.16697	3.16304	3.44844	9.24293	5.20059	3.22828	8.58268	10.3408	4.94867	3.62607	2.93658	13.9472	6.02587	4.75963	4.25372	3.14685	NaN	10.2655	8.60202	NaN	NaN	NaN	NaN	4.86876	NaN	15.3304	11.1238	NaN	6.79806
	5.10887	2.64479	1.85509	5.58616	4.07064	7.32542	2.13643	1.36487	7.85173	4.25298	3.68892	2.18686	3.3496	6.69715	5.13439	3.1778	12.7375	5.95733	15.5235	3.56084	2.93125	11.967	8.18245	5.61063	4.51839	7.85935	10.5028	8.91934	6.85518	NaN	NaN	10.544	NaN	NaN	NaN	NaN	NaN	NaN	4.77606
	4.3794	2.62182	2.2309	4.71925	3.57495	7.76844	1.68888	1.39634	6.13769	3.54171	2.04316	5.45701	1.35581	14.9175	4.831	3.9041	14.2496	8.84937	6.20709	4.40149	3.51959	13.3776	6.40117	4.77077	11.0191	2.80268	21.169	9.06386	7.91857	NaN	NaN	59.6238	12.7804	12.4394	NaN	8.82486	8.638	4.9925	6.50111
	6.39473	4.45166	2.68132	3.76853	2.69145	1.99125	1.24017	1.13677	55.5375	16.1006	3.748	2.53235	1.48648	10.9244	6.45239	4.36641	7.09959	7.02912	5.87937	3.71468	2.72764	NaN	NaN	5.89468	3.38443	3.05416	NaN	NaN	8.198	10.483	12.5247	7.81595	5.8731	4.39169	NaN	NaN	6.13252	4.43703	2.64981
	3.8389	3.82572	1.11047	2.54945	1.79199	3.79782	0.948326	0.578107	2.50241	1.93816	1.5348	6.2081	1.95084	5.47242	3.30612	1.91816	8.99211	6.67221	5.19226	2.49905	1.82424	8.10382	29.4565	14.0442	16.7949	11.8711	NaN	14.4649	NaN	NaN	NaN	18.3765	13.5306	7.40218	NaN	85.0861	76.9339	4.73408	3.75578
	2.80575	2.45782	1.0122	3.6712	2.47013	1.78783	0.973375	0.844646	3.3824	2.44577	1.41485	2.16916	0.817092	5.97097	2.58445	1.61168	28.756	15.131	11.0531	5.14773	5.08662	NaN	29.2538	13.5503	20.1989	5.98144	20.8536	10.2696	NaN	NaN	NaN	NaN	NaN	NaN	NaN	NaN	NaN	15.5431	NaN
	7.66872	1.65847	1.44767	12.4964	3.36813	3.44867	2.09434	2.67108	3.91036	2.46085	2.17817	1.492	1.35999	30.8359	7.3718	6.87395	73.4412	82.7624	29.178	17.7717	2.89151	NaN	20.0246	25.2755	20.0716	18.2743	86.0085	NaN	NaN	NaN	NaN	NaN	NaN	16.9865	NaN	NaN	NaN	NaN	NaN
	7.60052	4.07117	2.56071	5.84174	5.5105	4.86228	2.9071	1.67374	4.74578	3.59096	3.99949	2.58695	1.94491	18.8166	12.3679	7.49512	27.3083	22.7207	12.2849	10.5618	6.81794	NaN	18.3774	21.4994	12.8931	10.4351	NaN	NaN	NaN	NaN	NaN	NaN	NaN	NaN	NaN	NaN	NaN	NaN	NaN
	2.91376	2.30673	2.21329	4.90832	7.57018	6.8488	3.26123	2.99846	7.7237	4.15308	3.68701	2.40436	3.68015	6.78423	3.99346	2.26382	NaN	23.3586	15.5799	7.56885	6.57868	NaN	NaN	NaN	NaN	5.38671	NaN	8.58593	13.6871	NaN	NaN	NaN	13.2082	9.60212	NaN	NaN	NaN	NaN	5.55541
	8.24662	3.36063	1.78827	5.0747	10.4879	2.42535	2.57443	1.29256	6.65732	3.8561	2.8701	2.2789	1.65398	10.7365	4.24049	2.96227	13.2986	52.1921	5.4066	7.88767	2.71	12.0812	5.78726	3.9939	3.68631	2.56178	NaN	NaN	4.84068	NaN	82.9028	NaN	13.4208	NaN	NaN	NaN	NaN	NaN	13.7611
	15.1745	6.01415	5.24221	12.5353	7.96573	5.16259	2.97861	2.37405	28.7581	8.89921	9.01868	5.38711	3.39263	40.9865	12.3561	7.53015	69.1792	14.4393	21.8575	8.85523	4.34217	62.2057	10.6733	13.2895	7.90219	7.4628	NaN	NaN	NaN	NaN	NaN	NaN	NaN	NaN	NaN	NaN	NaN	NaN	NaN
	8.22366	4.43522	2.85259	21.7806	8.23631	5.67637	2.73115	2.23791	11.2805	6.63921	4.8167	3.33243	2.5267	7.29603	4.80591	10.0602	26.5606	11.4155	7.75499	3.75916	3.48268	26.4776	19.0326	19.3644	8.53985	5.60465	NaN	NaN	8.88434	NaN	NaN	NaN	7.02937	NaN	NaN	NaN	NaN	NaN	NaN
	4.888	2.30214	1.63399	6.56599	3.38483	2.4081	2.06829	1.58152	7.23386	3.4439	2.3426	1.77553	1.37373	6.82717	4.78414	2.99781	5.4668	4.74128	3.41742	2.26615	1.78827	6.74061	4.05072	3.98192	2.52251	2.23721	NaN	14.5092	7.66022	NaN	11.5837	11.488	9.00772	6.3105	NaN	11.056	12.3214	8.11953	5.14373
	6.75706	2.5396	1.81661	2.38778	1.30536	1.26826	0.554614	0.570269	2.87603	1.79242	1.34508	1.05832	0.596433	22.5429	3.36022	2.5332	NaN	14.4655	22.9181	NaN	6.37332	72.2548	NaN	12.2874	9.80791	7.7904	86.8213	8.18424	5.09301	NaN	22.4087	NaN	NaN	6.22277	NaN	NaN	NaN	NaN	NaN
	5.96079	3.33072	2.01032	2.87481	3.22841	2.56078	1.65718	1.08191	2.29891	1.81693	1.22717	0.777832	1.08028	9.68941	5.32554	3.65939	17.8756	5.91155	4.43902	3.93433	3.16391	15.3634	17.6721	13.8968	7.23484	4.76341	NaN	NaN	NaN	NaN	14.0967	NaN	NaN	6.81593	NaN	NaN	NaN	NaN	7.10937
	4.56995	3.94749	2.89259	4.65244	2.08966	2.58823	1.61556	1.12012	4.30903	3.12054	2.55727	1.77288	1.48015	5.87566	3.75515	2.9663	22.9474	9.31625	5.77815	4.67596	2.92978	8.76571	5.80789	5.09774	3.38397	3.08674	13.8136	NaN	NaN	NaN	NaN	10.1307	NaN	NaN	NaN	NaN	NaN	NaN	7.53645
	8.00967	4.32205	4.4289	5.22183	4.05656	2.35202	2.13322	1.38395	12.7023	6.63563	3.95963	2.51474	4.57393	9.8072	4.91482	4.47317	13.4332	9.42988	5.73764	4.63764	3.80297	85.6004	13.6579	6.57644	4.01756	8.46093	20.4666	NaN	10.8389	NaN	NaN	NaN	NaN	NaN	NaN	74.0497	NaN	NaN	12.7581
	4.28437	3.86255	3.22398	7.25185	7.92863	5.35452	3.85453	2.49787	8.54909	13.8361	6.18865	4.60594	2.5277	13.09	5.81598	4.94399	15.4168	16.1281	10.2066	8.16371	5.97648	21.1944	17.1812	12.1733	10.8817	4.80457	NaN	NaN	NaN	NaN	NaN	NaN	NaN	NaN	NaN	NaN	NaN	NaN	NaN
	4.19568	2.22167	1.93937	6.14063	6.54895	4.05202	3.52459	3.00986	5.15377	18.2019	4.50733	3.70523	2.79652	3.76109	2.49363	7.17357	NaN	9.6067	6.489	5.80042	3.90244	NaN	52.4118	7.73769	7.44706	5.00382	NaN	NaN	10.1222	NaN	NaN	9.30312	NaN	NaN	NaN	NaN	14.2752	NaN	NaN
	2.88758	1.6905	1.29392	4.6457	3.50688	2.37718	4.60653	6.65676	6.14736	3.64465	4.31502	2.47844	3.30796	7.97144	6.98921	3.19678	NaN	NaN	NaN	7.87901	5.41664	NaN	NaN	16.4087	14.0407	2.79162	NaN	16.859	12.8848	NaN	NaN	NaN	NaN	NaN	NaN	NaN	NaN	NaN	7.76579
	5.54818	4.80567	4.10904	55.0722	10.0956	5.59976	4.18273	2.76265	21.5774	11.1335	6.23791	4.85402	3.07364	12.2146	7.35877	3.23567	75.5623	17.2809	12.7076	7.11169	4.92386	39.5941	20.3203	13.3747	11.4382	7.70454	NaN	11.3916	7.43946	NaN	NaN	NaN	NaN	NaN	NaN	NaN	NaN	5.97399	NaN
	9.95422	3.02757	2.30325	19.3682	19.7642	14.6569	5.34353	2.92483	13.9222	7.39561	6.74381	5.13412	4.45615	6.09503	4.69486	3.22361	NaN	66.9497	42.5675	12.1512	6.26385	11.76	8.95181	6.18314	8.16138	6.70715	8.59446	11.0739	NaN	NaN	NaN	NaN	NaN	NaN	18.4484	12.9729	7.86724	NaN	NaN
	4.96972	3.20491	2.44032	5.91609	3.19776	3.5533	1.61628	1.21354	6.10824	4.22939	3.14361	1.93219	1.75769	5.00609	5.52464	3.10236	6.74648	3.42034	3.19316	1.98603	1.32323	6.65452	13.2014	12.0846	6.62874	3.60657	NaN	14.6701	NaN	85.375	12.1423	11.7708	5.53477	4.96463	NaN	31.3467	11.0278	8.03172	8.33119
	2.0783	1.29331	1.02488	6.66318	3.51703	2.36455	1.44902	0.90309	4.95911	3.06574	2.20114	1.61277	1.79907	7.12885	3.71077	2.79435	85.6795	17.1361	8.52009	6.73831	2.96966	NaN	NaN	15.0244	14.1638	45.194	NaN	NaN	NaN	NaN	NaN	16.0304	9.37702	6.25693	NaN	NaN	NaN	18.3443	NaN
	4.21152	2.74195	2.14055	11.6652	5.74184	4.63646	3.05281	3.99263	15.2533	8.14367	6.76135	3.62347	4.84416	6.76796	4.35361	7.89839	28.9949	12.6937	10.6337	7.14422	3.60527	NaN	NaN	15.7312	18.9004	10.0215	NaN	NaN	19.3256	NaN	NaN	NaN	NaN	10.6842	NaN	NaN	14.1813	NaN	6.24585
	13.8381	4.14033	3.99101	4.89761	7.03422	5.70877	3.37771	3.60685	5.40204	2.23572	1.96583	1.48846	1.97813	10.1063	6.26913	3.17657	NaN	11.1406	13.5828	7.53247	42.9557	NaN	18.7013	21.5705	12.3773	11.9583	49.9106	NaN	9.26716	NaN	70.7858	15.7853	10.0296	NaN	NaN	NaN	NaN	NaN	10.5779
	7.26461	1.99027	1.7184	4.20324	1.95845	1.38536	1.54294	0.886249	4.59563	2.501	2.2601	1.07247	2.51878	8.12862	4.68191	3.47333	12.9861	3.64868	2.89766	2.7376	2.15304	7.16237	5.74904	4.09453	3.06963	4.02929	NaN	3.88297	3.18272	NaN	NaN	NaN	11.4718	10.0747	NaN	NaN	NaN	10.7591	35.0347
	3.34527	2.57337	1.22013	5.84808	3.02362	2.27632	1.38423	0.798439	3.48431	2.58884	3.7576	1.50311	0.941908	4.25657	1.92549	2.07811	10.6466	4.80094	3.61936	2.12918	1.17453	3.64551	3.05127	2.58861	1.95925	1.17719	14.0135	5.39409	NaN	NaN	NaN	NaN	NaN	3.79246	NaN	NaN	7.23006	NaN	NaN
	3.91266	2.3757	1.57545	6.90254	4.87041	3.6019	2.7421	3.85361	8.83009	3.58162	2.37883	3.11684	2.0715	4.55415	2.41005	1.80179	8.71704	7.68684	3.25426	2.60962	2.82729	8.60138	4.51978	3.23162	2.77107	1.77597	NaN	9.36286	7.03612	NaN	25.8203	NaN	NaN	12.3872	NaN	NaN	NaN	NaN	8.35774
	5.10169	2.62555	2.65233	7.68311	5.91781	3.95631	2.25151	1.50844	22.721	5.60175	4.00301	3.48785	1.63147	8.17251	3.78217	5.56373	19.6823	8.8178	6.09484	4.50102	4.228	21.0332	12.5781	7.94727	5.99525	3.71926	76.6816	10.1555	17.4609	NaN	25.1201	14.6797	NaN	NaN	NaN	NaN	NaN	11.4101	NaN
	4.29049	2.77671	2.05709	5.74122	9.23059	5.38569	4.64604	2.14302	41.6939	17.8567	8.59741	6.78108	2.38606	7.09456	5.1005	3.01714	NaN	12.1815	9.95765	6.28266	4.65619	70.3746	23.0878	15.856	6.54434	3.96674	NaN	NaN	NaN	NaN	NaN	NaN	NaN	NaN	NaN	NaN	NaN	NaN	NaN
	20.6282	4.18979	2.95718	11.2212	13.4712	6.62105	3.84165	2.94131	20.324	6.87729	5.60686	5.07142	4.4616	7.35261	4.83392	3.75578	13.6097	17.8823	8.5771	15.5802	7.1661	24.5855	10.0604	13.1845	6.99154	18.5211	78.0321	NaN	NaN	NaN	NaN	NaN	19.7932	12.0118	NaN	NaN	NaN	NaN	34.2294
	88.0536	8.27697	9.64626	3.85544	2.35717	1.75134	0.976186	0.788079	4.19633	3.09939	1.99567	1.61979	1.23115	51.4546	35.37	20.5358	NaN	67.5245	19.0932	12.3688	9.07448	NaN	NaN	17.0597	10.6763	10.2455	NaN	NaN	NaN	NaN	NaN	NaN	NaN	NaN	NaN	NaN	NaN	NaN	19.9492
	3.34053	1.88876	1.94078	3.91657	3.389	2.22651	1.25367	0.987545	3.43251	2.11997	1.27901	1.15352	1.25086	NaN	4.71297	4.7202	25.4725	17.9887	9.54718	5.72899	3.45321	88.2397	NaN	21.1003	11.5442	8.40483	NaN	7.7163	8.80393	NaN	32.6902	20.599	11.3725	8.13666	NaN	NaN	NaN	21.2694	19.8552
	9.36422	5.82595	4.27333	2.99624	2.78839	2.05671	1.81758	0.986753	7.07243	4.48454	2.72017	6.21117	3.14236	11.1438	7.65237	7.29356	NaN	29.3055	23.2865	8.19427	11.4861	NaN	27.7565	22.7023	15.2194	6.76944	NaN	NaN	NaN	NaN	NaN	NaN	8.49819	NaN	NaN	NaN	NaN	55.344	9.66676
	4.39637	3.3973	1.19616	18.1391	16.3003	10.4672	6.22693	3.9889	14.5728	8.97516	6.82674	6.0768	4.30407	3.02349	4.41845	2.45431	NaN	19.6017	9.28794	7.26625	5.45794	NaN	NaN	23.3101	12.2656	6.85091	3.90721	2.3069	NaN	NaN	NaN	NaN	NaN	21.322	NaN	NaN	24.5269	NaN	NaN
	7.63075	4.13607	3.32007	1.6755	1.15572	1.11224	0.954701	0.80794	2.82702	3.78403	1.62015	1.05777	1.16835	13.9526	7.62836	9.91613	24.7724	11.8382	8.41289	12.9308	3.90129	NaN	10.0165	16.6822	12.039	4.4845	NaN	NaN	7.31727	NaN	NaN	NaN	NaN	6.27823	NaN	23.282	NaN	NaN	NaN
	4.81166	2.23344	2.4695	4.18797	2.23922	1.77575	1.63853	0.860483	4.4014	3.51608	2.38384	1.48293	1.12379	13.7772	6.17965	4.45355	7.68191	2.76059	2.2054	1.8151	0.958792	4.04903	3.161	2.96973	1.1767	1.14124	NaN	NaN	NaN	NaN	NaN	NaN	10.9021	NaN	NaN	NaN	NaN	NaN	NaN
	3.40185	2.1515	1.65588	5.2948	3.37574	2.48175	1.75725	1.15471	5.38296	2.60774	2.88344	1.31671	1.11698	9.8581	5.7361	5.23383	11.1452	5.15347	4.44836	2.68868	2.08037	14.4912	7.95428	6.66942	3.52087	2.72599	10.1191	NaN	5.40331	NaN	NaN	NaN	NaN	NaN	NaN	NaN	NaN	NaN	8.73894
	9.17976	2.62398	1.08318	6.3363	3.63038	2.42834	2.40648	2.89658	5.66784	4.22179	3.94412	2.51443	1.48767	43.4378	10.4933	4.0274	8.27906	5.66514	3.21747	2.80958	3.32961	9.66046	6.08847	3.49071	2.94776	1.92183	68.0153	31.3133	NaN	NaN	NaN	NaN	13.666	11.8778	NaN	NaN	84.1566	NaN	9.89654
	1.84631	1.57991	1.09379	3.81203	2.43084	1.6762	0.980386	0.904173	3.69576	2.51458	1.65173	1.20447	1.07247	4.19633	2.54514	2.46799	24.0833	16.6998	10.0224	8.23793	6.61559	11.5059	7.78513	8.40985	32.4497	8.359	NaN	12.8882	8.00759	NaN	NaN	NaN	NaN	19.9432	NaN	NaN	NaN	42.8713	27.8694
	4.75271	3.7262	2.34443	5.10154	4.70286	3.18721	1.79559	1.467	13.337	5.82639	4.10918	3.26729	1.90238	4.22253	2.58997	2.25655	NaN	14.1513	9.68688	5.06415	7.36679	NaN	NaN	19.81	37.9257	12.7954	9.17976	7.65791	5.13412	NaN	18.3023	NaN	NaN	12.3417	NaN	NaN	NaN	63.6173	12.5195
	9.88784	3.90595	2.2813	6.34384	6.80198	2.58331	2.17879	1.84568	6.0807	4.64874	3.88166	2.30927	1.74708	NaN	4.01122	2.28568	11.5595	9.15646	6.18434	3.64411	2.56956	NaN	NaN	14.9621	10.1425	4.22308	NaN	5.31253	3.6245	NaN	14.7225	NaN	13.277	12.1579	NaN	NaN	NaN	NaN	NaN
	2.07613	2.52453	2.32212	5.2293	3.97464	1.93371	1.37487	1.25117	5.31106	2.38458	2.03115	1.62438	0.9915	5.4583	2.94889	1.36085	12.1069	11.2275	6.59306	3.5773	2.61494	23.4429	12.8153	12.0629	6.26738	4.10861	NaN	20.2546	5.2737	17.3857	14.0697	7.50593	5.38376	3.65473	NaN	13.9952	9.49461	10.4476	6.36375
	2.51987	1.24819	0.910642	10.2894	6.30522	5.67022	3.44458	2.85444	8.84549	6.64585	4.71592	3.57621	2.47765	6.09699	3.86488	3.02472	25.4333	19.4881	17.7879	8.26206	11.8257	NaN	19.0624	19.9598	12.2978	8.48193	NaN	9.08177	6.39442	NaN	NaN	NaN	NaN	10.3215	NaN	NaN	NaN	NaN	NaN
	4.04898	1.93189	1.26098	3.04665	2.24725	5.10008	1.18597	0.965706	5.00441	4.45166	3.32095	1.73697	1.38197	13.4955	5.92619	2.96095	9.76825	8.46232	6.72123	4.18587	2.96478	NaN	55.2428	38.6782	8.81864	5.5889	14.6193	7.91433	NaN	NaN	NaN	22.3909	NaN	NaN	NaN	NaN	NaN	NaN	NaN
	3.70132	3.01058	2.0324	7.60674	3.50057	1.68377	1.09967	1.56673	3.52587	3.00928	3.08267	3.65055	1.4571	NaN	13.5264	12.3728	15.2431	8.70649	16.6817	11.83	2.7239	NaN	12.7583	6.14449	6.73869	2.34885	NaN	16.0181	12.4003	NaN	NaN	NaN	NaN	5.3791	NaN	11.67	NaN	NaN	NaN
	3.86042	1.971	1.78334	5.38853	6.10236	2.32793	1.68377	1.26098	7.04537	3.5395	2.0698	1.33647	1.16869	6.5327	3.32826	5.6976	14.8756	6.26009	5.82605	6.35342	2.42995	61.2874	19.3432	11.4207	6.8681	6.66444	NaN	NaN	21.8881	NaN	NaN	NaN	NaN	4.50624	NaN	NaN	NaN	NaN	NaN
	7.8396	2.21019	1.71806	7.57183	4.42501	3.00746	2.92114	2.14201	7.35557	8.20949	9.16881	3.87293	2.37149	14.4183	5.08465	4.16194	8.74682	6.21666	3.87874	4.50854	2.96181	NaN	21.8489	65.671	7.93244	4.05352	29.4929	10.4103	9.84624	NaN	14.1051	13.281	9.29221	6.97142	NaN	23.9395	48.875	12.3269	14.0448
	1.97397	1.61022	1.52726	77.1817	20.5693	14.6006	10.3852	5.81773	60.5361	62.6428	NaN	NaN	6.50692	2.72484	1.9439	2.07585	NaN	NaN	6.48168	4.7231	5.12897	NaN	NaN	NaN	NaN	4.47155	NaN	NaN	21.6413	NaN	NaN	31.2075	17.0316	NaN	NaN	NaN	NaN	NaN	8.44476
	5.22236	4.72675	2.80603	15.4032	6.50515	5.34471	4.03449	2.99833	10.7607	7.29692	5.86852	3.50816	2.53273	12.5142	4.58548	3.34111	15.6442	6.64334	14.5668	11.9705	4.2563	12.9162	8.89691	8.25799	7.33594	4.08399	NaN	NaN	NaN	NaN	NaN	12.1471	12.5166	5.56426	NaN	NaN	12.1078	9.41357	6.56928
	3.94893	4.98338	2.45822	2.91208	4.70449	1.98258	1.38112	1.06257	3.75218	3.93159	2.14046	1.63996	4.0142	11.8276	11.3717	4.50024	12.2204	14.8281	8.82352	4.80644	4.04874	11.1619	20.837	7.84608	5.34423	8.8374	NaN	75.5781	19.1226	NaN	13.1928	NaN	NaN	NaN	NaN	20.7788	NaN	NaN	5.97245
	1.7668	0.952444	2.99258	2.3152	1.99782	1.06826	1.7982	1.22525	7.06125	1.9714	1.53161	1.31938	1.03854	9.13373	5.1491	7.49777	17.3508	13.6719	7.63895	9.90502	3.392	88.1623	13.447	10.4871	4.55759	4.2481	NaN	NaN	5.08226	NaN	NaN	NaN	4.24838	2.88738	73.4615	NaN	NaN	9.48125	6.3795
	4.58317	1.05943	0.888013	2.6982	1.9153	1.32101	0.841629	0.716825	3.25991	2.32953	1.42821	0.92978	0.757439	10.9839	11.135	5.03295	9.4454	5.41208	3.43564	2.99062	1.96374	NaN	15.3449	7.56976	4.26044	3.24576	32.4758	13.8075	9.53312	NaN	NaN	NaN	NaN	NaN	NaN	NaN	NaN	NaN	NaN
	5.16373	2.57359	1.93846	2.50913	1.27026	1.1737	0.882931	0.654019	2.76534	1.29074	1.30206	2.20265	1.55859	5.59864	7.39635	7.56548	NaN	NaN	72.2152	14.9761	13.6659	NaN	11.8055	72.65	10.1676	16.724	NaN	14.7285	7.89426	NaN	NaN	NaN	15.0357	NaN	NaN	14.9488	83.3606	16.4435	13.6295
	9.78474	10.8228	4.79105	8.57027	3.72289	1.91857	1.50337	1.39199	3.69046	2.81494	1.84833	1.609	1.64271	15.3035	10.5082	5.83042	8.60254	5.14217	2.57717	2.09928	1.22221	4.41983	2.65513	1.87732	1.68493	1.44659	NaN	NaN	NaN	NaN	NaN	NaN	NaN	NaN	NaN	NaN	NaN	NaN	7.94119
	7.49376	11.0182	7.7975	11.0806	5.34577	2.75762	1.41499	0.820438	2.83497	1.99763	1.621	1.1752	2.34351	12.906	15.4433	11.9611	32.1533	18.5518	8.64384	5.53169	4.16462	16.4478	9.65592	7.43118	4.97854	10.3359	NaN	NaN	NaN	NaN	NaN	NaN	NaN	NaN	NaN	NaN	NaN	NaN	11.6453
	4.16998	3.05736	2.35377	7.27877	6.0072	4.8709	3.44634	2.56323	8.25069	5.0241	3.11514	3.32319	1.81337	5.3603	3.10898	4.19666	13.9704	14.2155	10.6057	8.45417	6.68131	26.039	9.40632	10.0848	6.6188	3.95631	NaN	NaN	9.70172	NaN	NaN	NaN	NaN	NaN	NaN	16.4537	NaN	NaN	NaN
	2.67547	1.36716	1.02316	2.33582	1.99095	1.20869	1.16936	0.522645	2.65999	1.32441	1.18151	0.844646	0.554261	7.19427	2.4985	1.92376	22.2186	11.0702	7.75441	5.84077	3.96956	NaN	NaN	NaN	18.2007	7.73553	84.5514	NaN	NaN	NaN	NaN	NaN	9.25612	NaN	NaN	NaN	NaN	NaN	NaN
	3.42016	1.53429	2.02381	2.06687	1.34843	0.938995	0.486985	0.478881	2.76598	1.76713	1.18234	0.840233	0.47929	7.82403	3.2914	4.66808	23.2825	9.64781	3.98806	3.00153	2.85821	NaN	26.422	15.5089	8.49611	9.95977	NaN	NaN	10.3483	NaN	38.2658	26.0167	9.01537	5.4565	NaN	NaN	NaN	9.68688	NaN
	5.78028	3.5052	3.16997	10.1317	6.07625	4.60032	2.9455	2.19241	9.09986	5.29306	3.39972	3.70724	2.60947	21.4482	8.28162	6.35265	13.0126	5.72331	5.32686	3.5963	4.65	13.0428	10.6723	7.04331	7.03667	4.75831	NaN	17.1576	NaN	12.8775	14.4409	10.7387	7.84608	11.4892	NaN	NaN	NaN	NaN	NaN
	6.25949	8.22008	6.93998	8.94597	3.84491	4.17312	2.99644	2.34794	13.8608	10.2817	6.49972	3.84512	3.70951	18.785	16.9404	15.428	19.0728	7.53916	6.07335	3.70058	3.13825	NaN	26.0744	17.3653	9.19785	18.7836	NaN	NaN	13.444	NaN	NaN	13.0517	7.5241	7.36623	NaN	NaN	NaN	9.1082	NaN
	7.60161	4.68726	3.62185	5.82454	4.57984	3.53983	2.82833	2.27348	9.87147	6.12273	3.6753	3.46492	1.99724	11.7352	6.0613	11.1594	NaN	8.25364	6.46954	4.39209	3.01467	NaN	13.5932	8.28816	7.0568	3.75051	NaN	NaN	NaN	NaN	15.8373	9.62521	7.41762	6.15931	NaN	NaN	NaN	NaN	NaN
	1.92315	2.67862	2.39392	5.95822	4.56707	4.88323	2.46196	1.79733	4.45514	9.28447	3.59717	2.10645	1.62377	61.0541	7.09829	9.75417	20.191	15.0475	22.6255	12.3494	6.98511	NaN	34.8093	18.5236	12.0231	8.94626	NaN	NaN	NaN	NaN	NaN	NaN	NaN	NaN	NaN	NaN	NaN	NaN	NaN
	3.83635	2.48876	2.04392	3.98241	2.35775	1.67129	1.09307	1.51491	3.92156	2.8239	1.70031	3.35141	1.40472	5.53297	3.20045	2.58172	9.6716	5.26872	3.6433	6.58746	4.20812	7.13795	6.0487	4.28738	2.67474	2.35543	NaN	NaN	NaN	NaN	NaN	NaN	9.94157	19.1903	NaN	NaN	NaN	13.7891	24.0528
	7.69667	8.2598	2.44537	1.76591	1.58177	1.31507	1.48662	1.3106	3.55341	4.02818	1.78136	1.121	1.09647	12.4675	53.8955	3.36459	NaN	16.5461	9.25047	8.47711	5.47733	NaN	12.2474	14.4907	7.27847	5.7134	NaN	NaN	NaN	NaN	NaN	NaN	NaN	NaN	NaN	NaN	NaN	NaN	NaN
	2.7338	1.5552	6.34678	14.1293	26.2077	8.82862	4.67081	5.01298	11.7472	8.33192	4.90117	5.45614	3.29616	5.82887	4.40811	9.63874	24.594	43.5424	13.4979	6.677	8.77991	13.8272	15.0671	8.80344	7.79969	5.65555	14.5069	9.96679	7.7404	NaN	NaN	NaN	NaN	NaN	NaN	NaN	NaN	NaN	NaN
	1.64936	0.976386	0.915357	5.67741	3.98	2.97907	2.33121	1.34275	8.54622	4.24791	3.85996	2.64175	1.42354	10.2272	7.39507	8.89053	12.7707	9.83029	5.08985	3.73224	2.77664	22.4869	8.69565	6.78067	7.25937	3.62396	NaN	NaN	NaN	NaN	11.5761	10.7659	7.69794	5.56894	NaN	16.8673	14.5528	9.15165	6.0544
	10.9906	7.83003	4.61155	13.06	6.51677	8.03502	3.86533	2.184	15.8489	7.93672	6.46123	4.81353	2.79337	51.1173	16.3782	9.67301	19.1003	9.33749	6.29027	4.73069	2.86191	NaN	11.5863	8.24276	7.13641	3.00889	NaN	NaN	NaN	NaN	NaN	86.0576	NaN	NaN	NaN	NaN	NaN	NaN	16.871
	30.0715	6.44269	6.09329	6.61586	4.35091	3.40697	2.70349	2.07924	11.0232	6.99145	5.44154	4.77007	2.18964	84.6616	10.2052	9.2938	85.6612	10.2771	6.648	3.64707	2.92817	NaN	NaN	17.3247	11.954	4.74603	NaN	NaN	NaN	NaN	NaN	NaN	9.74201	8.13883	NaN	NaN	NaN	36.4712	10.929
	2.72886	1.65599	1.31923	9.99743	6.85555	3.98806	3.18746	1.88886	49.3937	6.16462	3.75239	3.68833	2.4587	NaN	59.4359	7.74653	17.989	5.84979	3.56332	2.083	1.71578	13.2697	12.2199	6.41396	3.07498	1.69096	NaN	NaN	10.0709	NaN	13.5181	7.08283	5.60951	3.88827	54.7875	9.88312	7.63386	7.34414	5.80826
	3.88716	2.41824	1.64948	4.63671	2.16247	1.69524	1.00366	0.804299	3.97049	4.91952	2.1379	1.30191	0.834625	3.43786	2.44216	2.21293	68.791	8.57925	7.06372	5.31968	3.59831	NaN	8.43114	64.4424	6.7599	3.9987	13.068	6.81748	5.94841	NaN	17.281	12.788	8.74325	7.41529	NaN	NaN	NaN	11.9126	7.84175
	1.09718	0.756405	1.48161	6.68888	3.9043	1.61665	1.36745	1.00269	5.56384	2.98104	2.00233	1.37402	1.08047	NaN	NaN	5.12017	23.42	8.82826	4.3769	2.88249	2.24812	19.6401	9.53197	5.47371	3.94744	2.7975	NaN	NaN	NaN	NaN	NaN	4.90445	5.45312	2.91632	NaN	11.0517	7.57992	5.08438	3.91957
	3.28515	2.17304	2.14995	9.5675	11.5204	7.47173	4.78352	4.04089	11.3661	6.51912	8.31569	4.23988	3.17909	4.57098	2.81661	6.16695	58.5385	21.2135	13.0166	10.8847	3.84766	NaN	NaN	21.8839	8.98299	5.75112	NaN	NaN	83.9206	NaN	NaN	NaN	NaN	13.0511	NaN	NaN	NaN	NaN	NaN
	5.89412	7.27057	3.47401	14.7088	12.5464	6.31211	5.90086	3.7424	14.0692	13.1317	16.092	5.72372	8.68808	46.1369	35.0094	28.0519	19.3606	18.9146	9.83209	7.60486	5.11952	NaN	NaN	25.8489	9.98568	7.28031	NaN	NaN	NaN	NaN	NaN	NaN	NaN	NaN	NaN	NaN	NaN	NaN	19.1353
	10.1195	7.31617	5.23177	63.5279	12.0231	4.89477	3.65827	2.33431	11.5107	9.94386	5.62288	5.22952	2.50897	13.1433	7.86849	5.34826	86.3043	14.0846	7.36071	6.04705	3.48897	8.37749	62.161	10.4212	8.30104	4.45988	10.7895	23.2685	18.6789	NaN	NaN	12.0793	7.54033	5.41873	13.8219	73.5605	13.7049	11.7445	7.79594
	2.82466	1.98958	1.73336	13.2687	7.80026	4.69369	3.25654	2.18579	13.2058	8.24898	8.86444	4.02224	3.03235	NaN	18.3241	11.8738	25.5891	14.3861	9.8465	6.54748	4.08739	19.5077	13.8899	14.8242	6.2706	5.77268	NaN	NaN	NaN	NaN	NaN	NaN	NaN	NaN	NaN	NaN	NaN	NaN	NaN
	3.69242	2.23274	1.76492	5.78225	5.06129	2.22378	1.15792	0.962052	2.18543	3.16657	1.74776	1.26795	1.0266	19.8884	10.8826	8.57776	7.95816	25.8854	7.35522	10.913	5.86986	NaN	27.5063	16.1348	10.4223	9.36213	NaN	NaN	NaN	NaN	NaN	NaN	NaN	NaN	NaN	NaN	NaN	NaN	NaN
	1.69408	1.24506	0.809392	2.99225	2.86369	2.02236	2.04162	1.8296	5.64466	3.12763	3.15716	2.89807	1.91714	8.63361	4.80669	8.21183	12.9668	5.42852	4.08869	3.12944	5.24217	8.91352	7.18594	7.23118	4.96574	4.44951	17.2751	NaN	11.742	NaN	73.1316	14.7795	8.86031	2.57899	16.25	5.45855	4.07689	3.39875	2.20043
	7.56203	2.59759	1.86634	4.71031	2.57017	1.7217	1.29513	0.874469	2.67708	1.68841	1.1335	2.54045	0.9367	18.362	7.15396	10.4549	46.5521	41.8256	18.7882	11.311	10.0761	NaN	NaN	18.8087	8.15541	20.8169	NaN	NaN	16.1651	NaN	NaN	NaN	NaN	NaN	NaN	NaN	NaN	NaN	NaN
	4.30498	2.53852	2.95519	4.92159	3.29515	3.05505	2.01295	1.27656	6.35878	2.95903	2.58445	2.02671	1.3493	NaN	14.4859	6.22684	11.3564	5.23049	8.12366	2.55014	1.76436	17.8924	7.56426	5.06875	4.03459	2.90205	NaN	NaN	10.8229	NaN	NaN	18.2581	NaN	NaN	NaN	NaN	NaN	NaN	NaN
	7.0095	8.95394	4.22415	5.0566	2.83497	1.96881	1.43012	1.02812	11.9147	4.41526	3.06369	2.24123	0.967123	22.3405	18.3752	5.68913	8.15447	3.4953	2.57944	2.19508	1.57022	10.8072	4.48816	3.06139	2.47757	1.4528	NaN	17.8635	9.08822	NaN	NaN	NaN	NaN	9.16823	NaN	NaN	10.8619	14.6661	7.5459
	2.71123	2.12006	0.982181	9.42759	2.92844	1.63446	1.97685	0.623696	4.14628	1.77465	1.39241	1.12952	0.854321	16.5846	8.84893	6.15122	84.5838	4.32255	3.64798	9.30314	5.72988	85.7272	11.713	7.79813	6.29529	8.67043	NaN	NaN	NaN	NaN	14.6864	7.85306	9.65427	10.7782	NaN	14.6261	10.0499	12.4558	5.79045
	2.35734	2.7157	1.81294	2.55551	1.24144	2.28593	0.607807	0.471054	1.97229	1.52918	0.993275	0.690405	0.466042	4.61999	3.63152	3.0963	67.3573	8.0045	5.29169	3.50073	2.83649	NaN	NaN	NaN	NaN	6.40545	9.33364	5.31176	3.74115	NaN	NaN	44.8369	14.0249	9.62635	NaN	NaN	NaN	NaN	NaN
	3.12612	1.85878	1.6762	15.4806	5.96138	4.83716	2.86949	2.33816	7.49638	4.87721	5.63958	2.33397	1.71178	13.2039	8.07134	8.14946	32.1019	11.6787	9.00034	7.24801	5.1181	30.8822	11.0247	7.08906	6.56495	3.35252	15.1021	10.8602	NaN	NaN	NaN	NaN	NaN	NaN	NaN	19.0932	18.4772	NaN	6.87592
	4.4572	2.37149	2.07651	14.3539	10.9506	7.50368	17.0319	8.94312	8.49285	6.86278	5.90299	3.79813	3.89591	14.1387	5.47922	3.85326	21.1142	18.2526	10.6094	18.5126	11.8009	15.3747	9.96109	10.9727	6.60592	6.87458	NaN	NaN	NaN	NaN	NaN	NaN	NaN	NaN	NaN	NaN	NaN	NaN	NaN
	3.05883	0.942738	1.3173	3.73879	3.49956	2.0749	1.40653	1.04997	3.65736	2.39441	1.90639	1.47817	0.957975	88.004	NaN	36.3519	6.80507	6.09503	4.56506	3.55831	2.45902	21.5289	14.9879	7.01076	3.75849	3.18537	NaN	NaN	NaN	NaN	13.9373	15.7416	NaN	6.34452	NaN	NaN	NaN	NaN	5.95654
	4.07626	3.56222	2.35842	4.92143	3.84665	2.87365	2.69559	1.40095	7.15711	5.3164	5.30415	2.85972	1.81553	17.1104	27.9151	7.32614	9.90459	4.54179	3.38402	5.23858	1.45737	10.6733	6.78382	11.2097	3.27124	1.80103	NaN	NaN	NaN	11.5813	NaN	NaN	8.88814	NaN	NaN	NaN	13.5533	NaN	NaN
	9.74816	5.29161	3.72152	4.39801	4.25335	3.54944	1.36186	1.03911	6.34703	4.25952	2.62204	1.93077	1.23559	12.1217	5.82497	3.24208	7.57787	6.52657	8.23878	2.3097	1.75892	14.643	6.9608	4.34447	4.09519	1.89496	NaN	8.75535	5.0452	NaN	NaN	11.0879	NaN	NaN	NaN	NaN	NaN	NaN	NaN
	3.27112	2.17862	1.49462	5.61922	15.3688	2.45392	2.1697	3.25022	6.98393	4.00174	3.45434	1.97991	7.66764	6.58755	4.20738	6.0555	9.72991	13.1496	4.18001	2.96768	4.95409	10.0862	5.96746	4.81174	2.84654	4.75856	NaN	NaN	13.9386	NaN	34.0155	NaN	NaN	14.0239	NaN	NaN	NaN	NaN	12.0709
	15.3162	10.3777	3.78729	4.2971	2.97388	2.33925	1.8138	1.21499	13.7997	5.28435	3.58206	3.05242	1.43504	79.3878	9.74045	6.65929	9.42177	5.77109	3.45904	3.58162	3.00967	14.2012	11.0454	9.47816	2.96293	3.61617	NaN	79.0915	NaN	17.9192	8.06224	5.67637	4.31107	3.51435	NaN	21.7877	12.2448	NaN	4.03357
	5.96204	3.03899	2.49403	9.47621	6.67418	3.49687	2.20567	1.67445	8.64002	5.02991	3.28062	2.3481	1.72533	57.9514	10.1683	5.97691	15.2176	7.19887	2.77608	2.38589	1.51452	10.6994	6.83681	4.1129	2.06109	1.5371	28.0568	16.1237	10.5899	NaN	NaN	8.0057	5.22168	3.51335	20.1541	11.5939	7.55172	5.05094	3.46797
	4.61601	2.80526	2.13817	7.81585	5.69925	6.30089	4.00438	1.88242	23.8545	12.749	6.11478	4.75003	1.97457	4.40353	8.48344	6.85607	10.6975	5.4959	6.44062	4.47457	1.77938	NaN	11.3812	7.30678	4.67085	1.92692	NaN	10.8977	7.91234	11.4727	6.68932	NaN	NaN	1.78542	NaN	NaN	NaN	NaN	2.42204
	25.6961	3.9736	3.58414	9.19056	1.7426	1.47326	1.05369	0.688702	6.44509	3.05838	1.36473	1.27733	0.746772	21.3977	4.49536	9.78675	NaN	5.69444	3.6265	3.28474	2.51793	NaN	12.213	5.13026	4.67257	2.08882	40.6222	NaN	12.7815	NaN	6.1799	3.22051	3.722	2.1761	NaN	NaN	6.01379	4.38383	2.84895
	3.6	2.30537	1.78476	45.9581	15.4956	12.9581	9.89481	9.03783	59.4772	63.6063	13.81	9.89994	1.71669	10.8859	9.88885	6.50662	48.5364	13.3395	10.3793	6.50135	7.39282	NaN	54.5071	12.3372	6.78631	1.44523	NaN	10.7245	8.5212	NaN	NaN	NaN	NaN	NaN	NaN	NaN	NaN	NaN	1.92264
	16.6002	6.3494	5.39082	32.4392	14.4276	7.67626	4.54463	2.14284	18.4509	6.58687	5.63534	3.21126	1.92173	16.0329	7.80623	6.22929	38.6499	27.1585	14.8192	7.34307	5.70186	NaN	10.0192	10.8927	4.55772	2.74281	NaN	NaN	5.74211	NaN	NaN	NaN	NaN	NaN	NaN	14.0132	NaN	4.31225	2.46942
	1.26052	2.47108	1.67316	6.37221	4.5357	2.70574	1.86435	1.43204	6.75508	10.0479	4.56682	3.15281	1.75223	NaN	5.908	9.39724	6.92433	11.177	6.06908	3.30198	3.48082	11.5005	7.36492	8.68451	5.21662	3.54199	NaN	NaN	NaN	NaN	9.31981	9.11947	5.81989	3.80014	NaN	18.2024	14.1683	6.72339	4.07141
	2.44721	1.71212	1.7328	6.0289	4.7376	4.58056	2.61075	1.58782	9.23827	4.76329	7.69567	6.92206	1.62184	62.9143	16.2201	7.36708	6.32797	6.23794	11.6039	2.4771	1.75669	12.7149	5.48577	12.4851	9.81943	2.21806	NaN	NaN	17.8946	NaN	NaN	29.4902	NaN	NaN	NaN	NaN	21.9512	38.3846	NaN
	8.95298	4.3157	4.64823	4.3273	3.68435	2.44968	1.52264	1.31804	10.8302	4.97921	3.03532	1.87951	1.37188	88.1662	9.05838	5.16627	6.2721	6.83409	3.94034	2.84964	2.20815	12.7517	8.78964	5.81123	3.30334	2.57222	NaN	NaN	17.5773	NaN	NaN	NaN	NaN	3.0932	NaN	NaN	NaN	NaN	NaN
	3.26459	1.87784	1.32545	7.55832	3.60201	2.21054	2.01169	1.28008	4.87114	3.16112	2.12108	1.92824	1.10003	NaN	9.6583	9.3749	20.2405	5.72314	4.22892	2.95797	2.21991	6.15151	4.50224	4.97492	2.57967	2.05319	NaN	NaN	NaN	35.6218	NaN	NaN	4.70186	2.87875	NaN	14.1995	10.2976	NaN	4.10227
	3.05371	1.72181	1.05721	5.87203	3.34275	3.16292	2.8744	2.23195	4.15647	2.51194	2.25082	1.26347	1.01414	13.4829	6.17905	4.63172	10.8654	5.29109	3.88338	2.01567	1.56673	11.6313	7.37634	4.83448	3.31251	2.33171	NaN	NaN	NaN	NaN	NaN	NaN	6.3392	3.97936	NaN	17.2963	12.3249	8.90358	8.49953
	2.03509	4.86494	0.806728	5.87506	4.67747	2.81675	1.83899	1.4451	8.15295	5.92622	5.64132	2.90508	1.88222	8.86357	5.5186	4.4173	12.1726	10.1973	6.14966	3.62099	2.8776	26.9063	13.6341	10.4978	6.95587	3.46955	NaN	5.05687	NaN	NaN	NaN	NaN	NaN	NaN	NaN	NaN	NaN	NaN	NaN
	2.08215	0.997796	0.816373	6.38098	3.93393	2.53289	1.97437	1.35162	6.46584	4.4782	2.94484	2.45304	1.54446	8.97704	7.73959	4.48472	NaN	8.81862	6.84309	4.43482	3.53668	18.5384	12.8477	6.6455	7.415	3.95661	NaN	NaN	NaN	NaN	16.433	13.2096	10.5593	NaN	NaN	NaN	NaN	23.1509	10.4048
	2.51357	1.5451	1.04811	3.68987	2.39367	2.69384	2.9746	1.13211	4.60398	2.988	2.0698	1.60437	1.16449	11.3112	4.56725	4.67529	9.18021	5.11761	5.3926	8.05754	5.43307	11.8946	10.2859	5.5273	4.50167	4.33553	NaN	NaN	NaN	NaN	NaN	8.58803	23.4571	4.89285	NaN	NaN	NaN	6.75616	6.92019
	6.61725	2.89347	1.57756	3.75531	5.36147	2.23738	1.08028	1.00015	3.41541	1.81316	2.60947	1.47007	0.937326	20.5535	10.5603	8.27441	20.0367	11.455	8.65744	3.54111	2.57253	NaN	16.0218	64.3217	26.034	6.26566	NaN	NaN	NaN	NaN	44.0079	18.2387	10.1154	4.97276	NaN	NaN	61.6294	40.2882	10.987
	7.27891	6.22554	4.99716	2.07792	1.23686	1.0266	0.87514	0.524887	1.98525	1.37373	0.87648	0.666466	0.619288	8.08838	8.51749	5.59836	23.0388	8.13154	6.70271	8.17748	5.68558	NaN	NaN	NaN	19.304	20.678	10.8862	6.37185	5.20609	NaN	NaN	10.9854	10.6563	8.36452	NaN	NaN	NaN	NaN	NaN
	1.81056	0.944397	1.43149	3.03957	1.84621	1.11908	0.849728	0.543926	2.58164	1.13969	2.33557	1.20431	0.708588	77.9881	NaN	11.612	NaN	13.2563	9.99983	10.8638	5.19573	NaN	NaN	46.9653	15.1265	6.50294	NaN	NaN	16.23	NaN	NaN	NaN	11.9689	NaN	NaN	NaN	NaN	20.9235	9.17241
	2.76959	4.67085	0.930832	7.52199	6.12103	10.4818	3.39638	4.40558	16.8017	11.7211	9.04735	9.68172	5.26574	NaN	11.5747	10.7573	8.38117	5.50484	7.8434	4.20342	3.68992	21.1576	15.438	10.1182	10.487	5.89146	NaN	10.6278	NaN	NaN	NaN	16.9605	NaN	8.46464	NaN	NaN	10.5043	NaN	7.44988
	5.16209	7.52945	5.11722	5.0927	4.2348	2.31012	1.63183	1.33516	5.05614	3.24558	2.84111	1.96812	1.48701	6.91673	7.51708	4.99618	15.8419	14.0689	6.46769	4.4285	3.58845	69.6227	13.126	7.46971	6.72797	3.76015	NaN	NaN	NaN	NaN	NaN	NaN	NaN	NaN	75.0857	NaN	NaN	13.8109	NaN
	8.61035	6.63285	6.42224	2.00154	1.44821	1.166	0.824245	0.521521	1.94682	1.59115	1.07902	0.686996	0.526376	15.1417	11.6935	10.4204	28.1675	82.0643	7.48157	4.25621	3.01694	16.2455	15.9764	9.50611	9.56984	4.79391	NaN	74.4798	6.88638	NaN	78.5839	20.5612	14.1671	10.2647	NaN	NaN	NaN	9.61392	8.42427
	9.11009	7.72266	6.29747	2.22704	3.64588	2.45814	2.5796	1.00852	3.67179	2.29397	1.90351	1.45697	1.06496	23.7675	9.11322	6.24884	4.2279	3.24021	3.40496	1.91836	2.53968	6.3465	4.11965	5.15537	3.32337	1.8654	NaN	NaN	10.5043	NaN	8.11687	4.77573	7.94255	2.85616	NaN	NaN	6.94704	4.07991	2.39662
	6.19821	4.34298	2.33205	5.30751	4.25874	3.68376	3.10804	1.87116	3.83778	2.90953	2.67796	2.4064	1.83558	12.7167	6.73854	6.82162	7.93608	4.73847	5.28958	2.99728	2.30036	13.4636	4.95171	5.56039	5.23656	5.04255	10.5058	13.301	NaN	NaN	8.55993	9.16412	6.27145	3.91577	NaN	NaN	NaN	NaN	11.2774
	11.352	5.30267	6.39335	13.1218	4.53129	4.73805	2.40159	1.86771	9.32645	7.95535	4.70944	3.11741	2.15404	21.7419	13.0965	10.3726	14.2889	5.45129	2.81571	2.3436	1.52483	28.8049	14.0017	4.83541	2.56506	1.94048	NaN	NaN	NaN	NaN	NaN	13.37	5.48216	4.00775	86.1231	26.4505	15.8057	8.31987	5.83573
	4.77569	4.50776	3.30417	6.84931	3.1408	1.85277	1.30191	0.905686	7.63517	3.46504	2.20753	1.42985	1.27886	7.2682	5.92718	4.73475	7.78233	4.99901	3.94536	2.53235	1.67035	14.1057	4.5055	3.53629	2.3808	1.8792	11.045	NaN	NaN	19.1491	12.4556	9.71966	6.10564	3.82654	NaN	12.8824	7.98945	6.69129	4.16866
	12.2834	6.44044	5.7717	9.86849	5.04166	3.09984	1.90434	1.39634	13.5336	5.32925	3.14149	2.74524	1.83558	29.6877	12.7096	13.0552	7.71976	4.46296	3.50906	2.25307	1.65623	8.97373	4.61834	3.12324	2.33397	1.77806	NaN	NaN	NaN	NaN	13.2785	6.38862	4.40033	2.90502	26.3229	9.22418	5.09031	4.85062	3.28497
	7.32311	8.96633	4.99187	37.9858	21.7635	10.9077	8.75652	5.7431	21.0867	19.6481	3.06803	5.80981	4.64013	8.56302	12.6065	6.28712	NaN	16.3534	9.06089	5.49544	3.45468	NaN	67.2802	3.95374	6.00776	4.48742	NaN	NaN	NaN	NaN	NaN	NaN	NaN	NaN	NaN	NaN	3.94779	NaN	NaN
	7.07731	4.11594	3.43917	4.98244	1.96234	1.31269	1.08769	0.656706	7.0128	2.63292	1.80081	1.05425	0.942946	7.97814	5.25438	5.17676	NaN	6.21823	4.14208	2.67335	2.35152	NaN	7.56198	5.42318	3.43211	2.59367	NaN	NaN	NaN	NaN	5.7053	3.66469	2.44865	2.23432	NaN	5.68555	3.93184	3.37957	2.31088
	5.10722	3.246	2.67108	13.8645	9.28976	5.4175	3.83967	1.36358	12.7041	5.29213	2.3989	1.70972	1.31403	10.7577	5.78252	5.39311	NaN	11.0544	6.80492	4.91031	1.61762	NaN	35.1241	4.20109	3.1631	1.56997	NaN	NaN	NaN	NaN	NaN	NaN	NaN	2.03682	NaN	NaN	4.56205	3.70005	2.55367
	6.02272	4.29327	3.87596	77.2738	69.8081	30.6673	7.97939	6.88031	11.7577	20.4332	12.1861	8.69963	2.60805	6.13485	11.3322	4.25805	NaN	67.1094	48.3234	10.241	7.41402	NaN	57.2929	16.371	10.702	1.81994	NaN	NaN	20.547	NaN	NaN	NaN	NaN	NaN	NaN	NaN	NaN	NaN	2.82445
	5.84945	6.06621	6.83845	5.65288	3.59129	1.98426	1.68365	0.952238	5.41454	5.14807	2.53119	1.72158	1.23511	9.29978	7.49572	7.91465	11.7225	6.90302	3.47598	2.5672	1.52277	31.1471	7.006	4.2819	2.84998	1.93219	NaN	NaN	NaN	55.2875	10.379	6.9809	5.25989	4.13825	NaN	32.2979	7.63864	5.81133	5.04244
	4.81052	4.38977	4.26466	10.0127	4.75085	3.64175	2.49458	1.63518	12.1158	4.25777	2.98485	2.1313	1.59324	7.40271	8.29633	5.85153	9.99289	5.98409	3.68068	1.92874	1.57197	8.39106	5.52311	3.79597	2.70313	1.84462	NaN	NaN	NaN	NaN	16.3781	8.47461	5.57025	3.87247	NaN	8.97196	6.30947	6.45825	3.74125
	7.87111	3.22913	2.51217	7.81035	6.35271	4.33707	2.72541	1.92193	5.4969	3.60576	3.75953	2.4103	1.72227	11.2833	5.52982	6.77031	10.9691	7.01529	5.71299	3.08965	2.18382	7.06966	5.35848	5.60406	4.14808	2.67847	NaN	16.9546	16.7892	NaN	NaN	NaN	NaN	NaN	NaN	NaN	NaN	NaN	NaN
	12.813	5.6686	3.98458	2.45415	2.30987	2.01955	1.3753	0.881378	3.51536	2.12624	1.82563	1.15504	0.951827	39.6309	7.65194	4.52965	2.9861	5.28313	5.01989	2.78699	1.94461	4.35874	2.86334	5.36969	4.4327	1.85404	62.1076	NaN	9.2271	NaN	6.86104	5.85324	3.25016	2.42043	NaN	NaN	7.64688	5.47017	2.47203
	7.97265	11.0754	5.74709	1.74843	1.40625	1.33969	1.0058	0.861619	4.8106	1.40639	2.51972	4.64608	0.956953	10.8502	41.3342	16.4188	12.039	9.40093	7.55263	6.3041	3.82638	10.6195	14.5761	6.29192	18.5039	8.81037	NaN	NaN	20.3752	NaN	14.3894	13.8394	7.50242	5.67306	10.663	NaN	7.32563	14.3179	5.09166
	5.10131	2.42382	1.61834	11.0438	2.97203	2.36811	1.67023	1.94963	6.2246	3.739	2.13075	1.16516	1.17303	14.0871	9.13222	7.07812	37.6535	9.00846	8.03539	6.09178	5.15393	36.3516	11.9865	6.08631	6.18777	4.62313	72.8176	21.7582	10.614	NaN	NaN	NaN	NaN	3.37713	87.7062	15.0575	9.33191	NaN	NaN
	7.28567	6.31538	5.09031	6.77789	2.95559	2.91067	5.5063	1.25928	7.10917	4.92569	3.53169	2.09872	2.2509	15.0165	9.87956	6.78463	36.3865	10.0536	7.56372	4.955	3.058	12.597	10.7419	6.38285	4.35465	3.2018	NaN	NaN	25.5291	NaN	NaN	NaN	9.16114	NaN	NaN	NaN	14.2008	NaN	6.11372
	3.51335	2.05405	1.79275	4.04075	2.22	1.65588	1.07009	0.647403	3.86052	2.75953	2.6091	1.94078	1.39816	8.21544	5.75609	4.10975	18.912	11.4687	7.56963	7.74823	4.47045	56.6606	24.1906	58.3953	17.6863	10.5778	NaN	NaN	NaN	NaN	11.5432	10.0939	5.31493	4.01152	NaN	NaN	NaN	15.123	6.42691
	8.06592	4.82657	4.38624	3.35649	1.62799	2.84496	1.07811	0.851798	2.74317	2.6453	1.4212	1.14055	1.24804	8.24136	4.734	4.04448	NaN	NaN	15.0808	20.7868	10.6526	73.0933	22.0478	15.1094	12.9509	22.0004	NaN	11.5691	11.5976	NaN	NaN	16.229	NaN	NaN	NaN	NaN	NaN	NaN	NaN
	7.03495	3.81198	2.77333	17.5452	10.5133	4.92072	3.3144	2.31148	19.0917	15.3018	7.05077	5.52265	2.55864	21.3206	12.6983	7.50932	49.2553	9.54518	8.76988	7.94159	4.30675	78.8191	13.945	13.8156	6.8794	6.10146	NaN	NaN	8.50034	NaN	NaN	NaN	NaN	NaN	NaN	NaN	NaN	24.1044	NaN
	9.58792	4.73607	4.29158	6.15877	5.59832	3.08312	1.92834	1.69281	16.7549	12.0602	6.08779	8.20461	2.27959	6.59954	4.72841	4.58343	12.0463	9.61626	5.46744	3.18186	3.00902	18.6914	10.8549	6.97339	6.04705	3.13169	22.8389	NaN	NaN	NaN	69.5059	15.9473	11.4693	7.90922	NaN	NaN	NaN	15.4876	NaN
	4.66821	3.66351	2.73602	4.29414	2.76654	1.9258	1.53773	1.43053	5.8775	3.72762	2.88697	1.93138	1.69904	8.09107	4.18806	2.50663	6.73586	4.18666	3.8003	3.04034	3.31151	8.56552	5.56	5.2552	3.53895	3.86999	NaN	NaN	10.2942	NaN	NaN	NaN	NaN	2.85842	NaN	NaN	NaN	NaN	4.05739
	7.98618	7.19819	4.17063	8.29836	3.47006	2.51396	1.66777	1.27932	7.52658	3.74795	2.47947	2.41013	1.40054	7.85695	4.44378	3.20033	11.7768	3.45734	2.60669	1.81564	1.60437	16.3023	3.85453	3.03203	2.26874	1.35017	20.9785	17.1299	10.5157	NaN	11.3458	6.32233	4.28939	3.87019	56.9322	7.6236	7.1057	5.24964	3.80611
	5.14293	2.70841	2.2789	7.46445	1.95465	2.61052	2.12937	1.86865	3.42628	2.01916	1.59287	3.07549	2.01732	6.18494	3.62747	2.5301	10.103	2.9931	1.63423	2.35734	2.15658	6.63608	3.46012	2.95824	2.38499	2.68504	14.8984	6.82746	6.2526	3.78605	NaN	3.49603	1.34071	1.03344	NaN	NaN	NaN	6.91452	1.33794
	6.27623	2.45909	2.18292	3.72652	2.46918	2.05842	1.49122	0.900703	3.93855	3.1869	1.90516	1.20885	0.883152	21.0911	4.84468	4.05936	5.4953	17.6948	4.28807	2.60203	2.42212	7.64306	4.9985	8.22397	6.44531	3.85727	NaN	6.59077	6.77297	NaN	19.4328	11.0211	9.78502	5.58469	NaN	16.2606	13.4689	9.83261	5.26105
	9.21232	2.83386	2.02999	9.28696	4.00986	2.58891	1.59422	1.37515	6.7172	5.18584	2.73674	2.08704	1.42505	NaN	5.15906	3.83752	15.1729	10.4427	6.81728	3.10021	2.59699	13.3703	7.14276	4.26283	3.57577	2.9196	NaN	9.64759	8.34716	NaN	8.50307	10.811	5.26265	4.03031	NaN	NaN	8.85632	6.03741	4.22299
	12.8033	7.32831	5.08454	5.42791	3.22258	2.6655	2.01577	1.26083	6.132	3.79597	2.65188	1.81661	1.19583	16.0465	6.20106	5.43249	8.87221	8.39492	4.91418	3.55617	2.1278	49.8555	14.1162	7.38509	6.547	2.95453	NaN	14.7992	14.6588	19.9072	9.34969	NaN	NaN	NaN	NaN	NaN	NaN	NaN	3.17503
	5.23083	5.11845	3.93438	4.58458	3.8664	2.41873	1.52483	1.06753	6.9139	5.27775	2.22396	1.48885	1.1747	7.76518	5.92579	4.13233	10.5832	8.40357	6.05353	2.96907	2.78945	9.46907	15.8363	4.93701	3.87919	3.01071	10.0929	9.71064	7.15401	8.78076	7.93949	5.75697	3.22379	2.36364	13.6202	NaN	5.79846	3.89038	3.47823
	12.3043	7.15802	5.46296	7.1299	4.24828	3.06433	2.08131	1.18383	6.12641	4.26025	4.05231	2.12385	1.35133	13.1918	8.4524	10.1017	7.17474	4.27306	3.10904	1.96294	1.54015	5.50509	4.00922	2.66264	2.1707	1.70502	NaN	NaN	NaN	19.8772	6.42584	6.59838	4.70378	3.51469	7.99652	8.75024	11.8017	6.63345	3.41524
	2.68482	2.33925	1.98169	22.1381	2.94357	2.04985	1.63075	1.18729	4.80404	3.15436	2.5496	1.89682	1.13608	4.33526	2.51948	2.53466	NaN	4.38776	3.18408	2.8833	2.08544	83.5479	8.06923	4.75839	3.23598	2.18212	NaN	NaN	34.0417	NaN	7.87938	5.69526	4.66711	3.38726	NaN	15.9983	7.58256	5.72512	3.60837
	17.4345	14.6409	10.0779	7.94013	3.55886	2.72462	1.89062	1.44279	8.10496	4.24805	3.05441	1.90177	1.18614	14.3297	21.4988	16.6435	11.0957	4.2819	2.84104	2.15486	1.84896	NaN	5.77095	3.61633	2.56986	2.20434	NaN	NaN	25.8677	86.3635	8.73012	5.58781	3.43502	2.49089	NaN	8.5244	6.1384	5.48698	3.1315
	4.54666	3.02116	5.01591	5.94854	5.00144	2.59314	1.57483	1.12744	7.49206	2.84888	2.34218	1.73224	1.20187	NaN	NaN	19.7495	14.1309	7.60568	3.57522	2.74944	2.18391	10.5993	6.03306	5.40983	4.11228	2.03355	NaN	NaN	NaN	23.1655	10.203	5.19874	3.58872	3.09275	14.2891	9.63545	6.8076	4.4503	2.53829
	5.32771	3.81105	2.78565	5.81106	2.90326	1.69674	1.23289	0.857293	6.81267	4.10956	1.91008	1.54826	1.09414	6.45151	5.1414	3.60207	10.5949	6.25053	4.20589	3.36074	2.33816	18.8607	8.48732	5.70894	3.51251	3.31245	NaN	NaN	NaN	NaN	8.33687	6.1941	3.85397	3.37899	NaN	NaN	8.00472	NaN	NaN
	5.58339	3.03957	2.5591	8.11167	3.75843	2.46021	1.5518	1.41624	5.2496	7.16938	3.28777	1.81725	1.50142	6.52744	3.52203	3.22027	10.2137	6.72255	3.83604	3.31086	2.08769	8.54001	4.36112	3.04819	2.50858	1.77465	NaN	16.4347	10.5046	29.5144	12.3501	7.24343	3.87358	3.66003	NaN	16.9293	8.71488	7.76324	4.92263
	6.30683	4.61893	7.3798	3.93696	2.56208	1.61653	1.14961	0.642549	4.97748	2.49834	1.40026	0.973174	0.832042	8.23921	8.67663	12.8697	7.91611	5.23177	3.87196	2.41233	1.69847	15.0028	7.81625	5.46734	2.98249	2.76888	NaN	NaN	NaN	88.1311	17.508	8.99145	5.15062	5.55972	NaN	25.6944	8.76058	5.96716	4.38003
	14.7108	5.79234	3.96887	3.45304	2.37496	1.64437	1.18383	0.845573	5.40258	3.20656	2.77248	1.18498	0.836265	23.7012	12.3507	8.11798	4.12445	2.65962	2.32111	1.40123	1.03552	9.34666	5.43552	4.10098	2.60557	1.27441	NaN	NaN	15.1563	NaN	83.9218	13.4438	8.74893	5.04966	NaN	NaN	NaN	20.4947	9.57323
	5.15381	4.11337	2.99963	5.15393	6.09091	3.24214	1.87878	1.46326	7.71108	4.76004	3.42925	2.55006	1.72839	16.2	9.05078	6.21798	6.88704	7.37744	2.80742	1.99577	1.23749	10.8491	6.07183	3.49603	2.35701	1.34741	NaN	NaN	NaN	NaN	10.6771	NaN	NaN	NaN	87.3536	7.70548	NaN	3.56266	NaN
	6.43054	4.55557	4.88544	2.52096	2.83241	2.99179	2.08488	0.898964	3.04446	3.77564	2.60196	1.58597	1.48227	10.7206	7.49198	7.28535	NaN	10.9723	8.20468	5.51008	2.77812	28.3902	4.09414	2.95499	4.24358	5.16149	NaN	NaN	6.60441	NaN	NaN	10.2746	9.37477	5.11971	NaN	NaN	NaN	7.92838	6.7222
	6.4696	7.00199	3.09857	7.7974	4.15369	3.35001	1.5936	0.946881	4.14321	5.52489	3.86168	2.48601	1.49985	8.88498	4.24768	3.57884	33.4492	10.2707	6.89324	3.81772	3.09389	NaN	9.35019	13.6157	13.3907	6.55975	NaN	36.4468	14.0514	28.8882	NaN	9.29318	NaN	NaN	NaN	10.1898	NaN	NaN	NaN
	7.51183	4.52792	2.68577	6.12311	3.20766	3.96111	2.12762	1.70812	5.83758	3.44202	1.95034	1.48767	1.63171	9.71017	6.53066	3.48532	5.22574	3.94159	3.92026	4.44136	3.78693	NaN	8.18086	6.0208	4.12991	10.5483	NaN	83.0181	NaN	NaN	NaN	16.0214	8.29141	8.17836	NaN	72.0511	NaN	NaN	8.01646
	9.24573	7.74195	5.46411	6.85203	3.87651	3.45213	2.62003	1.27165	4.20785	6.15902	5.86184	2.88018	2.59925	16.6022	28.2826	7.29646	NaN	NaN	9.91861	9.30502	7.502	NaN	26.9327	22.868	23.9055	12.148	NaN	43.0224	55.6444	NaN	NaN	17.0954	11.2219	NaN	NaN	NaN	NaN	NaN	NaN
	6.78619	5.00692	2.43735	5.56592	3.70681	2.99696	2.61397	1.76014	9.55594	4.4157	3.39621	2.64775	1.76114	22.7789	15.9055	14.4599	14.8217	8.76049	5.09308	4.68784	3.43205	79.4535	10.9576	9.10526	7.6486	4.50785	NaN	NaN	NaN	NaN	NaN	NaN	NaN	NaN	NaN	NaN	NaN	NaN	NaN
	5.98393	4.324	3.03248	3.50783	2.59171	3.02511	2.57359	1.36959	3.88227	2.63678	1.58967	1.18366	0.852946	18.3111	7.6282	5.15545	7.62609	4.81182	11.4464	5.97278	3.7074	12.2362	7.32558	4.39191	3.12412	2.07415	NaN	NaN	NaN	13.793	6.54877	3.48886	3.00022	1.95815	9.56733	5.69037	4.22554	4.25229	3.49771
	8.47836	3.51168	2.45	7.59435	2.66631	2.12633	1.35234	0.785841	6.84364	3.5153	2.57192	1.83302	1.25601	39.2058	14.4574	11.2253	15.2778	4.20687	3.3482	1.98515	1.32219	12.1867	4.90189	4.41499	2.30597	1.9327	NaN	NaN	NaN	85.0938	8.92002	6.73808	3.661	2.4536	NaN	13.1041	9.01404	6.75801	4.36256
	15.3513	6.93288	10.8389	5.08831	3.08553	3.48796	2.04402	1.70307	6.3966	5.04081	2.67496	1.95515	1.37615	14.8211	9.65299	9.10323	5.10143	3.64964	2.69275	2.01042	1.6402	13.5231	6.16265	5.91609	3.48375	1.72714	82.3352	NaN	10.3852	12.8833	6.21703	NaN	4.69227	NaN	55.2777	NaN	10.7973	6.96779	3.58015
	12.6299	6.70777	4.44171	16.318	6.36304	4.55647	3.58376	7.01828	17.011	6.86487	4.62935	3.39523	6.82251	13.9277	6.49362	5.66963	20.2359	8.01824	4.87186	3.88277	4.96144	25.416	9.8073	6.73787	5.46318	11.307	NaN	NaN	9.8491	NaN	NaN	NaN	NaN	9.28421	NaN	NaN	NaN	NaN	19.3956
	4.76399	4.68993	4.03114	4.50772	2.59035	2.20496	1.84547	1.09539	5.7256	4.0275	2.75015	2.25012	1.34465	12.7165	5.85749	5.87079	8.18954	4.98476	3.45451	6.70265	1.88284	7.33396	5.42293	10.0286	5.71933	2.14958	NaN	13.462	14.3589	NaN	NaN	NaN	7.62566	NaN	NaN	NaN	7.78414	9.2825	NaN
	2.52979	2.04325	1.3331	8.19221	3.17934	1.97695	1.52161	1.03873	5.67471	3.52609	1.75335	1.82681	1.1896	NaN	10.5886	NaN	8.10399	4.34014	3.22998	2.27434	1.83045	8.32942	6.89102	3.21485	2.42067	1.83195	NaN	12.2061	NaN	NaN	10.2385	7.56774	4.19652	3.19096	NaN	NaN	11.2731	7.2434	5.07003
	5.64656	3.19696	2.07169	4.75436	2.99147	2.78923	1.56898	1.17902	11.4664	4.59951	2.56063	1.94592	1.23099	10.7317	5.39336	8.77125	9.6421	4.33468	3.13213	2.02883	1.63015	12.8302	5.41881	3.70824	2.24455	1.65588	NaN	NaN	29.5615	16.1676	7.62069	5.78693	5.72177	3.20851	NaN	NaN	6.24548	4.40086	2.81988
	10.1148	3.748	4.1374	4.35829	3.28104	2.24472	1.53875	1.1508	5.55111	4.86055	2.38515	1.69304	1.34697	21.87	10.9768	8.97067	6.44622	3.19433	2.64412	1.74046	1.35812	10.0424	5.39271	3.10923	2.73022	1.65268	NaN	NaN	NaN	NaN	13.1357	8.57327	6.72027	5.50748	NaN	NaN	12.2705	12.5739	6.37206
	7.13482	4.45997	2.99702	7.11778	3.70391	2.5777	1.68656	1.24741	6.68841	4.23915	2.67298	2.21249	1.45576	38.116	15.022	10.5712	7.47205	4.26108	2.81293	1.93573	1.24945	6.78035	4.00668	3.16236	2.29772	1.60803	79.008	18.9438	9.14121	9.37272	12.3504	4.94257	3.77574	2.58695	11.2907	9.33109	5.54998	5.0907	3.53025
	10.7478	15.3036	21.253	9.46029	4.01659	2.77425	1.8818	1.32943	11.147	3.25762	2.97144	1.97358	1.35826	10.3721	13.4507	26.549	11.4454	3.93323	2.54461	1.49619	1.14637	7.28831	3.99993	2.90165	2.10105	1.58214	NaN	31.4373	NaN	NaN	9.61901	5.27919	3.84211	2.4408	67.88	7.76834	5.78191	3.93482	2.83931
	18.6269	3.26081	3.18997	5.51235	3.22021	1.74888	1.3643	1.06422	6.50572	4.09142	3.81275	1.99371	1.2061	34.1137	6.97269	5.85946	7.86961	4.12412	7.97614	4.32812	3.27554	26.8304	5.55947	4.54131	3.50895	5.34933	54.4291	NaN	NaN	NaN	NaN	19.1468	12.2291	10.3096	85.8735	NaN	NaN	NaN	9.70328
	15.4095	12.8808	5.73644	6.84407	4.31815	2.84407	2.16139	1.80624	7.56281	5.37975	4.98421	2.26123	1.94048	24.0822	9.21074	10.8929	7.6668	4.51388	3.47096	2.50788	1.88492	7.93422	4.73429	4.17753	2.56361	2.21911	NaN	15.4432	16.9499	NaN	NaN	NaN	NaN	NaN	NaN	NaN	NaN	NaN	NaN
	6.37938	4.20333	3.35532	6.72141	7.83073	3.13987	2.47646	2.10775	9.07621	6.38227	4.72493	2.88297	2.44801	16.444	11.3117	5.6622	6.99479	4.58219	3.93507	2.35202	1.62811	8.78045	8.64004	4.33382	3.19512	2.04191	87.8962	9.00362	7.86991	26.9602	12.701	NaN	NaN	3.48728	NaN	NaN	NaN	4.87833	3.75755
	7.65448	2.76633	2.89191	9.44292	4.54398	3.68865	1.64259	1.45952	7.35106	5.53601	3.16329	2.72117	1.78125	14.0283	5.73371	6.75923	12.3778	5.96259	9.04044	3.45292	1.88232	10.7786	7.51766	5.84288	3.76515	2.66521	NaN	NaN	19.4032	NaN	NaN	14.7991	5.10549	9.28167	NaN	NaN	9.73991	NaN	8.44413
	9.65078	6.00668	5.64271	3.59755	1.94028	1.33149	0.974581	0.704156	3.51396	2.39955	1.3548	1.30461	0.692104	9.23135	7.59161	8.6843	8.9233	4.84586	3.15312	2.2022	1.79351	10.1054	5.32101	3.03086	2.97966	1.36501	25.5191	16.6049	16.5821	NaN	10.2906	6.75439	4.97291	2.61284	35.0863	11.1938	6.07435	NaN	3.77195
	5.31603	10.3028	5.27095	1.72907	1.04136	0.732753	0.606518	0.429783	1.87388	0.933351	0.701092	0.599052	0.446749	15.3136	21.9027	6.69556	3.73712	2.13102	3.71626	1.12326	0.751474	3.95369	4.59201	2.01042	4.11056	1.67339	NaN	NaN	22.5556	NaN	NaN	4.06124	NaN	NaN	NaN	12.7042	NaN	10.4741	3.16323
	2.90387	2.72053	1.92387	8.07635	4.95982	2.29814	2.40859	1.58424	8.05518	7.98239	5.97265	2.35867	1.70983	NaN	26.5166	24.826	16.4735	9.61946	3.46006	5.19716	3.57462	NaN	12.3016	7.69644	9.42919	5.39023	NaN	NaN	NaN	NaN	NaN	3.87656	NaN	NaN	NaN	NaN	NaN	NaN	NaN
	5.72851	2.85588	2.3395	2.98209	3.00316	3.04928	1.63159	1.03647	4.71879	2.0875	2.23703	2.10264	1.61289	10.6115	6.74611	6.68844	15.019	4.9846	4.28999	4.37	2.29448	15.3747	8.88989	7.10354	3.07256	2.57154	NaN	NaN	NaN	NaN	6.89862	4.89433	3.78998	3.3076	NaN	NaN	22.7481	7.40886	6.28148
	4.1292	2.73917	1.63853	9.59022	6.78773	4.21552	4.58168	3.56172	15.4771	9.04427	6.5552	4.52563	2.89861	10.8021	5.42061	3.64599	14.1639	17.0833	7.50386	3.20992	2.50335	NaN	13.1733	9.05927	6.48655	3.79282	NaN	NaN	NaN	NaN	15.2523	10.784	9.03755	6.3771	NaN	NaN	NaN	NaN	NaN
	5.73982	4.05236	2.90448	10.9402	3.64615	2.67942	1.71646	1.32722	5.86785	3.94149	3.06995	1.97853	2.04363	7.155	6.63279	5.03271	6.89921	3.61812	3.66287	2.14949	1.75268	6.79139	5.41269	4.51071	5.69554	2.18821	NaN	NaN	NaN	86.9874	NaN	14.5326	9.11891	7.74618	NaN	NaN	NaN	11.461	6.21012
	4.32626	3.35223	2.27967	3.31163	2.33708	1.64972	1.07756	0.724968	5.38871	3.1778	1.9701	1.76724	1.10163	14.9073	10.2964	8.24479	4.3368	2.51769	1.75234	1.44483	1.23844	6.01552	5.38878	4.95171	2.75165	1.77718	NaN	NaN	NaN	10.0928	7.17491	6.0612	3.98885	3.15585	NaN	11.4869	8.68066	5.34826	3.95973
	12.1392	5.45891	10.921	3.7357	2.12661	1.58795	0.928306	0.729005	3.48476	2.50163	2.23125	2.31452	1.05666	87.0659	14.1008	29.8572	3.25305	2.44529	2.0875	1.5437	0.91941	4.49697	3.64266	2.96359	2.31782	1.30776	NaN	NaN	45.2487	NaN	14.6481	12.8013	8.15139	6.2087	13.6881	NaN	17.3055	15.8443	7.89489
	21.9425	7.26612	7.89665	3.18727	2.6507	2.08628	1.40931	1.28024	6.17238	3.88494	2.19303	1.52906	1.1564	61.1611	11.4138	7.02739	7.70864	3.61249	2.72649	2.10608	1.63853	10.4564	5.35138	6.37108	2.92067	1.74518	NaN	NaN	10.3441	NaN	14.888	11.6206	8.29628	7.18886	NaN	NaN	22.1661	14.3313	10.839
	7.69126	5.52215	3.67706	3.32737	2.29089	1.84313	1.0266	0.664996	7.81746	5.19324	2.07122	1.48015	0.932722	9.65474	7.01875	4.35384	6.27257	3.66148	5.30519	1.58671	0.986356	4.69152	5.87803	2.97736	2.82882	1.38931	NaN	9.25769	5.81861	NaN	28.3106	19.173	12.4105	7.12274	86.9172	79.5608	12.5649	9.5952	8.37616
	5.46802	7.96952	4.40122	4.57342	1.73585	1.49646	1.1564	0.733554	6.88917	3.17361	1.95555	1.25865	0.932092	NaN	NaN	17.324	8.78957	2.57671	2.24977	1.32145	0.988536	14.3453	5.59864	2.82147	2.3222	1.37857	NaN	NaN	NaN	NaN	8.55782	6.58404	4.68684	3.72326	NaN	11.4823	9.1104	5.49904	3.67195
	4.47063	2.46712	2.22326	5.62682	2.89942	2.25108	1.78092	1.14038	6.16939	2.93151	2.15958	1.82037	1.16668	10.267	4.52125	4.4106	5.63885	3.07791	3.41455	1.93057	1.64175	11.5267	11.8457	5.10906	3.3999	2.12089	9.83519	4.83922	NaN	NaN	NaN	14.8047	7.05324	5.79167	NaN	71.9172	11.8859	6.75398	4.82312
	7.09945	3.54216	2.96729	8.94035	4.81613	3.60826	2.51256	2.0509	6.5596	3.4766	2.97638	2.56376	1.95284	38.9454	9.09973	5.53194	10.3931	4.8522	3.49855	3.16564	2.34727	13.9642	6.07377	6.8683	6.2672	2.56994	41.0739	14.4271	13.2324	NaN	NaN	NaN	NaN	NaN	22.9271	9.59278	14.277	9.80803	NaN
	6.72097	3.98344	2.17493	4.79624	3.30358	4.52203	2.87194	1.42079	5.52843	4.37654	4.55694	2.018	2.66293	41.6401	17.1877	10.1065	NaN	11.1674	29.9583	11.8317	9.66817	NaN	22.6275	27.1877	15.6317	12.3297	NaN	NaN	NaN	NaN	11.6239	NaN	NaN	NaN	NaN	NaN	NaN	NaN	NaN
	8.85818	7.38655	5.18561	3.6777	1.95164	1.6567	0.953265	0.715185	3.63383	2.26434	1.94058	1.50428	0.875587	8.58332	10.5911	6.05103	9.12415	7.44637	4.76678	2.47449	1.67795	10.9272	5.16194	5.62263	3.9768	1.88896	NaN	NaN	NaN	NaN	NaN	NaN	4.66904	4.56609	NaN	10.8955	NaN	NaN	3.61812
	10.5325	5.32053	3.80555	2.37232	1.49331	1.24819	0.939203	0.48092	2.76704	2.69065	1.99017	2.13689	0.636429	23.5646	9.68929	5.65711	6.37769	8.01266	3.29568	2.41241	2.47528	10.6932	6.42642	3.83507	3.12261	2.21744	NaN	NaN	NaN	NaN	11.7034	NaN	NaN	5.20157	NaN	15.8065	15.3239	8.63604	NaN
	6.27735	3.17373	2.26909	1.20804	1.62582	0.872901	0.351102	0.25793	3.83047	2.28619	1.5311	1.31	1.48885	20.8825	11.5029	7.09036	5.71282	3.01552	8.69726	2.52104	1.78059	14.4548	4.73239	3.71526	1.89599	1.82285	NaN	NaN	NaN	NaN	15.2962	77.7681	4.38548	2.39931	7.25899	6.74491	4.41091	2.57549	1.48911
	3.31547	2.14594	2.13945	13.9515	6.3748	5.39721	2.75882	5.5522	8.34433	7.95626	5.01032	6.02457	3.88877	8.64706	5.82561	6.22536	14.8726	7.67215	5.5196	3.91867	4.08878	7.43836	8.40403	5.29261	4.94732	3.02466	NaN	NaN	21.4182	NaN	NaN	NaN	NaN	5.85183	NaN	NaN	NaN	6.00143	4.35883
	7.21382	4.26948	1.84631	4.85781	2.63493	3.14983	1.4245	1.0176	5.58988	3.74356	2.09322	1.61471	1.19255	21.0171	11.0989	6.01402	8.42082	4.54821	6.67929	2.42648	1.73359	12.5984	7.4489	4.55234	3.63712	2.12642	NaN	NaN	NaN	NaN	NaN	73.3221	NaN	NaN	NaN	NaN	NaN	NaN	NaN
	3.70634	2.95002	2.32263	3.90665	1.86288	1.84875	1.17069	0.719005	2.9931	1.79166	1.42272	1.06826	1.32012	NaN	18.8444	11.2515	10.5625	4.18526	5.69849	3.12894	1.93421	11.6213	7.43564	6.89572	6.21158	3.5506	NaN	NaN	21.243	NaN	NaN	36.8569	21.1831	8.10615	NaN	NaN	NaN	24.6975	11.1224
	2.43863	2.91544	2.72907	3.17324	2.8591	1.04568	0.824957	0.585506	2.04258	1.24033	0.988931	0.94626	0.617073	NaN	6.49365	4.73619	6.86721	22.7617	2.85958	3.05159	2.28525	73.7458	7.83799	7.39531	4.47654	2.39171	NaN	NaN	NaN	NaN	26.9602	NaN	10.3412	6.24425	81.819	16.8688	17.4622	12.0582	8.61361
	8.7167	8.65333	6.06537	1.67468	1.25023	0.775312	0.460552	0.370094	1.99675	1.4726	0.808182	0.444994	0.313412	13.3396	8.86113	8.7742	7.04194	3.50057	2.57063	1.54522	1.23844	5.41602	3.54746	2.3595	1.72204	1.26408	NaN	NaN	NaN	NaN	15.5369	NaN	8.3649	6.46933	NaN	41.7538	22.9774	NaN	7.42473
	7.18075	4.24446	4.13569	2.32204	1.39297	1.55909	1.18201	0.932722	2.6921	1.64675	2.52406	2.07698	1.13935	9.56133	5.78625	3.85463	4.0309	2.5229	1.94592	1.1316	0.867955	3.73366	2.80477	1.37729	1.10641	0.9475	NaN	9.02761	NaN	NaN	NaN	9.94396	6.27351	3.7861	NaN	NaN	10.8221	6.49468	5.04092
	5.92371	7.35004	5.16809	3.24124	2.96227	2.1368	1.38508	1.28176	7.17862	4.11495	2.94796	2.1301	1.48147	6.81768	6.92957	5.0669	3.93194	3.54304	2.9273	2.15004	1.54231	9.01005	5.2455	3.04678	2.47093	1.63626	17.0802	16.9591	12.4242	11.4223	5.17525	5.39082	3.5468	2.42091	NaN	9.30337	7.58672	5.65052	2.94916
	7.70617	9.92458	6.83458	3.09901	2.05538	1.21289	1.19567	0.742568	3.87742	2.51676	1.85836	1.42134	0.878487	14.8155	9.21465	9.13947	4.41233	3.07199	2.40127	1.54687	0.935236	7.0484	3.34199	2.4214	1.70594	1.2496	NaN	NaN	NaN	12.5641	11.0673	7.91872	5.26674	3.4883	NaN	NaN	34.6203	22.961	6.59133
	6.15902	10.2331	5.76483	1.78816	1.19468	2.49324	0.555319	1.35999	1.772	1.3284	0.958179	0.736748	0.468555	18.4545	29.4398	9.99641	3.72731	2.89259	1.88689	1.38734	0.796722	3.65966	2.30172	1.43899	1.21981	0.949563	NaN	NaN	NaN	NaN	NaN	18.097	NaN	5.01786	NaN	NaN	NaN	NaN	NaN
	7.4778	4.13441	3.6088	1.54053	1.05814	0.764639	0.465622	0.346615	2.91376	1.20869	0.952649	0.555671	0.35882	10.0771	6.99229	5.71162	7.99488	5.71995	2.58399	2.31621	1.69535	7.8583	4.53691	2.84888	2.02816	1.2989	NaN	NaN	NaN	NaN	13.3945	NaN	6.39617	NaN	NaN	18.4017	NaN	NaN	NaN
	4.1187	2.454	1.78838	2.36115	1.7958	1.53327	1.33896	1.08643	4.262	5.49448	2.41557	1.05943	0.98814	13.7685	14.6188	6.2358	11.6936	8.80201	4.45382	3.05832	2.67591	14.0881	7.49905	5.01356	2.71606	2.59917	NaN	15.8257	14.7978	NaN	NaN	11.0198	10.4281	7.08751	77.1355	23.9438	17.8725	NaN	6.86216
	4.77504	2.95134	2.04335	4.33996	2.09863	1.37928	1.01991	0.909352	13.5337	3.0328	1.69061	1.37998	0.885144	11.4333	7.81758	3.72746	35.4666	9.99141	6.97716	9.19561	5.27437	72.85	16.7918	16.192	7.8549	5.47711	NaN	23.2619	NaN	NaN	16.972	11.3755	5.14594	5.8777	NaN	NaN	62.1835	11.8147	11.4415
	2.55665	1.60169	2.58763	7.92719	4.7007	3.64594	2.74901	1.77244	10.7596	3.95101	4.34397	3.30239	2.33297	13.0276	23.5139	5.28086	13.7255	6.45847	5.70657	4.42793	3.08382	15.1617	8.45673	11.1105	6.45883	4.19218	NaN	81.6908	13.6586	NaN	NaN	NaN	NaN	NaN	16.3544	7.68896	NaN	NaN	NaN
	4.37345	2.30893	1.76214	6.53183	4.82434	2.44952	1.99949	1.09486	3.74675	3.17274	2.39106	1.29028	1.06533	9.26134	4.43955	4.8282	5.17013	3.86427	2.49175	1.72056	0.833217	3.69894	3.04896	2.21717	1.18416	0.904606	17.7275	15.7397	9.09831	NaN	NaN	NaN	NaN	2.16428	NaN	NaN	NaN	4.61444	2.89719
	3.69687	2.04861	1.21128	1.71018	1.06771	0.595119	0.534125	0.383595	1.64853	1.24458	0.752515	0.490986	0.421973	11.7958	9.74495	6.68187	17.0371	4.84464	2.33112	1.55771	1.15487	9.09952	5.04081	3.58009	7.90448	1.49659	75.8082	NaN	NaN	87.2832	12.2507	NaN	NaN	NaN	NaN	NaN	NaN	13.1049	NaN
	3.10829	4.63768	2.25168	10.6269	3.721	3.31446	1.9068	1.50922	12.0778	8.70863	3.94491	3.6886	1.88107	21.8703	4.1311	10.1696	39.4641	15.9012	12.0342	6.62342	4.93189	18.4595	19.934	9.05532	7.42568	4.54084	NaN	15.4744	12.5815	NaN	NaN	NaN	NaN	NaN	NaN	NaN	NaN	NaN	NaN
	1.85382	1.66177	1.43094	3.28503	1.86624	1.24725	0.741249	0.607163	7.86891	3.84165	1.8963	1.37345	0.77758	NaN	19.195	17.6805	17.7401	5.0684	3.80354	2.75008	2.22475	12.7462	6.66183	4.51766	2.64575	2.47899	NaN	NaN	NaN	NaN	10.5792	7.76134	6.79451	4.43049	NaN	NaN	17.6481	11.1018	9.17031
	2.74417	9.18361	3.63286	1.95995	2.31232	2.09106	1.54269	0.735153	3.85671	4.16669	2.01101	1.39241	1.8654	NaN	8.93485	7.16473	4.97516	4.17683	2.54176	2.90838	1.49724	4.49558	2.58695	4.01	2.52693	2.34919	NaN	7.1259	6.17622	NaN	2.76357	5.10331	1.8901	1.04193	NaN	10.8753	4.88199	3.22701	1.08101
	11.5591	5.51942	3.80771	3.03364	1.68528	2.11165	0.863208	0.536319	5.92086	3.52592	2.36621	1.40959	1.14175	25.6107	8.1423	4.70495	4.79502	2.68051	2.19285	1.52483	1.05295	3.90665	3.49978	2.28893	1.57346	1.65576	NaN	NaN	NaN	NaN	11.9668	10.5565	NaN	NaN	33.5082	16.4849	14.4574	7.76195	10.1474
	7.69893	8.44087	7.19909	6.47208	4.81642	2.25871	3.66159	4.25726	7.19713	4.30998	2.90124	2.17556	1.62389	11.6687	13.4961	10.9317	6.65358	8.53387	3.45921	5.17104	2.68985	7.32159	3.41461	3.01766	2.31984	2.51116	NaN	9.94184	11.645	NaN	82.6409	NaN	55.9461	26.7352	NaN	NaN	NaN	NaN	12.2659
	14.969	18.4468	9.59727	69.8738	10.966	5.89907	3.18758	2.63567	21.686	5.2412	6.29308	4.12412	2.75513	22.0574	11.8756	13.1726	NaN	19.2839	8.76226	5.45046	3.47919	NaN	11.8362	9.97208	7.12238	3.47632	32.0521	42.8302	9.78157	NaN	NaN	16.4511	NaN	7.39	NaN	NaN	NaN	NaN	7.26625
	6.44835	2.83345	2.94623	87.0396	9.93901	4.39752	5.23622	2.19571	8.90722	5.19497	3.08451	2.25499	1.97427	10.2132	4.5976	4.48524	NaN	15.8714	7.63078	8.40224	2.97848	NaN	82.2738	5.93924	3.80704	3.39183	NaN	NaN	16.8736	NaN	NaN	8.37177	NaN	3.51341	NaN	88.0875	7.01962	4.6796	4.29281
	17.3345	4.00252	4.11561	3.14983	2.06971	2.09919	1.26223	0.802351	4.97351	2.51482	1.85541	1.46594	0.927673	29.435	14.0346	12.2479	3.83451	2.84345	3.22161	1.83013	1.09253	6.90919	5.01134	2.55459	2.49607	1.31804	NaN	NaN	NaN	NaN	NaN	15.5406	NaN	NaN	NaN	27.6676	NaN	12.7933	NaN
	10.8241	6.51376	6.0976	3.14908	1.88844	1.22987	0.898964	0.638271	4.80876	2.91282	1.87273	1.31522	0.962052	14.5769	7.39664	6.84991	5.50438	3.55743	1.95114	1.6408	0.865698	4.2648	2.56994	1.76025	1.51955	0.989129	18.0659	NaN	NaN	NaN	10.9664	NaN	NaN	2.78959	NaN	NaN	NaN	NaN	NaN
	3.57226	3.11049	2.32271	6.01115	4.11885	3.27937	0.740985	0.591491	2.91779	2.01198	1.27319	1.05332	1.23575	17.1456	12.3935	6.55888	5.79383	3.44901	2.39196	1.34523	1.12883	3.90169	3.13831	1.86046	1.14141	1.04268	NaN	15.3785	NaN	10.9579	8.22789	58.875	NaN	10.6048	NaN	NaN	NaN	NaN	4.53799
	4.14109	3.42394	1.02221	6.67294	3.84298	3.07294	1.77894	1.22956	9.68879	5.40167	4.0274	3.75796	2.36389	10.3873	6.6462	6.99047	NaN	NaN	5.4437	3.60603	2.13497	15.1612	8.04969	3.94581	3.51742	2.59412	NaN	16.8167	NaN	NaN	NaN	7.72052	5.98884	2.97421	NaN	NaN	9.99188	13.9395	NaN
	9.08322	3.06669	3.41151	3.63367	2.77248	1.44008	1.02297	0.681849	3.66826	2.3328	1.55595	1.34625	0.769485	9.81225	4.61427	8.86322	12.3257	34.7469	6.0392	3.75254	3.41776	11.1548	9.24743	9.99515	4.46568	3.60837	NaN	NaN	84.6152	NaN	62.1722	NaN	NaN	NaN	NaN	NaN	15.1528	NaN	NaN
	5.54267	3.09535	2.52639	6.80213	4.57012	2.34209	1.3506	0.861165	17.2453	17.1479	3.71431	1.86204	1.11627	37.692	16.1658	10.3972	16.8858	11.0036	5.5136	4.25644	1.72646	14.8787	14.341	9.76527	5.61831	3.1691	NaN	NaN	NaN	NaN	NaN	NaN	NaN	2.68504	NaN	NaN	NaN	NaN	2.59993
	4.64861	4.38745	4.76465	3.57314	1.84684	2.16934	1.21031	0.72145	2.28225	1.95865	1.47923	1.10818	0.704711	NaN	17.5651	8.09827	10.6525	5.42155	7.44463	3.80251	3.11055	9.47901	5.59759	2.9269	2.97177	2.05176	NaN	NaN	11.6015	NaN	8.7927	2.87106	2.44513	1.99105	NaN	4.71476	3.60831	2.74045	1.93087
	2.12071	1.55457	1.43695	2.32355	1.63734	1.22173	1.1896	0.884702	3.904	2.81272	1.8533	1.62377	3.47958	NaN	NaN	21.5627	NaN	NaN	NaN	13.2155	8.97757	NaN	NaN	NaN	17.2916	11.6739	NaN	NaN	NaN	NaN	NaN	NaN	13.0805	10.908	NaN	NaN	NaN	NaN	77.3411
	1.52765	1.26702	1.11838	2.39947	4.81731	1.3535	1.5552	0.612298	32.8864	1.50896	1.50116	0.882044	0.558481	13.2108	11.1064	8.15213	NaN	10.0077	8.16085	6.4713	3.61693	43.2323	NaN	NaN	8.5948	5.55086	NaN	NaN	NaN	NaN	64.8811	17.4859	20.171	6.61227	NaN	NaN	NaN	14.5531	7.11428
	2.4347	2.10422	2.60203	2.85184	1.71794	1.47645	1.34217	0.808425	4.93138	1.78991	1.13367	0.988931	0.829687	12.7395	9.04527	11.3059	4.15902	2.51847	1.96841	1.43409	1.25772	8.48267	4.42209	2.27692	2.03192	1.38395	NaN	NaN	NaN	14.205	6.81875	3.96418	2.87147	2.23081	78.9032	4.53108	4.13564	3.59777	2.38934
	9.08039	20.0049	2.77721	3.9269	1.81865	2.01771	0.695769	1.20658	2.61194	5.04174	2.9628	1.65517	1.49737	16.3793	18.2573	3.3407	6.97794	4.9141	3.22489	1.98367	1.79744	9.1274	5.35895	2.80833	2.20948	1.56748	NaN	43.8238	NaN	4.81186	40.7946	2.66888	NaN	1.63937	NaN	5.09558	4.49884	4.24086	2.42495
	7.19517	2.96062	3.27793	7.6678	3.97818	7.04459	2.69762	1.46874	8.48804	6.25774	3.74209	2.70595	1.89248	10.6447	5.9976	4.97827	10.8277	5.17502	3.98752	3.21638	1.86078	11.6704	8.31269	5.79951	4.69507	2.73659	NaN	NaN	NaN	11.7555	7.27303	NaN	3.85976	3.02103	23.3302	12.7733	6.98444	5.13301	3.0849
	8.73449	5.66313	5.18266	12.3738	8.27118	5.95213	6.2212	2.71007	8.2622	4.51154	4.71139	3.4748	3.08699	13.7992	6.02441	4.42297	45.6278	21.6653	13.7056	16.321	6.38543	NaN	NaN	52.3403	24.7879	12.5021	NaN	NaN	NaN	NaN	NaN	NaN	19.3367	NaN	NaN	NaN	NaN	NaN	NaN
	4.25662	17.2454	2.15277	8.54045	14.3513	7.19195	4.98771	3.21126	11.8712	13.7224	9.88065	6.81926	3.89511	26.5502	79.2656	12.9687	NaN	29.6983	8.26379	5.91616	4.6747	NaN	77.8033	20.0715	7.47323	5.20048	NaN	15.892	NaN	NaN	NaN	NaN	NaN	NaN	NaN	NaN	NaN	NaN	NaN
	3.13625	2.4029	3.32131	3.85595	1.95044	1.63027	1.06625	0.828507	3.7379	1.99017	1.49593	0.984767	0.744936	NaN	NaN	24.6531	6.87615	19.7708	3.43028	2.75577	2.34802	9.07584	6.84519	8.38122	2.84221	1.70387	NaN	NaN	NaN	NaN	25.2197	18.2498	14.2516	11.9185	NaN	NaN	22.7776	10.2595	9.76561
	3.55176	5.34221	5.20789	3.07033	1.49148	1.1034	0.729273	0.534491	2.42713	2.87501	1.04099	1.23194	0.525632	NaN	7.7944	7.06849	31.7461	4.67529	3.29669	2.32305	1.70674	8.22221	3.83063	3.87151	1.86949	2.49615	NaN	20.3863	15.2478	78.7715	NaN	NaN	NaN	NaN	NaN	5.24359	NaN	2.54691	NaN
	6.20659	5.58002	7.64717	4.54735	5.13443	2.73008	1.68516	1.13332	1.53875	0.930622	0.741777	0.524887	1.48635	10.0117	8.50221	16.7554	79.173	7.86966	3.71278	2.36637	1.99046	12.3698	10.0304	8.7428	5.72197	1.69293	NaN	NaN	25.111	11.6583	9.19317	6.01337	3.95191	3.04979	NaN	NaN	NaN	NaN	3.49043
	3.34603	2.74652	1.81488	4.14879	2.20434	2.04966	1.46286	1.22253	4.30603	3.0337	1.95775	1.463	1.10712	12.6101	6.3328	5.62504	8.91224	5.15499	4.4086	3.22695	2.68358	16.2792	8.35125	9.23914	4.93547	2.86129	NaN	NaN	NaN	NaN	12.2065	10.8957	7.41595	5.23895	NaN	NaN	NaN	6.91634	4.42076
	3.9768	2.32642	2.44168	2.17088	1.4674	0.966921	0.807698	0.498108	3.38587	1.91111	1.10924	0.859573	0.569239	5.24337	12.2224	5.19799	NaN	14.687	10.9689	8.94641	6.39399	76.2871	24.2631	16.4064	11.3694	9.13953	NaN	NaN	NaN	NaN	NaN	NaN	NaN	NaN	NaN	NaN	NaN	NaN	NaN
	2.43823	1.73686	1.28405	7.65127	2.74581	1.52136	1.43053	0.893286	2.71779	2.98976	2.01936	1.32751	1.0058	20.379	11.0747	9.83205	80.7951	3.92645	3.0148	2.4786	1.692	NaN	3.74397	3.43159	1.77916	1.65304	NaN	NaN	NaN	NaN	8.31739	6.45151	3.55848	3.20082	NaN	13.4051	10.5711	6.53141	4.02706
	3.16397	2.1535	2.73674	2.59586	2.27916	0.943153	0.722534	0.546797	3.04722	2.18883	1.57582	1.1147	1.52957	NaN	NaN	8.92878	30.7636	22.9932	6.14038	4.36978	4.0717	10.9307	14.0876	8.7406	6.85197	5.92358	NaN	NaN	NaN	NaN	87.7352	NaN	NaN	NaN	NaN	NaN	NaN	NaN	5.38543
	2.67328	3.32196	1.2758	2.59525	1.40903	2.71224	3.45961	1.92224	3.78522	1.99312	3.37429	2.65439	1.98465	48.9986	5.44795	13.4026	NaN	NaN	6.67532	3.16465	2.07405	80.4781	NaN	9.4884	9.3309	4.64996	NaN	12.4054	NaN	NaN	NaN	NaN	NaN	11.2434	NaN	NaN	10.1929	10.2693	8.34028
	3.58649	2.75691	1.95905	3.25137	2.1504	1.92203	1.36143	1.21289	3.8056	2.88697	1.88232	1.41982	0.965301	8.83602	3.38246	2.70718	8.44659	4.24732	3.23664	5.20842	2.11988	11.4039	12.9337	12.5888	10.1862	2.94829	11.2855	11.6905	NaN	NaN	NaN	NaN	8.48237	NaN	NaN	14.904	13.3876	11.5073	NaN
	10.2453	4.55793	3.65082	5.10703	2.76478	1.20008	1.29256	0.912574	6.6668	3.75525	2.60399	1.43477	1.40583	10.6512	4.88776	3.8022	36.5947	15.5607	4.80412	2.51061	1.73348	7.40531	8.79694	4.72692	4.79632	3.26435	NaN	NaN	NaN	82.3897	9.48995	NaN	3.195	2.65402	NaN	9.90625	10.422	5.05861	3.61352
	4.27003	5.31471	2.25394	2.80435	3.07714	2.21249	0.861392	1.03192	2.90239	1.75469	1.23828	0.786836	0.532658	4.91912	4.7944	3.33554	7.92097	3.75155	3.7446	2.85705	1.75636	10.6721	6.7668	5.56377	4.06655	2.82119	NaN	25.8387	NaN	8.18909	5.08477	3.14784	NaN	1.79068	NaN	NaN	NaN	NaN	NaN
	5.95996	2.84235	2.78902	9.48222	6.74427	4.41592	2.61771	2.19294	13.9764	5.26615	4.16165	2.99101	2.42075	24.9098	14.7221	8.96199	8.45951	4.7357	3.99714	2.33925	1.41389	14.3209	12.4421	3.38645	2.60932	1.54914	NaN	NaN	12.7193	NaN	8.76336	10.3141	5.35163	4.75456	NaN	15.9409	7.31958	5.618	4.00355
	10.7138	5.03684	6.3696	3.98256	2.78846	2.06999	2.64915	2.14731	11.7376	4.65227	2.23616	3.0496	1.8818	16.7306	7.19356	8.42166	NaN	19.9398	14.8569	5.20315	4.66711	NaN	32.4311	10.1874	6.22268	4.25924	NaN	NaN	NaN	NaN	NaN	NaN	12.6754	11.9941	NaN	NaN	NaN	25.3107	13.4741
	3.36435	1.60949	1.50922	14.4799	8.98747	3.71684	2.58301	2.30758	9.73773	7.75249	5.23783	3.50112	2.07519	86.375	9.18335	11.3212	14.0817	14.7264	8.74262	5.38907	4.18853	NaN	11.2805	8.68453	4.92541	3.77699	NaN	12.7536	14.9736	NaN	NaN	NaN	NaN	NaN	NaN	NaN	NaN	NaN	NaN
	5.36571	5.29354	3.96694	3.0514	1.70042	1.43531	1.0178	0.608772	2.90286	1.93107	1.31893	1.19452	0.702486	16.5668	8.35785	7.33634	NaN	82.6143	79.8275	4.92139	3.43541	13.9979	13.8227	7.01397	15.142	4.7039	NaN	26.6032	20.0936	NaN	81.2295	73.7586	12.5669	12.0238	NaN	NaN	NaN	30.1419	11.3239
	4.38079	2.80589	2.0875	1.90803	2.32271	0.895256	1.28161	0.712444	2.00369	3.16805	0.823532	1.76868	0.491385	7.34409	3.16255	2.49952	6.50484	2.89239	3.42388	1.62305	0.798929	5.53113	3.93233	3.38229	3.16502	1.84886	NaN	NaN	NaN	NaN	3.70734	NaN	1.48108	1.23527	NaN	3.7251	NaN	2.19918	NaN
	11.9656	2.8077	1.85477	2.40542	1.50298	0.985959	0.706375	0.478881	2.14886	1.13884	0.837434	0.690688	1.88076	17.9182	11.0101	8.31442	NaN	11.9362	8.42618	6.45989	5.0818	NaN	14.833	8.09522	6.07312	5.10695	16.4985	NaN	NaN	NaN	NaN	NaN	NaN	NaN	NaN	NaN	NaN	NaN	5.70338
	2.01819	1.51349	1.06514	6.85621	4.02725	3.44918	2.29439	1.54813	5.02679	4.66283	5.4745	2.18445	1.65576	NaN	75.2155	41.5714	6.86061	3.74047	3.99719	2.76017	1.74675	8.64516	5.81595	17.5436	3.32855	2.16528	NaN	NaN	NaN	NaN	NaN	NaN	NaN	NaN	NaN	NaN	26.3859	NaN	NaN
	3.43285	2.15631	1.66225	1.90125	1.30056	1.00171	0.685855	1.03911	3.24932	2.29576	1.43272	1.24819	0.480105	16.3659	12.182	7.55736	NaN	15.1119	11.0327	9.49455	15.7622	36.4242	36.0945	11.2447	7.62254	10.1261	85.8237	21.9826	12.1836	NaN	NaN	NaN	NaN	19.1364	NaN	NaN	NaN	13.2027	NaN
	4.38749	2.22343	1.49972	5.20906	3.49514	3.58932	3.10551	3.93328	7.52822	5.27314	3.15604	6.44966	1.91101	10.2122	4.28967	4.40496	NaN	NaN	26.1495	8.48559	11.287	NaN	NaN	NaN	5.53286	13.2914	NaN	NaN	NaN	NaN	NaN	NaN	NaN	NaN	NaN	NaN	NaN	12.4614	NaN
	3.23356	2.20371	3.06586	3.13444	2.31427	1.46179	1.07429	0.648309	5.12304	2.69217	1.47113	1.25117	0.844183	NaN	NaN	14.6281	5.79241	3.74272	2.5117	1.96394	1.30431	10.1199	4.69728	3.46385	2.11294	1.39409	NaN	NaN	NaN	11.378	10.2233	5.62803	5.85632	4.04288	NaN	NaN	13.3949	6.42871	4.61151
	3.50275	2.16979	1.91989	3.55363	2.55413	1.55771	0.99544	0.785093	4.394	2.771	2.00057	3.20882	0.849497	84.6489	16.3068	14.1376	5.90302	3.7262	2.65616	2.41168	1.71052	7.26001	4.90153	3.20967	2.32094	1.6869	NaN	NaN	NaN	NaN	NaN	14.5299	19.1408	14.9036	NaN	NaN	NaN	7.09459	12.4874
	6.20125	2.55206	2.58324	87.593	7.55593	5.49208	3.68695	2.61344	11.8276	9.34285	4.46309	3.24244	2.28379	8.41319	2.65092	2.84579	85.3584	8.22593	6.64346	4.03992	2.90926	12.7988	11.7496	9.67087	5.10488	3.77896	NaN	NaN	6.84453	NaN	NaN	NaN	NaN	NaN	NaN	NaN	13.3764	6.15237	4.4046
	2.95108	1.79951	1.18234	6.0043	3.41375	3.41719	2.22158	1.5153	6.86196	4.52515	3.89923	2.11461	1.36329	9.36897	4.15431	3.86108	8.78722	5.23473	3.02815	1.89558	1.22461	6.80305	9.70863	3.13663	1.9331	1.29013	NaN	NaN	NaN	NaN	NaN	14.3678	7.53174	5.01567	NaN	10.3149	16.5837	8.80812	5.62601
	3.09345	2.04928	1.42752	28.1433	8.20112	3.82398	4.10623	2.00145	10.131	5.60228	6.78313	2.80568	2.69515	11.9321	8.83851	5.42054	16.1429	7.46422	6.1041	3.61926	3.3417	67.5108	7.84668	11.6962	5.24553	2.06696	13.6284	NaN	NaN	81.5175	17.6683	NaN	8.54183	NaN	61.5531	NaN	26.8358	8.0423	6.64567
	6.47402	4.47833	2.46688	3.74763	2.4838	1.66601	1.15165	0.730881	3.65168	2.54868	1.80461	1.1217	0.722805	12.7133	7.85525	4.0907	13.5868	6.30198	7.60166	5.64597	4.05613	6.47399	5.6491	5.33843	3.11916	3.89234	NaN	NaN	NaN	NaN	NaN	18.1398	9.21778	6.65558	NaN	NaN	NaN	9.20729	8.14575
	8.23788	8.175	5.08847	1.70491	1.34639	3.13175	2.51092	0.424285	7.57937	1.30881	1.01046	3.93263	0.546797	15.0627	11.4052	9.64225	5.11868	3.51502	3.21753	4.93697	1.68783	4.15322	3.51257	2.20709	1.77696	1.59863	NaN	NaN	NaN	NaN	NaN	2.24942	1.77487	9.67831	41.3594	NaN	NaN	86.5762	10.4208
	3.40479	2.33984	1.47711	9.87351	3.65747	2.37759	1.83739	1.28176	6.31441	3.33184	2.60406	1.77111	1.26408	5.34357	3.65998	2.37916	NaN	4.58919	3.26746	2.70892	1.70353	14.1833	4.39115	3.69173	2.38819	1.90413	NaN	NaN	NaN	NaN	8.45052	4.94625	3.85178	2.57967	NaN	8.72139	6.67629	3.1699	2.90454
	3.298	1.76935	1.27119	18.4145	4.34172	3.28187	2.56483	1.34915	6.52549	5.03707	3.65725	2.54507	1.75725	8.76495	7.5633	7.21912	20.3159	11.4599	8.67258	8.71632	4.24012	NaN	15.9526	12.8077	7.31067	7.56706	NaN	7.42476	12.1411	NaN	NaN	NaN	NaN	NaN	NaN	NaN	NaN	NaN	NaN
	5.41707	5.38867	4.54243	1.48332	1.03628	1.05239	0.945433	0.873573	1.85044	0.983574	0.758214	0.543926	1.23686	NaN	26.9576	20.0039	NaN	NaN	13.3403	21.4108	9.95074	NaN	23.6576	12.7256	11.8843	2.27606	NaN	NaN	NaN	NaN	NaN	NaN	NaN	12.8042	NaN	NaN	NaN	NaN	10.1896
	7.67818	5.68037	3.88146	6.90831	3.70322	2.20123	1.63614	1.00034	8.64132	3.79679	2.51248	1.98426	1.06844	14.6303	7.42626	4.69286	NaN	8.25157	3.30565	1.97516	1.93168	NaN	6.34227	4.15582	2.99081	1.92336	NaN	NaN	NaN	NaN	NaN	6.42297	4.18905	2.86225	NaN	NaN	8.6033	6.06996	3.37986
	3.63324	3.97523	2.02013	3.42457	2.22097	1.64449	1.34814	0.979787	5.55979	2.84193	1.81197	1.30146	0.961645	NaN	18.9924	9.22098	12.693	4.90017	4.32087	2.88072	2.21885	14.4645	5.06751	4.15638	3.57413	2.01664	NaN	NaN	NaN	NaN	NaN	NaN	17.1929	10.7645	NaN	NaN	NaN	NaN	12.0548
	2.1632	3.37765	1.31864	3.57582	2.82972	1.74136	1.75524	0.96773	6.5966	3.52909	1.91039	1.64806	1.20934	NaN	NaN	18.4301	9.29075	8.06129	5.86287	4.46988	2.60316	27.002	13.376	7.4265	4.71729	3.63017	NaN	NaN	14.3624	NaN	NaN	NaN	NaN	NaN	NaN	NaN	NaN	NaN	NaN
	5.41074	2.73988	1.50376	3.34492	2.299	1.5706	2.15658	1.51349	3.90074	2.25003	1.80233	1.17653	0.844183	4.5239	3.32625	2.27185	5.46497	4.11442	4.32173	6.16965	3.18684	6.14395	5.98982	3.90871	2.03288	2.76683	NaN	NaN	NaN	NaN	NaN	29.5438	40.0402	9.7665	NaN	NaN	11.2521	NaN	10.3798
	2.2185	1.08408	0.833452	3.31954	1.68435	1.51633	1.1161	0.717098	10.079	2.92155	2.09844	1.36071	1.01162	NaN	NaN	NaN	9.97165	7.54972	3.88655	2.45208	1.54624	75.0391	9.70405	5.36874	2.64427	2.13056	NaN	NaN	NaN	NaN	10.7565	NaN	NaN	NaN	81.8437	86.9552	14.7195	NaN	NaN
	4.89185	8.98538	5.7683	3.96324	2.57633	1.59274	1.36013	1.04436	5.11535	2.56292	1.97883	2.1725	1.09771	6.53408	7.07632	6.52029	8.27315	5.62807	3.51936	2.74588	1.87231	8.0412	6.3376	4.5203	2.66242	3.6056	NaN	19.6601	12.9293	NaN	21.7417	9.15815	6.6182	6.51292	NaN	NaN	NaN	20.5522	7.2978
	11.2605	7.78898	7.4674	5.48898	3.20711	2.16057	1.57383	1.13849	5.13927	4.22948	2.11387	1.77332	1.30416	55.8648	12.2419	9.54069	6.21798	3.5061	2.03663	1.64163	1.25336	14.604	3.98148	2.2938	1.44672	1.11768	43.3638	NaN	NaN	NaN	79.0721	13.9542	10.6951	8.50766	64.944	NaN	10.0327	6.28597	6.263
	43.715	4.3033	3.40347	7.82551	6.80518	4.60959	2.72448	2.62659	8.50341	6.45458	5.36447	4.2184	1.89929	85.529	9.13151	7.93439	NaN	67.3043	12.9412	6.83015	2.72965	NaN	NaN	12.4134	8.39943	2.94298	26.6506	NaN	NaN	NaN	NaN	NaN	NaN	2.64967	NaN	NaN	NaN	NaN	3.35748
	69.3489	14.4116	10.973	10.4583	1.80624	1.99919	1.48714	1.67351	3.45202	2.3614	2.89009	2.4864	1.46019	70.8522	19.4268	17.3263	85.5591	NaN	12.9462	10.4689	10.2939	NaN	NaN	NaN	9.96977	7.90045	NaN	NaN	NaN	NaN	NaN	71.0128	17.5799	14.5935	NaN	NaN	NaN	28.0206	NaN
	11.6912	7.14029	5.18274	2.38121	1.70445	1.40067	1.2532	0.915998	2.63834	1.94823	1.83718	1.11012	0.643158	15.4907	8.74817	6.46581	NaN	19.222	15.9629	18.753	13.509	NaN	NaN	47.6864	18.1866	11.122	NaN	18.9537	11.9722	NaN	NaN	NaN	22.1544	22.6525	NaN	NaN	NaN	NaN	NaN
	17.0501	1.95655	1.21063	1.36301	1.16281	0.751734	0.496928	0.361536	2.17853	1.0561	0.785592	0.59479	0.384613	25.2941	7.99102	5.00574	14.3132	16.2571	7.61698	4.1727	4.26806	NaN	14.9197	8.13497	6.83478	4.63502	11.4434	NaN	NaN	NaN	NaN	NaN	NaN	NaN	NaN	NaN	NaN	NaN	NaN
	3.18026	1.63781	2.68781	2.67759	1.31938	0.862754	0.731684	0.44937	2.83103	1.49135	1.35826	0.976186	0.546439	10.4832	4.43738	4.85575	21.0169	13.7834	7.929	6.01327	4.80143	53.5299	17.2926	12.031	10.8655	6.86593	NaN	NaN	11.0629	81.5904	NaN	NaN	NaN	NaN	NaN	NaN	NaN	NaN	NaN
	6.57405	1.61083	1.39016	2.91585	2.06308	1.4245	1.37202	0.942946	3.57248	2.08685	2.31528	1.68481	0.933561	8.3392	70.4006	23.9787	52.8279	14.6508	11.0389	11.1003	5.96135	NaN	28.2407	17.5916	16.3233	5.62392	11.8767	84.4652	NaN	NaN	NaN	NaN	NaN	NaN	NaN	NaN	NaN	NaN	NaN
[truncated: 29,254 more rows]

## Sheet: Figure 6c,d
White matter mask								Centrum semivale mask
PLI ODI	Histology ODI	BAR ODI	FA	uFA				PLI ODI	Histology ODI	BAR ODI	FA	uFA
[truncated: 3,728 more rows]

## Sheet: Supplementary Figure 6
Postmortem MRI-microscopy comparisons							In vivo MRI-microscopy comparisons
[truncated: 3,729 more rows]
